# Supplementary material for: Native chemical ligation approach to sensitively probe tissue acyl-CoA pools
Source: Cell Chem Biol. 2022 Jul 21;29(7):1232–1244.e5. doi: 10.1016/j.chembiol.2022.04.005 (PMC9586882; doi:10.1016/j.chembiol.2022.04.005)
Supplement: Table S1. Mitochondrial acyl-CoA concentrations, related to Figure 4 [file mmc2.xlsx]

## Sheet: Mitochondria
Table S1 Mitochondrial acyl-CoA concentrations
Related to Figure 3
Isolated mitochondria were prepared from three rat livers and extracted twice in 80% methanol
All samples were processed on the same day using the same standard curves
Concentrations were calculated assuming 0.9µL/mg mitochondrial protein
Rows where the acyl-CysTPP-AM species has a standard are in grey
NOTES:	Retention time (RT) varies considerably between experiments prior to 6 min due to the isocratic nature of the mobile phase until this point
	Isovaleryl and C5:0 likely reflect the same species
	Malonyl, C5:0 and C7:0 low signal to noise ratios
	Blanks and standards were reacted with the same solvent concentrations as samples
	Blanks were subtracted twice - once for each extraction
	Blank counts are from the transition in the row they are in and not the y-intersect of the standard curve used, e.g. the C15:0 blank counts are for the C15:0 730->639 mass transition in a sample without acyl-CoA and not the y-intersect of the C14:0 and C16:0 standard curves
Other Species	Parent (m/z)	Daughter (m/z)	Cone (V)	Collision (V)	Retention Time (min)		Notes
CysTPP-CAM	508	348	100	40	2.6		Non-acylated IAM-derivatised CysTPP
CysTPP--lactam	491	262	78	46	4.95		Non-acylated IAM-derivatised CysTPP that has rearranged to a lactam
CysTPP-(CAM)2	565	262	68	72	2.75		Non-acylated CysTPP that has been IAM-derivatised on both its amine and its thiol
													Isolated Mitochondria
													Counts/2.4 µg protein injected							Isolated Mitochondria				Isolated Mitochondria				Isolated Mitochondria
								Acyl-CysTPP-CAM		Blank			(combined 1st and 2nd extractions				Standard			Acyl-CoA Concentration				Acyl-CoA Concentration				Acyl-CoA Concentration
								Standard Used For		Counts			after 2 x blank subtraction)				(Counts/pmol injected)			(pmol/mg protein)				(µM)				(µM)
Acyl-CysTPP-CAM	Parent (m/z)	Daughter (m/z)	Cone (V)	Collision (V)	Retention Time (min)			Quantification					A	B	C					A	B	C		A	B	C		Mean	SEM
Malonyl	594	508	20	26	3.85			Malonyl		2628.62			505.416	586.75	807.755		57112.5			3.68728	4.28066	5.89301		4.09698	4.75628	6.54779		5.13368	0.732219
Succinyl	608	508	2	34	3.97			Succinyl		65.95			125134	157201	99970		606988			85.8981	107.911	68.6244		95.4423	119.901	76.2493		97.1974	12.6316
ß-Hydroxybutyryl	594	503	38	32	4.05			ßOHButyryl		5.403			9345.08	6472.26	8191.29		309654			12.5746	8.70899	11.0221		13.9718	9.67665	12.2468		11.9651	1.24788
Isovaleryl	592	501	84	34	6.17			Isovaleryl		3205.7			4320.07	2533.7	4074.51		249467			7.21552	4.23186	6.80537		8.01724	4.70206	7.56153		6.76028	1.03748
Glutaryl	622	531	62	34	4.22			Glutaryl		20.208			320.235	515.192	497.611		248096			0.537821	0.865244	0.835716		0.597579	0.961382	0.928574		0.829178	0.116186
Hydroxymethylglutaryl (HMG)	652	508	56	34	4.2			HMG		2.573			80.253	30.166	5.02196		14654.2			2.28186	0.85772	0.142791		2.5354	0.953023	0.158657		1.21569	0.698564
Acetyl (C2:0)	550	459	88	32	3.92			Acetyl (C2:0)		11942.5			389905	341578	367536		1.18474e+06			137.127	120.131	129.26		152.364	133.479	143.622		143.155	5.4566
Propionyl (C3:0)	564	473	16	34	4.81			Propionyl (C3:0)		1671.58			94342.5	98650.5	104561		1145875			34.3051	35.8716	38.0207		38.1168	39.8573	42.2452		40.0731	1.19663
Butyryl (C4:0)	578	487	2	32	5.93			Butyryl (C4:0)		1719.66			20815.6	16853.5	24691.4		1.18084e+06			7.3449	5.94686	8.71249		8.161	6.60763	9.68054		8.14972	0.887092
C5:0	592	501	3	33	6.16			Butyryl (C4:0), C6:0		3393.61			2893.93	2156.58	3690.95		1.16764e+06			1.03268	0.769563	1.31709		1.14742	0.855069	1.46344		1.15531	0.175665
C6:0	606	515	3	33	6.34			C6:0		515.357			4669.48	5996.87	9838.95		1.15445e+06			1.68533	2.16441	3.55111		1.87258	2.4049	3.94567		2.74105	0.621604
C7:0	618	527	3	33	6.44			C6:0, C8:0		3150.6			-2215.21	-2297.93	-1256.41		1.14125e+06			-0.808767	-0.838969	-0.458711		-0.89863	-0.932188	-0.509679		-0.780166	0.13559
C8:0	632	541	4	34	6.63			C8:0		108.591			9342.8	8588.96	17998.5		1128050			3.45094	3.1725	6.64808		3.83438	3.525	7.38675		4.91538	1.23891
C9:0	646	555	4	35	6.75			C8:0, C10:0		204.526			1607.74	1274.78	2077.73		1327400			0.504663	0.40015	0.652192		0.560737	0.444611	0.724658		0.576669	0.0812341
C10:0	660	569	4	36	6.89			C10:0		345.909			11349.5	14073.5	23227.5		1526750			3.0974	3.84081	6.33904		3.44156	4.26756	7.04338		4.9175	1.08936
C11:0	674	583	4	37	6.98			C10:0, C12:0		17.879			1770.8	1788.63	2965.91		1552225			0.475338	0.480125	0.796144		0.528153	0.533472	0.884605		0.648744	0.117941
C12:0	688	597	4	38	7.16			C12:0		75.265			13035	12828.4	21417.5		1577700			3.44251	3.38794	5.6563		3.82501	3.76438	6.28478		4.62472	0.830211
C13:0	702	611	4	39	7.26			C12:0, C14:0		3.582			3643.71	7804.17	7879.01		1.67574e+06			0.905997	1.94048	1.95909		1.00666	2.15609	2.17677		1.77984	0.386635
C14:0	716	625	4	41	7.42			C14:0		149.993			21041.9	14920.8	20027.2		1.77377e+06			4.94283	3.50496	4.70447		5.49203	3.89439	5.22719		4.87121	0.494353
C15:0	730	639	4	42	7.54			C14:0, C16:0		219.981			3707.14	2261.69	2994.01		1.87016e+06			0.825943	0.503899	0.667058		0.917715	0.559888	0.741176		0.739593	0.103299
C16:0	744	653	4	44	7.68			C16:0		999.521			121848	106208	93289.5		1.96654e+06			25.8168	22.5032	19.766		28.6854	25.0036	21.9622		25.217	1.94375
C17:0	758	667	4	44	7.77			C16:0, C18:0		2.524			4432.52	2835.04	3476.13		1.94259e+06			0.950735	0.608089	0.745598		1.05637	0.675655	0.828442		0.85349	0.110615
C18:0	772	681	4	44	7.92			C18:0		197.837			60646	58903.6	40807.7		1.91863e+06			13.1704	12.792	8.86217		14.6338	14.2134	9.84685		12.898	1.5304
C19:0	786	695	4	44	8.01			C18:0		0			172.725	244.002	399.766		1.91863e+06			0.0375105	0.0529896	0.0868167		0.0416783	0.0588774	0.096463		0.0656729	0.0161758
C20:0	800	709	4	44	8.15			C18:0, C20:4		0			390.36	100.588	170.144		1533750			0.106047	0.0273263	0.0462223		0.11783	0.0303626	0.0513581		0.066517	0.0263628
C21:0	814	723	4	44	8.23			C18:0, C20:4		0			146.303	65.5739	208.754		1533750			0.0397454	0.0178142	0.0567112		0.0441616	0.0197935	0.0630125		0.0423225	0.0125101
C22:0	828	737	4	44	8.34			C22:6		7.973			109.634	135.926	171.819		362833			0.1259	0.156093	0.197312		0.139889	0.173437	0.219235		0.177521	0.0229961
C5:1	590	499	3	33	6.08			Butyryl (C4:0), C6:0		106.297			1064.8	1014.53	895.376		1.15445e+06			0.384312	0.366167	0.323162		0.427014	0.406853	0.359069		0.397645	0.0201469
C6:1	604	513	3	33	6.26			C6:0		520.387			641.045	1144.72	1127		1.15445e+06			0.231368	0.413155	0.406762		0.257076	0.459061	0.451957		0.389365	0.0661762
C7:1	616	525	3	33	6.36			C6:0, C8:0		3.45			3189.13	2012.73	1685.64		1.14125e+06			1.16434	0.734843	0.615424		1.29371	0.816492	0.683805		0.931337	0.185193
C8:1	632	541	3	33	6.52			C8:0		390.252			5753.89	6368.1	5727.69		1128050			2.12531	2.35218	2.11563		2.36145	2.61353	2.3507		2.4419	0.0858736
C9:1	646	555	4	35	6.65			C8:0, C10:0		0.403			2575.62	2423.06	2156.59		1327400			0.808479	0.760592	0.676946		0.89831	0.845102	0.752162		0.831858	0.0427057
C10:1	660	569	4	36	6.8			C10:0		33.958			17066	23808.9	26593		1526750			4.6575	6.4977	7.25753		5.175	7.21966	8.06392		6.81953	0.857621
C11:1	674	583	4	36	6.9			C10:0, C12:0		0			5765.28	9249.03	14014.6		1552225			1.54758	2.48273	3.76196		1.71954	2.75859	4.17995		2.88603	0.713113
C12:1	688	597	4	38	7.05			C12:0		5.495			17433.9	22906.2	48837		1577700			4.60424	6.04947	12.8977		5.11583	6.72164	14.3308		8.72276	2.84209
C13:1	702	611	4	39	7.16			C12:0, C14:0		2.822			6286.5	9965	19146.8		1.67574e+06			1.56312	2.47777	4.7608		1.7368	2.75307	5.28978		3.25988	1.0565
C14:1	716	625	4	41	7.27			C14:0		0			20233.2	19955.6	25676.2		1.77377e+06			4.75286	4.68766	6.03146		5.28095	5.20851	6.70162		5.73036	0.486079
C15:1	730	639	4	42	7.41			C14:0, C16:1		0.821			3925.06	1824.4	2541.98		1.72462e+06			0.948291	0.440773	0.614139		1.05366	0.489748	0.682377		0.741927	0.165487
C16:1	744	653	4	44	7.51			C16:1		49.661			48426.1	42192.3	34013.3		1.67547e+06			12.0429	10.4927	8.45866		13.381	11.6585	9.39852		11.4794	1.15314
C17:1	758	667	4	44	7.63			C16:1, C18:1		2.822			4406.06	3040.31	3283.18		1.72126e+06			1.06658	0.735971	0.794764		1.18509	0.817745	0.883071		0.961968	0.113143
C18:1	772	681	4	44	7.74			C18:1		360.251			211354	198249	168153		1767050			49.8367	46.7468	39.6501		55.3741	51.9409	44.0557		50.4569	3.35055
C19:1	786	695	4	44	7.85			C18:1		2.09			947.959	461.8	528.459		1767050			0.223527	0.108892	0.12461		0.248363	0.120991	0.138455		0.16927	0.0398668
C20:1	800	709	4	44	7.96			C18:1, C20:4		10.542			2158.87	2657.88	2334.6		1.45796e+06			0.616977	0.759589	0.6672		0.68553	0.843988	0.741333		0.75695	0.0464048
C21:1	814	723	4	44	8.13			C18:1, C20:4		0			23.583	9.58541	37.3887		1.45796e+06			0.00673972	0.00273939	0.0106852		0.00748858	0.00304377	0.0118725		0.00746827	0.00254865
C22:1	828	737	4	44	8.17			C22:6		0			867.078	945.322	1060.08		362833			0.995726	1.08558	1.21737		1.10636	1.2062	1.35263		1.22173	0.0715144
C10:2	658	567	4	36	6.68			C10:0		40.792			7379.54	11047.4	10138.9		1526750			2.01396	3.01495	2.767		2.23773	3.34995	3.07445		2.88738	0.334417
C12:2	686	595	4	38	6.91			C12:0		5.495			13499.8	16098.7	20182.7		1577700			3.56526	4.25161	5.33021		3.9614	4.72402	5.92246		4.86929	0.570748
C14:2	714	623	4	41	7.16			C14:0		0.239			17354.2	19702.1	39785.2		1.77377e+06			4.07657	4.62811	9.34573		4.52952	5.14235	10.3841		6.68534	1.85784
C16:2	742	651	4	44	7.37			C16:1		0.239			15920.9	22626.1	33087.2		1.67547e+06			3.95933	5.62682	8.22835		4.39926	6.25203	9.14261		6.59796	1.38017
C18:2	770	679	4	44	7.59			C18:2		39.034			110819	155109	150211		1.6037e+06			28.7927	40.3	39.0273		31.9918	44.7778	43.3636		40.0444	4.04693
C20:2	798	707	4	44	7.8			C18:2, C20:4		0			5762.56	5897.97	4906.33		1.37628e+06			1.7446	1.7856	1.48538		1.93845	1.984	1.65042		1.85762	0.104431
C22:2	826	735	4	44	8.01			C22:6		0			422.492	215.955	377.491		362833			0.485177	0.247996	0.433499		0.539085	0.275551	0.481666		0.432101	0.0800106
C16:3	740	649	4	44	7.28			C16:1		0			7152.26	10178.8	15833.7		1.67547e+06			1.77867	2.53133	3.93764		1.9763	2.81259	4.37516		3.05468	0.70299
C18:3	768	677	4	44	7.46			C18:2		0			12984.9	19648.1	28192.1		1.6037e+06			3.37368	5.10491	7.32478		3.74854	5.67212	8.13864		5.8531	1.27054
C20:3	796	705	4	44	7.69			C18:2, C20:4		0			14319.5	13663.8	17349.8		1.37628e+06			4.33519	4.13668	5.25263		4.81688	4.59631	5.83625		5.08315	0.381899
C22:3	824	733	4	44	7.89			C22:6		0.314			152.84	221.628	155.433		362833			0.175517	0.25451	0.178494		0.195019	0.282789	0.198327		0.225378	0.0287214
C18:4	766	675	4	44	7.34			C18:2		5.271			6413.82	9005.5	9854.27		1.6037e+06			1.66642	2.33978	2.5603		1.85158	2.59975	2.84478		2.43204	0.298726
C20:4	794	703	4	44	7.59			C20:4		33.89			59050.1	90476.1	108784		1.14887e+06			21.416	32.8134	39.4533		23.7955	36.4593	43.837		34.6973	5.85216
C22:4	822	731	4	44	7.75			C22:6		0			3967.11	5006.87	4469.62		362833			4.55571	5.74974	5.13277		5.0619	6.38859	5.70308		5.71786	0.383056
C20:5	792	701	4	44	7.45			C20:4		0			29007.3	35592.2	30013.3		1.14887e+06			10.5202	12.9084	10.8851		11.6891	14.3427	12.0945		12.7088	0.825293
C22:5	820	729	4	44	7.61			C22:6		0.194			9563.69	9751.65	11655.6		362833			10.9826	11.1985	13.3849		12.2029	12.4428	14.8721		13.1726	0.852565
C22:6	818	727	4	44	7.57			C22:6		6.764			23469	25825.6	28824.1		362833			26.9511	29.6573	33.1007		29.9457	32.9526	36.7786		33.2256	1.9772
Succinyl																				85.8981	107.911	68.6244		95.4423	119.901	76.2493		97.1974	12.6316
C2-C5																				180.194	163.085	177.634		200.216	181.206	197.371		192.931	5.9198
C6-C12																				32.5655	39.1642	59.0134		36.1839	43.5158	65.5704		48.4233	8.83092
C13-C22																				243.789	268.928	279.152		270.877	298.809	310.169		293.285	11.6742
Total																				568.744	598.033	609.122		631.938	664.481	676.803		657.74	13.3827
