# Supplementary material for: Native chemical ligation approach to sensitively probe tissue acyl-CoA pools
Source: Cell Chem Biol. 2022 Jul 21;29(7):1232–1244.e5. doi: 10.1016/j.chembiol.2022.04.005 (PMC9586882; doi:10.1016/j.chembiol.2022.04.005)
Supplement: Table S2. Whole-tissue acyl-CoA concentrations, related to Figure 5 [file mmc3.xlsx]

## Sheet: Whole Tissue
Table S2 Whole tissue acyl-CoA concentrations
Related to Figure 4
Four tissues were harvested from three different rats and snap frozen in liq N2
Tissues were randomised, thus results cannot be allocated to particular animals
All samples were processed on the same day using the same standard curves
Concentrations were calculated assuming assuming an intracellular volume of 0.615µL/mg wet weight tissue
Rows where the acyl-CysTPP-AM species has a standard are in grey
Value are combined 1st and 2nd extractions after 2 x blank subtraction
						Acyl-CysTPP-CAM		Brain Tissue				Brain Tissue				Brain Tissue				Heart Tissue				Heart Tissue				Heart Tissue				Kidney Tissue				Kidney Tissue				Kidney Tissue				Liver Tissue				Liver Tissue
	Parent (m/z)	Daughter (m/z)	Cone (V)	Collision (V)		Standard Used For		(pmol/mg tissue)				(µM)				(µM)				(pmol/mg tissue)				(µM)				(µM)				(pmol/mg tissue)				(µM)				(µM)				(pmol/mg tissue)				(µM)
						Quantification		A	B	C		A	B	C		Mean	SEM			D	E	F		D	E	F		Mean	SEM			G	H	I		G	H	I		Mean	SEM			J	K	L		J	K
Malonyl	594	508	20	26		Malonyl		-0.219858	-0.135871	-0.421147		-0.357493	-0.220929	-0.684792		-0.421071	0.137627			1.3768	1.09511	1.04034		2.2387	1.78067	1.69161		1.90366	0.169481			-0.302205	-0.223596	-0.231508		-0.491391	-0.36357	-0.376435		-0.410466	0.0406328			-0.0631312	0.566725	0.553385		-0.102652	0.921504
Succinyl	608	508	2	34		Succinyl		1.90724	1.34172	0.962097		3.10121	2.18166	1.56439		2.28242	0.446494			6.35749	4.8591	10.0077		10.3374	7.90097	16.2726		11.5037	2.48605			1.91982	1.59048	2.18058		3.12166	2.58615	3.54565		3.08449	0.277607			3.31106	9.24791	7.59358		5.38383	15.0373
Beta-Hydroxy(ßOH)Butyryl	594	503	38	32		ßOHButyryl		0.0246485	0.0395046	0.0831709		0.0400788	0.0642351	0.135237		0.0798504	0.0285579			2.83455	3.14571	2.62782		4.60903	5.11498	4.27289		4.66563	0.244734			0.199666	0.275433	0.398677		0.32466	0.447858	0.648255		0.473591	0.0942957			2.38231	2.31165	2.66322		3.87367	3.75878
Isovaleryl	592	501	84	34		Isovaleryl		0.595502	0.402574	0.747042		0.968296	0.654591	1.2147		0.945863	0.162079			0.351891	0.451148	0.440551		0.572181	0.733574	0.716343		0.674033	0.0511681			1.6217	1.78665	2.49113		2.6369	2.90512	4.05061		3.19755	0.433505			3.47778	2.33187	2.18355		5.65493	3.79167
Glutaryl	622	531	62	34		Glutaryl		0.057271	0.0554553	0.0660714		0.0931235	0.0901712	0.107433		0.0969093	0.0053305			0.0465827	0.048154	0.0504179		0.0757442	0.0782992	0.0819803		0.0786746	0.00180995			0.0379508	0.0475898	0.0337352		0.0617086	0.0773818	0.054854		0.0646481	0.00666723			0.0218801	0.210882	0.0681898		0.0355774	0.342898
Hydroxymethylglutaryl (HMG)	652	508	56	34		HMG		0.510922	0.67675	0.285542		0.830768	1.10041	0.464296		0.79849	0.184337			0.121198	-0.0917604	-0.0344627		0.19707	-0.149204	-0.0560369		-0.00272377	0.103454			0.1146	0.270758	0.744407		0.186342	0.440257	1.21042		0.612339	0.307892			2.55808	2.41472	7.30786		4.15948	3.92637
Acetyl (C2:0)	550	459	88	32		Acetyl (C2:0)		3.1811	4.7234	6.1343		5.17251	7.68032	9.97447		7.6091	1.38666			13.9257	16.8112	16.5338		22.6434	27.3352	26.8842		25.621	1.49444			4.29497	7.75072	7.88023		6.98369	12.6028	12.8134		10.8	1.9091			29.65	42.8559	28.7453		48.2114	69.6844
Propionyl (C3:0)	564	473	16	34		Propionyl (C3:0)		0.144674	0.18649	0.201591		0.235241	0.303236	0.327789		0.288756	0.02768			0.165255	0.284681	0.4138		0.268708	0.462896	0.672846		0.46815	0.116694			0.551447	0.441729	1.24196		0.896662	0.718258	2.01944		1.21145	0.407263			3.4012	3.92242	2.06103		5.5304	6.37791
Butyryl (C4:0)	578	487	2	32		Butyryl (C4:0)		0.033893	0.0925725	0.153225		0.0551106	0.150524	0.249147		0.151594	0.056016			1.17183	1.6797	1.6696		1.90542	2.73123	2.7148		2.45048	0.272571			0.457658	0.832182	1.03534		0.744159	1.35314	1.68348		1.26026	0.275107			3.20753	1.85073	1.68958		5.2155	3.00931
C5:0	592	501	3	33		Butyryl (C4:0), C6:0		0.436784	0.253294	0.374652		0.710217	0.41186	0.609191		0.577089	0.0876111			0.226002	0.290605	0.269611		0.367483	0.472528	0.438393		0.426135	0.030937			0.382875	0.46496	0.51863		0.622561	0.756033	0.843301		0.740632	0.064186			0.831946	0.605837	0.49611		1.35276	0.985101
C6:0	606	515	3	33		C6:0		0.0385345	0.0482637	0.0346645		0.0626578	0.0784776	0.056365		0.0658335	0.00657788			0.539257	0.556771	0.645223		0.876841	0.905319	1.04914		0.943768	0.0533254			0.351935	0.680031	0.797389		0.572252	1.10574	1.29657		0.99152	0.216751			1.26934	0.446312	0.624228		2.06397	0.72571
C7:0	620	527	3	33		C6:0, C8:0		-0.131902	-0.137054	-0.112041		-0.214474	-0.222851	-0.182181		-0.206502	0.0123988			-0.108618	-0.106071	-0.0972742		-0.176614	-0.172473	-0.158169		-0.169086	0.00558745			-0.0187588	0.0312898	0.0993488		-0.0305021	0.0508777	0.161543		0.0606394	0.055653			0.213033	0.00967766	0.0251643		0.346396	0.015736
C8:0	634	543	4	34		C8:0		0.00385895	0.0087378	0.0236862		0.00627472	0.0142078	0.0385142		0.0196656	0.00969856			0.455756	0.52141	0.763565		0.741066	0.847821	1.24157		0.943485	0.152194			0.216345	0.337244	0.429014		0.351781	0.548364	0.697584		0.532576	0.100136			0.602421	0.212388	0.385485		0.979546	0.345347
C9:0	648	557	4	35		C8:0, C10:0		0.00516309	-0.00166958	0.00543936		0.00839527	-0.00271476	0.00884448		0.00484166	0.00378044			0.0107746	0.0219937	0.0180805		0.0175196	0.0357621	0.0293991		0.0275603	0.00534582			0.0250956	0.0400996	0.0504446		0.0408058	0.0652026	0.0820237		0.0626774	0.0119654			0.0660693	0.0471953	0.0524296		0.10743	0.0767403
C10:0	662	571	4	36		C10:0		0.0075408	0.00386321	0.0132224		0.0122615	0.00628163	0.0214998		0.0133476	0.00442656			0.576158	0.780449	0.97461		0.936843	1.26902	1.58473		1.26353	0.18705			0.0706031	0.0935335	0.0994434		0.114802	0.152087	0.161697		0.142862	0.0143016			0.163991	0.255476	0.224855		0.266652	0.415408
C11:0	676	585	4	37		C10:0, C12:0		-0.000509471	-0.000480845	0.00146838		-0.000828408	-0.000781862	0.00238761		0.000259113	0.00106433			0.0129969	0.0288878	0.0238739		0.0211331	0.046972	0.0388193		0.0356415	0.00762639			0.00270553	0.00431908	0.0042458		0.00439924	0.00702289	0.00690374		0.00610862	0.000855382			0.0298348	0.0424261	0.025158		0.0485118	0.0689856
C12:0	690	599	4	38		C12:0		0.00768368	0.00881806	0.00743476		0.0124938	0.0143383	0.012089		0.0129737	0.000692232			0.686701	0.582652	0.845991		1.11659	0.947401	1.37559		1.14653	0.124512			0.0466959	0.0689491	0.0889377		0.0759284	0.112112	0.144614		0.110885	0.0198374			0.177389	0.278584	0.244124		0.288437	0.452982
C13:0	704	613	4	39		C12:0, C14:0		0.000616952	-1.876e-05	0.000327578		0.00100317	-3.0504e-05	0.000532647		0.000501772	0.000298796			0.0356877	0.0571881	0.0614451		0.0580287	0.0929887	0.0999108		0.0836428	0.012962			0.00894505	0.00817782	0.0127869		0.0145448	0.0132973	0.0207917		0.0162112	0.00231835			0.0188976	0.0781483	0.0465205		0.0307278	0.12707
C14:0	718	627	4	41		C14:0		0.12714	0.0893498	0.175169		0.206731	0.145284	0.284828		0.212281	0.0403783			1.3666	1.44851	1.79856		2.22211	2.35531	2.92449		2.50064	0.215387			0.130655	0.251522	0.281046		0.212448	0.408978	0.456985		0.35947	0.074806			0.328887	0.76568	0.445393		0.534776	1.24501
C15:0	732	641	4	42		C14:0, C16:0		0.011713	0.00804938	0.0177939		0.0190455	0.0130884	0.0289332		0.0203557	0.00462065			0.0756876	0.278665	0.104585		0.123069	0.453114	0.170057		0.248747	0.10308			0.0266823	0.0263157	0.0268689		0.0433858	0.0427897	0.0436893		0.0432883	0.00026424			0.0312157	0.16666	0.0452406		0.0507572	0.270992
C16:0	746	655	4	44		C16:0		2.51842	2.0169	4.54546		4.09499	3.27952	7.39099		4.92183	1.25682			4.67459	7.82339	7.04463		7.60095	12.721	11.4547		10.5922	1.53964			0.989154	1.4522	1.66816		1.60838	2.36131	2.71245		2.22738	0.325675			0.987015	2.39736	1.02743		1.6049	3.89814
C17:0	760	669	4	44		C16:0, C18:0		0.0409071	0.0259438	0.0555625		0.0665157	0.042185	0.0903455		0.0663487	0.013903			0.0839967	0.250639	0.143291		0.13658	0.407543	0.232993		0.259039	0.0792969			0.0317572	0.0494988	0.0500463		0.0516377	0.0804859	0.0813761		0.0711666	0.00976781			0.0576696	0.125752	0.0461343		0.0937717	0.204475
C18:0	774	683	4	44		C18:0		0.82897	0.584212	1.37257		1.34792	0.949938	2.23181		1.50989	0.378804			1.42536	2.42064	2.079		2.31765	3.93599	3.38049		3.21138	0.474765			1.0567	1.54821	1.53155		1.71822	2.51742	2.49033		2.24199	0.262002			0.946542	1.25018	0.650637		1.53909	2.03282
C19:0	788	697	4	44		C18:0		0.00572168	0.00427845	0.00754091		0.00930355	0.00695683	0.0122616		0.00950734	0.00153476			0.0188063	0.0459672	0.0312676		0.0305793	0.0747434	0.0508416		0.0520548	0.0127635			0.00907487	0.0146976	0.011466		0.0147559	0.0238986	0.018644		0.0190995	0.00264907			0.0199097	0.0241398	0.0119234		0.0323734	0.0392516
C20:0	802	711	4	44		C18:0, C20:4		0.0952375	0.0385647	0.15481		0.154858	0.0627068	0.251724		0.156429	0.0545701			0.109366	0.225532	0.188408		0.177831	0.366719	0.306355		0.283635	0.055698			0.101691	0.172693	0.156925		0.165352	0.280801	0.255162		0.233772	0.0350015			0.0755287	0.183112	0.0579882		0.122811	0.297743
C21:0	816	725	4	44		C18:0, C20:4		0.00499405	0.00133282	0.0116208		0.00812041	0.00216719	0.0188956		0.00972774	0.00489549			0.0129636	0.0556779	0.040973		0.0210791	0.0905332	0.0666227		0.0594117	0.0203713			0.00538789	0.00444906	0.00481905		0.0087608	0.00723424	0.00783585		0.00794363	0.000443961			0.0116808	0.0489958	0.0116606		0.0189931	0.079668
C22:0	830	739	4	44		C18:0, C22:6		0.0261132	0.0172283	0.0582171		0.0424604	0.0280135	0.0946619		0.0550453	0.0202426			0.040932	0.137897	0.128422		0.0665562	0.224223	0.208817		0.166532	0.0501853			0.0134726	0.0384844	0.0233289		0.0219067	0.0625763	0.0379332		0.0408054	0.0118278			0.0406151	0.162522	0.0292275		0.0660409	0.264264
C5:1	590	499	3	33		Butyryl (C4:0), C6:0		0.0169019	0.0137187	0.0134491		0.0274827	0.0223069	0.0218685		0.023886	0.0018028			0.0654107	0.0606032	0.0612403		0.106359	0.0985418	0.0995777		0.101493	0.00245134			0.0519165	0.0945588	0.0880137		0.084417	0.153754	0.143112		0.127094	0.0215587			0.116529	0.103332	0.0984354		0.189477	0.168019
C6:1	604	513	3	33		C6:0		-0.00542631	-0.00678337	-0.00247415		-0.00882328	-0.0110299	-0.00402301		-0.00795872	0.00206838			0.033806	0.0253364	0.0481618		0.0549692	0.0411974	0.0783119		0.0581595	0.0108321			-0.0133804	-0.000470464	0.018077		-0.0217568	-0.000764983	0.0293934		0.00229056	0.0148446			0.0148845	0.0179892	0.0126779		0.0242024	0.0292507
C7:1	618	527	3	33		C6:0, C8:0		0.234553	0.264046	0.232295		0.381387	0.429344	0.377715		0.396149	0.0166312			0.198861	0.189129	0.143734		0.323351	0.307526	0.233714		0.288197	0.0276217			0.199627	0.263325	0.275607		0.324597	0.428171	0.448142		0.400303	0.0382896			0.205813	0.216496	0.15339		0.334655	0.352027
C8:1	632	541	3	33		C8:0		0.01106	0.00685258	0.00750686		0.0179838	0.0111424	0.0122063		0.0137775	0.00212545			0.0605874	0.0704435	0.0883123		0.0985162	0.114542	0.143597		0.118885	0.0131937			0.0183239	0.0111532	0.0289473		0.0297949	0.0181352	0.0470688		0.0316663	0.00840466			0.042832	0.0482867	0.0409643		0.0696454	0.078515
C9:1	646	555	4	35		C8:0, C10:0		0.00148003	0.00302067	0.0059794		0.00240655	0.00491166	0.00972261		0.00568027	0.00214664			0.0129762	0.0101341	0.0125599		0.0210995	0.0164782	0.0204226		0.0193335	0.00144092			0.00210286	0.00910764	0.00976626		0.00341928	0.0148092	0.0158801		0.0113695	0.00398712			0.0260245	0.0285138	0.0258969		0.0423163	0.046364
C10:1	660	569	4	36		C10:0		0.00156819	0.00483141	0.00484082		0.0025499	0.00785594	0.00787125		0.00609236	0.00177124			0.154509	0.185696	0.24108		0.251234	0.301945	0.391999		0.315059	0.0411612			0.0134536	0.0219442	0.0519474		0.0218758	0.0356816	0.0844673		0.0473416	0.0189859			0.0718908	0.200769	0.10129		0.116896	0.326454
C11:1	674	583	4	36		C10:0, C12:0		3.43135e-05	0.00031098	0.00832389		5.57943e-05	0.000505659	0.0135348		0.00469875	0.00441993			0.0108871	0.00896478	0.000897402		0.0177025	0.0145769	0.00145919		0.0112462	0.004976			0.000414834	0.000627378	0.0428797		0.000674527	0.00102013	0.069723		0.0238059	0.0229588			0.129128	0.0568998	9.51561e-05		0.209963	0.0925199
C12:1	688	597	4	38		C12:0		0.00396418	0.00192362	0.0029927		0.00644583	0.00312783	0.00486618		0.00481328	0.000958188			0.186397	0.307944	0.359344		0.303084	0.500722	0.5843		0.462702	0.083376			0.0571901	0.039911	0.0482744		0.092992	0.0648959	0.0784949		0.0787943	0.008112			0.0668325	0.366925	0.194396		0.108671	0.596626
C13:1	702	611	4	39		C12:0, C14:0		0.00052657	1.59308e-05	0		0.000856212	2.59037e-05	0		0.000294038	0.000281186			0.00988604	0.03038	0.0260434		0.0160749	0.0493983	0.0423469		0.03594	0.010139			0.00775373	0.00554862	0.00719817		0.0126077	0.00902215	0.0117043		0.0111114	0.00107668			0.0349014	0.185713	0.0629166		0.0567503	0.301972
C14:1	716	625	4	41		C14:0		0.0200583	0.0138413	0.0171295		0.0326152	0.0225062	0.0278528		0.0276581	0.00291982			0.60873	0.727988	1.04538		0.989805	1.18372	1.6998		1.29111	0.211874			0.044315	0.0913701	0.144794		0.0720569	0.148569	0.235438		0.152021	0.0471956			0.0767795	0.360213	0.280464		0.124845	0.585712
C15:1	730	639	4	42		C14:0, C16:1		0.000614782	0.000284346	0.0020191		0.000999645	0.000462351	0.0032831		0.0015817	0.000864723			0.0199699	0.0600225	0.0500637		0.0324714	0.0975975	0.0814044		0.0704911	0.0195762			0.00212454	0.0038528	0.00652202		0.00345454	0.00626471	0.0106049		0.00677472	0.00207983			0.0299012	0.0904004	0.0455088		0.0486199	0.146992
C16:1	744	653	4	44		C16:1		0.221129	0.167255	0.418341		0.35956	0.27196	0.680229		0.437249	0.124094			1.82583	2.45297	2.79441		2.96882	3.98856	4.54376		3.83371	0.461191			0.138339	0.25983	0.434561		0.224941	0.422488	0.706604		0.451345	0.139791			0.24755	0.970055	0.599864		0.40252	1.57732
C17:1	758	667	4	44		C16:1, C18:1		0.0115698	0.0133424	0.0193684		0.0188127	0.0216949	0.0314934		0.0240003	0.0038378			0.0572182	0.101553	0.0817444		0.0930377	0.165127	0.132918		0.130361	0.0208496			0.0125515	0.0201581	0.0190875		0.0204089	0.0327775	0.0310365		0.0280743	0.0038655			0.0235007	0.0706414	0.0269836		0.0382125	0.114864
C18:1	772	681	4	44		C18:1		1.73706	1.43657	2.93053		2.82448	2.33588	4.76509		3.30848	0.741835			4.80109	9.83084	7.95005		7.80666	15.9851	12.9269		12.2396	2.3858			0.946196	1.45744	1.85277		1.53853	2.36983	3.01263		2.307	0.426695			0.858712	3.86499	1.37416		1.39628	6.28453
C19:1	786	695	4	44		C18:1		0.00489435	0.00275086	0.0107748		0.0079583	0.00447294	0.01752		0.00998375	0.00390015			0.0181945	0.0375354	0.0298469		0.0295845	0.0610331	0.0485316		0.046383	0.00914177			0.00302518	0.0034488	0.00433767		0.00491899	0.0056078	0.00705312		0.00585997	0.000628841			0.0160989	0.0441621	0.0135005		0.026177	0.0718082
C20:1	800	709	4	44		C18:1, C20:4		0.197074	0.132881	0.350542		0.320446	0.216067	0.569988		0.368834	0.104994			0.599474	1.10184	0.976557		0.974755	1.7916	1.5879		1.45142	0.245479			0.165581	0.302824	0.313061		0.269238	0.492396	0.509041		0.423558	0.0773099			0.1491	0.516555	0.237395		0.242439	0.839927
C21:1	814	723	4	44		C18:1, C20:4		0.0013832	0.000150148	0.00238504		0.0022491	0.000244142	0.00387812		0.00212379	0.00105091			0.00158046	0.00495892	0.00375085		0.00256985	0.00806328	0.00609894		0.00557736	0.00160712			0.000988576	0.00197983	0.000362798		0.00160744	0.00321923	0.000589916		0.00180553	0.000765454			0.00249429	0.00957078	0.00625149		0.00405575	0.0155622
C22:1	828	737	4	44		C18:1, C22:6		0.0626698	0.0272656	0.120518		0.101902	0.0443344	0.195964		0.114067	0.0441923			0.113877	0.213564	0.214498		0.185165	0.347259	0.348777		0.293734	0.054286			0.0304022	0.055435	0.0603523		0.0494345	0.0901381	0.0981338		0.0792355	0.0150782			0.176255	0.499154	0.130493		0.286594	0.811632
C10:2	658	567	4	36		C10:0		0.000810408	0.00276023	0.00353095		0.00131774	0.00448818	0.00574138		0.0038491	0.00131637			0.0233823	0.0415673	0.0375517		0.03802	0.0675892	0.0610597		0.0555563	0.00896846			0.0105539	0.0111044	0.0144846		0.0171608	0.0180559	0.0235522		0.0195896	0.00199804			0.0397075	0.097425	0.0431833		0.064565	0.158415
C12:2	686	595	4	38		C12:0		0.000195723	9.69628e-05	0.000598498		0.000318249	0.000157663	0.000973167		0.000483026	0.000249416			0.0367849	0.0470315	0.0670736		0.0598129	0.076474	0.109063		0.0817832	0.014463			0.00626867	0.00462754	0.0148225		0.010193	0.00752445	0.0241017		0.0139397	0.00513905			0.0566069	0.141056	0.0856532		0.0920438	0.22936
C14:2	714	623	4	41		C14:0		0.0044937	0.00114162	0.00307089		0.00730683	0.00185628	0.00499331		0.00471881	0.00157941			0.315457	0.454785	0.567468		0.512937	0.739488	0.922712		0.725046	0.118512			0.0531709	0.050817	0.0912245		0.0864567	0.0826292	0.148333		0.105806	0.0212919			0.0316872	0.275019	0.153235		0.0515239	0.447186
C16:2	742	651	4	44		C16:1		0.00862376	0.00769635	0.00437276		0.0140224	0.0125144	0.00711018		0.0112156	0.00209839			1.34048	2.36977	2.237		2.17964	3.85329	3.6374		3.22344	0.52561			0.106546	0.131469	0.213369		0.173245	0.213771	0.346942		0.244653	0.0524656			0.0418341	0.390979	0.173293		0.0680229	0.635739
C18:2	770	679	4	44		C18:2		0.142912	0.114125	0.213958		0.232377	0.185568	0.347899		0.255281	0.0482398			6.15226	18.1796	10.8187		10.0037	29.5603	17.5914		19.0518	5.69253			0.862188	1.71605	1.67254		1.40193	2.79033	2.71958		2.30395	0.45147			0.460849	3.57069	0.806907		0.749348	5.806
C20:2	798	707	4	44		C18:2, C20:4		0.0754895	0.117092	0.118791		0.122747	0.190394	0.193156		0.168766	0.0230231			0.414245	0.807261	0.706857		0.673568	1.31262	1.14936		1.04518	0.191691			0.261115	0.455398	0.464581		0.424577	0.740485	0.755416		0.640159	0.107877			0.12784	0.339405	0.171993		0.20787	0.551879
C22:2	826	735	4	44		C18:2, C22:6		0.0133604	0.00383612	0.0122724		0.0217242	0.00623759	0.0199551		0.0159723	0.00489408			0.0679286	0.140955	0.076118		0.110453	0.229195	0.123769		0.154472	0.0375585			0.112816	0.095341	0.257885		0.183441	0.155026	0.419325		0.252597	0.0837664			0.0466383	0.219902	0.0747027		0.0758347	0.357564
C16:3	740	649	4	44		C16:1		0.00932929	0.00844985	0.00901603		0.0151696	0.0137396	0.0146602		0.0145231	0.00041845			0.177856	0.275273	0.294726		0.289197	0.447599	0.479229		0.405342	0.0587855			0.0152867	0.0267811	0.0483898		0.0248564	0.0435465	0.0786826		0.0490285	0.0157782			0.0137531	0.0711327	0.0375954		0.0223627	0.115663
C18:3	768	677	4	44		C18:2		0.0186376	0.0141046	0.0242077		0.030305	0.0229343	0.0393622		0.0308672	0.00475064			0.965968	2.48375	1.63726		1.57068	4.03862	2.66221		2.75717	0.714014			0.0773116	0.0975997	0.139983		0.12571	0.158699	0.227614		0.170674	0.0300204			0.0597367	0.602008	0.16936		0.0971328	0.978875
C20:3	796	705	4	44		C20:4		0.0754895	0.117092	0.118791		0.122747	0.190394	0.193156		0.168766	0.0230231			0.414245	0.807261	0.706857		0.673568	1.31262	1.14936		1.04518	0.191691			0.261115	0.455398	0.464581		0.424577	0.740485	0.755416		0.640159	0.107877			0.12784	0.339405	0.171993		0.20787	0.551879
C22:3	824	733	4	44		C22:6		0.0596409	0.0795126	0.112687		0.0969771	0.129289	0.18323		0.136499	0.0251588			0.13956	0.333933	0.193156		0.226927	0.54298	0.314076		0.361327	0.0942461			0.0924182	0.125628	0.217781		0.150273	0.204274	0.354116		0.236221	0.0609737			0.0716335	0.221706	0.146084		0.116477	0.360498
C18:4	766	675	4	44		C18:2		0.000209442	0.00038098	0.000254905		0.000340556	0.00061948	0.00041448		0.000458172	8.34294e-05			0.058864	0.0962727	0.116719		0.0957138	0.156541	0.189787		0.147347	0.0275429			0.00307383	0.00463894	0.0121994		0.0049981	0.007543	0.0198364		0.0107925	0.00458124			0.0115697	0.0386181	0.0154214		0.0188126	0.0627937
C20:4	794	703	4	44		C20:4		3.61918	3.42544	4.38389		5.88484	5.56982	7.12828		6.19432	0.475754			0.671651	1.19173	1.50243		1.09212	1.93778	2.44297		1.82429	0.394066			4.15623	5.85825	6.91029		6.7581	9.52561	11.2362		9.17332	1.30467			0.846842	2.79802	0.972597		1.37698	4.54962
C22:4	822	731	4	44		C22:6		0.641183	0.789834	0.842848		1.04257	1.28428	1.37049		1.23245	0.0981437			0.37052	0.432649	0.856243		0.602471	0.703495	1.39227		0.89941	0.248147			0.513307	0.898911	1.10116		0.834646	1.46164	1.7905		1.36226	0.280369			0.285211	1.49666	0.485872		0.463758	2.43359
C20:5	792	701	4	44		C20:4		0.0194828	0.0191481	0.0167054		0.0316794	0.0311351	0.0271632		0.0299926	0.00142337			0.100804	0.110716	0.327266		0.163909	0.180027	0.53214		0.292025	0.120147			0.10816	0.280127	0.25453		0.17587	0.45549	0.413869		0.34841	0.0871026			0.223866	0.565868	0.233715		0.364009	0.920111
C22:5	820	729	4	44		C22:6		0.0735436	0.064251	0.0787442		0.119583	0.104473	0.128039		0.117365	0.00689273			0.246372	0.21948	0.896455		0.400605	0.356878	1.45765		0.738377	0.359858			0.145253	0.216515	0.315617		0.236183	0.352057	0.513198		0.367146	0.0803225			0.240067	0.781482	0.290031		0.390354	1.2707
C22:6	818	727	4	44		C22:6		1.32245	1.24894	1.51033		2.15032	2.0308	2.45582		2.21231	0.126548			0.346928	0.54253	1.02486		0.564111	0.882162	1.66644		1.03757	0.327566			1.05358	1.45584	1.60108		1.71314	2.36722	2.60338		2.22792	0.266262			1.08453	4.12612	1.28031		1.76346	6.70914
Succinyl												3.10121	2.18166	1.56439		2.28242	0.446494							10.3374	7.90097	16.2726		11.5037	2.48605							3.12166	2.58615	3.54565		3.08449	0.277607							5.38383	15.0373
C2-C5												6.20056	8.56825	11.1825		8.65043	1.43874							25.2914	31.1004	30.8098		29.0672	1.88976							9.33149	15.584	17.5027		14.1394	2.46694							60.4996	80.2247
C6-C12												0.290422	0.337461	0.386127		0.338003	0.027629							4.70116	5.32088	6.78501		5.60235	0.6178							1.60842	2.62894	3.37176		2.53637	0.511132							5.1639	4.01044
C13-C22												19.5135	17.2215	28.814		21.8497	3.54446							45.013	90.6532	76.0245		70.5635	13.4552							18.7746	28.6779	33.1305		26.861	4.24259							12.6946	44.961
Total												30.6805	29.9974	43.1839		34.6206	4.28618							93.0356	142.534	136.599		124.056	15.6045							35.5544	52.984	63.1383		50.5589	8.05459							97.3629	156.975
Concentration (µM) accounted for with standards												27.3338	26.8863	38.7661		30.9954	5.64865							81.0951	121.324	115.433		105.951	16.9484							30.7548	45.4489	53.8883		43.364	7.35447							90.9282	140.892
Percentage of the total acyl-CoA accounted for with standards												0.890916	0.896288	0.897698		0.895288	1.31788							0.871656	0.851197	0.845055		0.854057	1.08612							0.865009	0.857785	0.853497		0.857693	0.913078							0.93391	0.897547
[truncated: 3 more columns]
