# Supplementary material for: Native chemical ligation approach to sensitively probe tissue acyl-CoA pools
Source: Cell Chem Biol. 2022 Jul 21;29(7):1232–1244.e5. doi: 10.1016/j.chembiol.2022.04.005 (PMC9586882; doi:10.1016/j.chembiol.2022.04.005)
Supplement: Table S3. Glutamate dehydrogenase is acylated by medium- and long-chain acyl-CoAs, related to Figure 6 [file mmc4.xlsx]

## Sheet: Legend
Table S3 Glutamate Dehydrogenase is acylated by medium- and long-chain acyl-CoAs
Related to Figure 5
250 µg/mL isolated bovine liver glutamate dehydrogenase (GDH; Sigma G7882) in 100 mM Hepes (pH 7.8) was treated with nothing (green) or either 2 mM octanoyl-CoA (red) or 2 mM palmitoyl-CoA (blue) for 6 h at 37˚C
Samples were treated with 5 mM DTT and 1% SDS for 15 min at 37 ˚C followed by 33 mM IAM for 30 min at 37 ˚C
Protein was precipitated in 95% methanol
The precipitate was trypsinised overnight in 10% ACN then solubilised in 45% ACN
The samples were analysed using PEAKS X
Peptides contributing to K503 intensity have been highlighted (yellow)
Data is from three suspensions of GDH made from the same batch of solid GDH
NOTES:	tr|A0A140T871|A0A140T871_BOVIN is the correct sequence for the isolated protein as P00366|DHE3_BOVIN lacks some peptides

## Sheet: A-All Peptides
												No AcylCoA (Area)			Octanoyl-CoA (Area)			Palmitoyl-CoA (Area)							No AcylCoA (Number of Features)			Octanoyl-CoA (Number of Features)			Palmitoyl-CoA (Number of Features)
Protein Group	Protein ID	Protein Accession	Peptide	Unique	-10lgP	Mass	Length	ppm	m/z	z	Retention Time	A	B	C	D	E	F	G	H	I	Fraction	Scan	Source File	#Feature	A	B	C	D	E	F	G	H	I	Start	End	PTM	AScore	Found By
1	1	tr|A0A140T871|A0A140T871_BOVIN	R.HYSEAAADREDDPNFFK.M	N	48.52	2010.87	17	2.2	503.726	4	29.48	907190	4123400	6159000		6061600	7088300	4963500	6077700	22054000	6	F6:6662	MM_AJ_W16_MeCN_050321_run1.raw	19	2	1	1	0	2	1	1	3	3	55	71			PEAKS DB
1	1	tr|A0A140T871|A0A140T871_BOVIN	R.EDDPNFFK.M	N	26.33	1010.43	8	2.3	506.226	2	34.45		28955000	189560000		48090000		45304000	27324000	59337000	2	F2:8013	MM_AJ_R16_MeCN_050321_run1.raw	7	0	1	1	0	1	0	1	1	1	64	71			PEAKS DB
1	1	tr|A0A140T871|A0A140T871_BOVIN	K.MVEGFFDR.G	N	46.77	999.448	8	3.8	500.733	2	62.66	472700000	333440	541070000	18160000	14137000		40064000	24567000	0	6	F6:16012	MM_AJ_W16_MeCN_050321_run1.raw	29	3	2	3	2	2	0	3	2	0	72	79			PEAKS DB
1	1	tr|A0A140T871|A0A140T871_BOVIN	K.M(+15.99)VEGFFDR.G	N	41.82	1015.44	8	1.6	508.73	2	35.94	29038000	210140000		324400000	541060000	1147600	826320000	545270000	1258700000	8	F8:8498	MM_AJ_W8_MeCN_050321_run1.raw	36	1	1	0	1	4	1	5	7	3	72	79	Oxidation (M)	M1:Oxidation (M):1000.00	PEAKS DB
1	1	tr|A0A140T871|A0A140T871_BOVIN	K.MVEGFFDRGASIVEDK.L	N	69.67	1798.86	16	1.3	900.436	2	41.27	46776000	598020000	61405000	63244000	1551200000	356050000	835930000	1781600000	2244400000	6	F6:10175	MM_AJ_W16_MeCN_050321_run1.raw	65	2	8	2	1	8	4	4	6	4	72	87			PEAKS DB
1	1	tr|A0A140T871|A0A140T871_BOVIN	K.M(+15.99)VEGFFDRGASIVEDK.L	N	38.93	1814.85	16	1.1	908.434	2	37.53		32068000		24357000	28715000		9847500	38184000	116180000	12	F12:8951	MM_AJ_Y18_MeCN_150321_run1.raw	32	0	2	0	5	1	0	2	2	5	72	87	Oxidation (M)	M1:Oxidation (M):1000.00	PEAKS DB
1	1	tr|A0A140T871|A0A140T871_BOVIN	K.MVEGFFDRGASIVEDKLVEDLK.T	N	77.13	2496.26	22	4.4	1249.14	2	50.89	336750000	18697000000	191950000	5851100000	30656000000	3800800000	3642100000	7620700000	8872800000	6	F6:13120	MM_AJ_W16_MeCN_050321_run1.raw	214	5	28	4	16	43	10	10	34	8	72	93			PEAKS DB
1	1	tr|A0A140T871|A0A140T871_BOVIN	K.M(+15.99)VEGFFDRGASIVEDKLVEDLK.T	N	48.9	2512.25	22	3.5	838.428	3	49.57	95665000	1864700000	0	1366200000	1191700000	166330000	405820000	1478300000	2181300000	2	F2:12693	MM_AJ_R16_MeCN_050321_run1.raw	108	4	19	0	12	19	3	4	10	5	72	93	Oxidation (M)	M1:Oxidation (M):1000.00	PEAKS DB
1	1	tr|A0A140T871|A0A140T871_BOVIN	K.MVEGFFDRGASIVEDK(+42.01)LVEDLK.T	N	57.15	2538.27	22	5.4	847.101	3	58.72	44223	122060000		103310000	73531000	11666000	4009900	77629000	278190000	3	F3:14777	MM_AJ_R18_MeCN_050321_run1.raw	27	1	3	0	3	4	3	1	2	3	72	93	Acetylation (K)	K16:Acetylation (K):56.47	PEAKS DB
1	1	tr|A0A140T871|A0A140T871_BOVIN	K.M(+15.99)VEGFFDRGASIVEDK(+42.01)LVEDLK.T	N	43.72	2554.26	22	2.3	852.43	3	57.15		945570					520470	1697300	19795000	5	F5:14624	MM_AJ_W0_MeCN_050321_run1.raw	7	0	1	0	0	0	0	1	1	1	72	93	Oxidation (M); Acetylation (K)	M1:Oxidation (M):1000.00;K16:Acetylation (K):56.47	PEAKS DB
1	1	tr|A0A140T871|A0A140T871_BOVIN	K.MVEGFFDRGASIVEDK(+126.10)LVEDLK.T	N	43.57	2622.36	22	1.5	875.129	3	69.51				9019700						4	F4:15511	MM_AJ_R8_MeCN_050321_run1.raw	4	0	0	0	4	0	0	0	0	0	72	93	C8:0	K16:C8:0:56.47	PEAKS DB
1	1	tr|A0A140T871|A0A140T871_BOVIN	K.MVEGFFDRGASIVEDKLVEDLKTR.E	N	75.69	2753.41	24	3	918.812	3	49.35	8036700	585920000		108970000	568920000	46344000	411840000	489020000	610660000	6	F6:12724	MM_AJ_W16_MeCN_050321_run1.raw	91	2	13	0	4	17	4	4	6	7	72	95			PEAKS DB
1	1	tr|A0A140T871|A0A140T871_BOVIN	K.M(+15.99)VEGFFDRGASIVEDKLVEDLKTR.E	N	48.94	2769.4	24	3.6	554.889	5	48.32	22706	9609500		21685000	7846100		37179000	45774000	44990000	6	F6:12421	MM_AJ_W16_MeCN_050321_run1.raw	26	1	3	0	3	2	0	3	4	3	72	95	Oxidation (M)	M1:Oxidation (M):1000.00	PEAKS DB
1	1	tr|A0A140T871|A0A140T871_BOVIN	K.MVEGFFDRGASIVEDK(+42.01)LVEDLKTR.E	N	74.97	2795.42	24	6.3	932.819	3	55.86		41679000		30508000	14356000		3863900	7003100	65149000	6	F6:14421	MM_AJ_W16_MeCN_050321_run1.raw	17	0	2	0	2	2	0	1	2	3	72	95	Acetylation (K)	K16:Acetylation (K):90.57	PEAKS DB
1	1	tr|A0A140T871|A0A140T871_BOVIN	K.MVEGFFDRGASIVEDKLVEDLK(+42.01)TR.E	N	72.8	2795.42	24	2.4	932.815	3	52.4	906770	46755000		41402000	26075000	6597500	3959200	46964000	156540000	3	F3:13197	MM_AJ_R18_MeCN_050321_run1.raw	26	1	4	0	1	2	2	2	2	5	72	95	Acetylation (K)	K22:Acetylation (K):111.20	PEAKS DB
1	1	tr|A0A140T871|A0A140T871_BOVIN	K.M(+15.99)VEGFFDRGASIVEDK(+42.01)LVEDLKTR.E	N	57.11	2811.41	24	5.9	703.864	4	55.86				1430000	0			3370000	2346300	6	F6:14419	MM_AJ_W16_MeCN_050321_run1.raw	6	0	0	0	2	0	0	0	2	1	72	95	Oxidation (M); Acetylation (K)	M1:Oxidation (M):1000.00;K16:Acetylation (K):90.57	PEAKS DB
1	1	tr|A0A140T871|A0A140T871_BOVIN	K.M(+15.99)VEGFFDRGASIVEDKLVEDLK(+42.01)TR.E	N	43.54	2811.41	24	4	703.863	4	52.5	227470	525540		4389600	2685200			13079000	9213300	1	F1:10886	MM_AJ_R0_MeCN_050321_run1.raw	12	1	1	0	1	2	0	0	3	1	72	95	Oxidation (M); Acetylation (K)	M1:Oxidation (M):1000.00;K22:Acetylation (K):90.57	PEAKS DB
1	1	tr|A0A140T871|A0A140T871_BOVIN	K.MVEGFFDRGASIVEDK(+126.10)LVEDLKTR.E	N	67.95	2879.51	24	3.9	960.848	3	63.48				39634000						4	F4:14066	MM_AJ_R8_MeCN_050321_run1.raw	2	0	0	0	2	0	0	0	0	0	72	95	C8:0	K16:C8:0:72.73	PEAKS DB
1	1	tr|A0A140T871|A0A140T871_BOVIN	K.MVEGFFDRGASIVEDKLVEDLK(+126.10)TR.E	N	64.69	2879.51	24	3.9	960.848	3	60.08				11857000						4	F4:13321	MM_AJ_R8_MeCN_050321_run1.raw	2	0	0	0	2	0	0	0	0	0	72	95	C8:0	K22:C8:0:90.57	PEAKS DB
1	1	tr|A0A140T871|A0A140T871_BOVIN	K.M(+15.99)VEGFFDRGASIVEDKLVEDLK(+126.10)TR.E	N	34.24	2895.51	24	2.8	724.886	4	60.11				0						4	F4:13323	MM_AJ_R8_MeCN_050321_run1.raw	0	0	0	0	0	0	0	0	0	0	72	95	Oxidation (M); C8:0	M1:Oxidation (M):1000.00;K22:C8:0:90.57	PEAKS DB
1	1	tr|A0A140T871|A0A140T871_BOVIN	R.GASIVEDK.L	N	39.74	817.418	8	-0.2	409.716	2	19.09	496760000	373210000	1264600000	124320000	792770000	1822300000	1135400000	885330000	1023900000	12	F12:3650	MM_AJ_Y18_MeCN_150321_run1.raw	23	2	1	3	2	2	4	1	2	1	80	87			PEAKS DB
1	1	tr|A0A140T871|A0A140T871_BOVIN	R.GASIVEDKLVEDLK.T	N	71.32	1514.82	14	8.8	758.423	2	37.94	3801600000	6167400000	17088000000	3767300000	10115000000	23211000000	14292000000	8739300000	15224000000	3	F3:8526	MM_AJ_R18_MeCN_050321_run1.raw	428	10	48	8	17	62	26	73	27	18	80	93			PEAKS DB
1	1	tr|A0A140T871|A0A140T871_BOVIN	R.GASIVEDK(+42.01)LVEDLK.T	N	58.8	1556.83	14	1.4	779.423	2	47.62	49702000	49304000	337220000	41586000	104070000	470080000	252670000	86519000	216120000	5	F5:11894	MM_AJ_W0_MeCN_050321_run1.raw	32	2	4	3	2	2	2	2	2	2	80	93	Acetylation (K)	K8:Acetylation (K):71.27	PEAKS DB
1	1	tr|A0A140T871|A0A140T871_BOVIN	R.GASIVEDK(+126.10)LVEDLK.T	N	53.48	1640.92	14	2.2	821.471	2	62.06				19824000	6497300	55036000				11	F11:16819	MM_AJ_Y8_MeCN_150321_run1.raw	10	0	0	0	2	3	4	0	0	0	80	93	C8:0	K8:C8:0:56.47	PEAKS DB
1	1	tr|A0A140T871|A0A140T871_BOVIN	R.GASIVEDK(+238.23)LVEDLK.T	N	48.32	1753.05	14	5.5	877.537	2	63.48									1855800	10	F10:16263	MM_AJ_Y16_MeCN_150321_run1.raw	2	0	0	0	0	0	0	0	0	2	80	93	C16:0	K8:C16:0:69.64	PEAKS DB
1	1	tr|A0A140T871|A0A140T871_BOVIN	R.GASIVEDKLVEDLKTR.E	N	72	1771.97	16	1.4	886.992	2	35.37	10529000	213870000	18417000	62388000	443150000	79574000	141010000	364930000	318620000	3	F3:7753	MM_AJ_R18_MeCN_050321_run1.raw	77	2	9	7	3	10	4	3	4	3	80	95			PEAKS DB
1	1	tr|A0A140T871|A0A140T871_BOVIN	R.GASIVEDK(+42.01)LVEDLKTR.E	N	68.28	1813.98	16	2.7	907.999	2	44.5	6656700	9118500	12899000	18452000	37297000	51508000	35306000	45180000	56979000	7	F7:10622	MM_AJ_W18_MeCN_050321_run1.raw	29	2	2	2	2	2	3	2	2	2	80	95	Acetylation (K)	K8:Acetylation (K):109.28	PEAKS DB
1	1	tr|A0A140T871|A0A140T871_BOVIN	R.GASIVEDKLVEDLK(+42.01)TR.E	N	69.36	1813.98	16	1.1	907.997	2	40.81	45283000	33046000	147590000	44385000	44895000	258790000	94594000	61985000	153830000	11	F11:10650	MM_AJ_Y8_MeCN_150321_run1.raw	31	2	3	4	4	2	2	2	2	2	80	95	Acetylation (K)	K14:Acetylation (K):113.99	PEAKS DB
1	1	tr|A0A140T871|A0A140T871_BOVIN	R.GASIVEDK(+126.10)LVEDLKTR.E	N	54.76	1898.07	16	0.7	633.698	3	56.15				2649900	6612400	126760000				11	F11:16348	MM_AJ_Y8_MeCN_150321_run1.raw	6	0	0	0	1	2	3	0	0	0	80	95	C8:0	K8:C8:0:71.27	PEAKS DB
1	1	tr|A0A140T871|A0A140T871_BOVIN	R.GASIVEDKLVEDLK(+126.10)TR.E	N	61.94	1898.07	16	-0.5	950.043	2	53.54				19864000	3224400	215040000				11	F11:14563	MM_AJ_Y8_MeCN_150321_run1.raw	8	0	0	0	2	2	4	0	0	0	80	95	C8:0	K14:C8:0:102.87	PEAKS DB
1	1	tr|A0A140T871|A0A140T871_BOVIN	R.GASIVEDKLVEDLKTRETEEQK.R	N	46.3	2516.3	22	0.7	630.082	4	34.96		512580			1058700					8	F8:7872	MM_AJ_W8_MeCN_050321_run1.raw	2	0	1	0	0	1	0	0	0	0	80	101			PEAKS DB
1	1	tr|A0A140T871|A0A140T871_BOVIN	K.LVEDLKTR.E	N	36.48	972.56	8	2.3	487.289	2	22.37					67648000			47524000		6	F6:4771	MM_AJ_W16_MeCN_050321_run1.raw	6	0	0	0	0	1	0	0	1	0	88	95			PEAKS DB
1	1	tr|A0A140T871|A0A140T871_BOVIN	K.LVEDLK(+42.01)TR.E	N	32.76	1014.57	8	0.5	508.293	2	29.65					5941000			10338000		8	F8:6369	MM_AJ_W8_MeCN_050321_run1.raw	3	0	0	0	0	1	0	0	1	0	88	95	Acetylation (K)	K6:Acetylation (K):1000.00	PEAKS DB
1	1	tr|A0A140T871|A0A140T871_BOVIN	K.LVEDLK(+126.10)TR.E	N	37.23	1098.66	8	2.2	550.341	2	50.29				402830	3411700	48884000				4	F4:11002	MM_AJ_R8_MeCN_050321_run1.raw	3	0	0	0	1	1	1	0	0	0	88	95	C8:0	K6:C8:0:1000.00	PEAKS DB
1	1	tr|A0A140T871|A0A140T871_BOVIN	K.LVEDLKTRETEEQK.R	N	47.05	1716.89	14	2.3	573.305	3	21.12		910440			412960					5	F5:4242	MM_AJ_W0_MeCN_050321_run1.raw	3	0	1	0	0	1	0	0	0	0	88	101			PEAKS DB
1	1	tr|A0A140T871|A0A140T871_BOVIN	K.LVEDLKTRETEEQKR.N	N	60.28	1872.99	15	1.7	469.256	4	20.45		16558000		412230	11538000	0	2607000	4590800	3709800	7	F7:4045	MM_AJ_W18_MeCN_050321_run1.raw	11	0	1	0	1	1	0	1	2	2	88	102			PEAKS DB
1	1	tr|A0A140T871|A0A140T871_BOVIN	K.LVEDLK(+42.01)TRETEEQKR.N	N	68.52	1915	15	1.6	479.758	4	25.3		17955000		614650	20354000	30514	186730	6863500	19877000	8	F8:5122	MM_AJ_W8_MeCN_050321_run1.raw	18	0	2	0	2	2	1	1	2	2	88	102	Acetylation (K)	K6:Acetylation (K):89.48	PEAKS DB
1	1	tr|A0A140T871|A0A140T871_BOVIN	K.TRETEEQK(+238.23).R	N	18.05	1257.72	8	-10.7	420.242	3	18.62						148500				11	F11:3451	MM_AJ_Y8_MeCN_150321_run1.raw	1	0	0	0	0	0	1	0	0	0	94	101	C16:0	K8:C16:0:1000.00	PEAKS DB
1	1	tr|A0A140T871|A0A140T871_BOVIN	K.TRETEEQKR.N	N	40.15	1175.59	9	4.9	588.805	2	19.21				6345700			4420200			4	F4:3341	MM_AJ_R8_MeCN_050321_run1.raw	4	0	0	0	1	0	0	1	0	0	94	102			PEAKS DB
1	1	tr|A0A140T871|A0A140T871_BOVIN	K.TRETEEQK(+126.10)R.N	N	43.45	1301.69	9	1.5	434.906	3	26.18				786600	1291200	22374000				11	F11:5786	MM_AJ_Y8_MeCN_150321_run1.raw	4	0	0	0	1	1	2	0	0	0	94	102	C8:0	K8:C8:0:1000.00	PEAKS DB
1	1	tr|A0A140T871|A0A140T871_BOVIN	K.TRETEEQK(+238.23)R.N	N	37.66	1413.82	9	3.4	472.282	3	62.89							135700		383970	2	F2:15943	MM_AJ_R16_MeCN_050321_run1.raw	2	0	0	0	0	0	0	1	0	1	94	102	C16:0	K8:C16:0:1000.00	PEAKS DB
1	1	tr|A0A140T871|A0A140T871_BOVIN	K.TRETEEQKRNR.V	N	50.73	1445.73	11	2.4	482.92	3	19.26								757180		6	F6:3876	MM_AJ_W16_MeCN_050321_run1.raw	3	0	0	0	0	0	0	0	1	0	94	104			PEAKS DB
1	1	tr|A0A140T871|A0A140T871_BOVIN	R.ETEEQKR.N	N	24.17	918.441	7	3.8	460.229	2	19.11		6579200	20254000	13792000	8888700			17753000		4	F4:3188	MM_AJ_R8_MeCN_050321_run1.raw	9	0	1	2	1	3	0	0	2	0	96	102			PEAKS DB
1	1	tr|A0A140T871|A0A140T871_BOVIN	R.NRVRGILRIIKPC(+57.02)NHVLSLSFPIR.R	Y	43.89	2857.67	24	3	572.543	5	50.02								2565300		6	F6:12913	MM_AJ_W16_MeCN_050321_run1.raw	1	0	0	0	0	0	0	0	1	0	103	126	Carbamidomethylation	C13:Carbamidomethylation:1000.00	PEAKS DB
1	1	tr|A0A140T871|A0A140T871_BOVIN	R.NRVRGILRIIK(+238.23)PC(+57.02)NHVLSLSFPIR.R	Y	44.59	3095.9	24	3.4	620.189	5	63.43	0								1990500	1	F1:13280	MM_AJ_R0_MeCN_050321_run1.raw	1	0	0	0	0	0	0	0	0	1	103	126	C16:0; Carbamidomethylation	K11:C16:0:1000.00;C13:Carbamidomethylation:1000.00	PEAKS DB
1	1	tr|A0A140T871|A0A140T871_BOVIN	R.VRGILRIIKPC(+57.02)NHVLSLSFPIRR.D	Y	49.13	2743.63	23	2.6	458.28	6	47.56	0							26744000		6	F6:12283	MM_AJ_W16_MeCN_050321_run1.raw	2	0	0	0	0	0	0	0	2	0	105	127	Carbamidomethylation	C11:Carbamidomethylation:1000.00	PEAKS DB
1	1	tr|A0A140T871|A0A140T871_BOVIN	R.VRGILRIIK(+238.23)PC(+57.02)NHVLSLSFPIRR.D	Y	63.41	2981.86	23	3	497.985	6	62.62									8610200	10	F10:15977	MM_AJ_Y16_MeCN_150321_run1.raw	3	0	0	0	0	0	0	0	0	3	105	127	C16:0; Carbamidomethylation	K9:C16:0:1000.00;C11:Carbamidomethylation:1000.00	PEAKS DB
1	1	tr|A0A140T871|A0A140T871_BOVIN	R.GILRIIKPC(+57.02)NHVLSLSFPIR.R	Y	61.54	2332.36	20	2.9	584.098	4	48.01								2325100	1928400	6	F6:12350	MM_AJ_W16_MeCN_050321_run1.raw	3	0	0	0	0	0	0	0	1	1	107	126	Carbamidomethylation	C9:Carbamidomethylation:1000.00	PEAKS DB
1	1	tr|A0A140T871|A0A140T871_BOVIN	R.GILRIIKPC(+57.02)NHVLSLSFPIRR.D	Y	52.88	2488.46	21	1.6	623.123	4	46.26								5801000	10337000	6	F6:11801	MM_AJ_W16_MeCN_050321_run1.raw	5	0	0	0	0	0	0	0	2	3	107	127	Carbamidomethylation	C9:Carbamidomethylation:1000.00	PEAKS DB
1	1	tr|A0A140T871|A0A140T871_BOVIN	R.GILRIIK(+238.23)PC(+57.02)NHVLSLSFPIRR.D	Y	60.89	2726.69	21	1.6	546.346	5	63.18									4738400	10	F10:16168	MM_AJ_Y16_MeCN_150321_run1.raw	2	0	0	0	0	0	0	0	0	2	107	127	C16:0; Carbamidomethylation	K7:C16:0:1000.00;C9:Carbamidomethylation:1000.00	PEAKS DB
1	1	tr|A0A140T871|A0A140T871_BOVIN	R.IIKPC(+57.02)NHVLSLSFPIR.R	N	72.68	1893.07	16	1	947.541	2	43.66	1755800000	3944300000	5237700000	1624600000	2511100000	6532700000	2656700000	1152400000	1684500000	11	F11:11647	MM_AJ_Y8_MeCN_150321_run1.raw	336	20	26	35	73	32	20	31	18	10	111	126	Carbamidomethylation	C5:Carbamidomethylation:1000.00	PEAKS DB
1	1	tr|A0A140T871|A0A140T871_BOVIN	R.IIK(+42.01)PC(+57.02)NHVLSLSFPIR.R	N	41.66	1935.08	16	0.2	646.033	3	60.67		1579200	4803800		9396900	4667200		200980		9	F9:16611	MM_AJ_Y0_MeCN_150321_run1.raw	10	0	1	1	0	2	4	0	1	0	111	126	Acetylation (K); Carbamidomethylation	K3:Acetylation (K):1000.00;C5:Carbamidomethylation:1000.00	PEAKS DB
1	1	tr|A0A140T871|A0A140T871_BOVIN	R.IIK(+126.10)PC(+57.02)NHVLSLSFPIR.R	N	69.99	2019.17	16	1	674.065	3	60.23	79572			286080000	131020000	365810000				11	F11:16345	MM_AJ_Y8_MeCN_150321_run1.raw	22	1	0	0	5	6	10	0	0	0	111	126	C8:0; Carbamidomethylation	K3:C8:0:1000.00;C5:Carbamidomethylation:1000.00	PEAKS DB
1	1	tr|A0A140T871|A0A140T871_BOVIN	R.IIK(+238.23)PC(+57.02)NHVLSLSFPIR.R	N	30.77	2131.3	16	3.4	711.442	3	69.28	0									1	F1:14587	MM_AJ_R0_MeCN_050321_run1.raw	0	0	0	0	0	0	0	0	0	0	111	126	C16:0; Carbamidomethylation	K3:C16:0:1000.00;C5:Carbamidomethylation:1000.00	PEAKS DB
1	1	tr|A0A140T871|A0A140T871_BOVIN	R.IIKPC(+57.02)NHVLSLSFPIRR.D	N	70.69	2049.17	17	3	410.842	5	35.57	1257600000	19622000000	3752400000	6287100000	11696000000	11933000000	6872200000	9069300000	7363500000	6	F6:8266	MM_AJ_W16_MeCN_050321_run1.raw	296	12	36	15	28	32	20	24	30	15	111	127	Carbamidomethylation	C5:Carbamidomethylation:1000.00	PEAKS DB
1	1	tr|A0A140T871|A0A140T871_BOVIN	R.IIK(+42.01)PC(+57.02)NHVLSLSFPIRR.D	N	65.53	2091.18	17	1.6	523.803	4	39.65		904600	3069500	2333300		9594900	2027600		4571000	3	F3:9178	MM_AJ_R18_MeCN_050321_run1.raw	9	0	1	1	1	0	1	1	0	2	111	127	Acetylation (K); Carbamidomethylation	K3:Acetylation (K):1000.00;C5:Carbamidomethylation:1000.00	PEAKS DB
1	1	tr|A0A140T871|A0A140T871_BOVIN	R.IIK(+126.10)PC(+57.02)NHVLSLSFPIRR.D	N	65.56	2175.27	17	2.1	544.826	4	59.48				509610000	174330000	201360000				11	F11:15940	MM_AJ_Y8_MeCN_150321_run1.raw	12	0	0	0	3	4	5	0	0	0	111	127	C8:0; Carbamidomethylation	K3:C8:0:1000.00;C5:Carbamidomethylation:1000.00	PEAKS DB
1	1	tr|A0A140T871|A0A140T871_BOVIN	R.IIK(+238.23)PC(+57.02)NHVLSLSFPIRR.D	N	57.95	2287.4	17	5	572.859	4	63.47	475800							7310800	2275400	10	F10:16245	MM_AJ_Y16_MeCN_150321_run1.raw	5	1	0	0	0	0	0	0	2	2	111	127	C16:0; Carbamidomethylation	K3:C16:0:1000.00;C5:Carbamidomethylation:1000.00	PEAKS DB
1	1	tr|A0A140T871|A0A140T871_BOVIN	R.IIKPC(+57.02)NHVLSLSFPIRRDDGSWEVIEGYR.A	N	75.18	3455.78	29	2.3	692.164	5	45.32	41730000	1469600000		999040000	224020000	6613700	33215000	730880000	1344900000	6	F6:11456	MM_AJ_W16_MeCN_050321_run1.raw	111	3	16	0	8	18	2	2	4	9	111	139	Carbamidomethylation	C5:Carbamidomethylation:1000.00	PEAKS DB
1	1	tr|A0A140T871|A0A140T871_BOVIN	R.IIK(+126.10)PC(+57.02)NHVLSLSFPIRRDDGSWEVIEGYR.A	N	18.25	3581.88	29	3.9	896.481	4	54.38				6417700						4	F4:11978	MM_AJ_R8_MeCN_050321_run1.raw	1	0	0	0	1	0	0	0	0	0	111	139	C8:0; Carbamidomethylation	K3:C8:0:1000.00;C5:Carbamidomethylation:1000.00	PEAKS DB
1	1	tr|A0A140T871|A0A140T871_BOVIN	R.RDDGSWEVIEGYR.A	N	79.59	1580.72	13	2.5	791.37	2	39.33	515070000	1475700000	2532700000	392230000	1942400000	2230900000	1047900000	1134900000	1816700000	5	F5:9515	MM_AJ_W0_MeCN_050321_run1.raw	320	3	30	24	4	48	10	60	7	4	127	139			PEAKS DB
1	1	tr|A0A140T871|A0A140T871_BOVIN	R.RDDGSWEVIEGYRAQHSQHR.T	N	82.07	2425.13	20	2.3	607.29	4	31.18		10010000			4958400			572800	3926400	7	F7:6868	MM_AJ_W18_MeCN_050321_run1.raw	13	0	4	0	0	3	0	0	1	1	127	146			PEAKS DB
1	1	tr|A0A140T871|A0A140T871_BOVIN	R.DDGSWEVIEGYR.A	N	74.24	1424.62	12	0.7	713.318	2	47.29	1477800000	4211800000	8222100000	28217000	6127100000	8079100000	5513100000	107250000	8270400000	12	F12:11953	MM_AJ_Y18_MeCN_150321_run1.raw	178	12	20	7	9	26	12	30	12	8	128	139			PEAKS DB
1	1	tr|A0A140T871|A0A140T871_BOVIN	R.DDGSWEVIEGYRAQHSQHR.T	N	78.06	2269.03	19	2.9	568.265	4	32.67		222640000		1750300	104560000	1735800	9948500	26511000	108720000	7	F7:7220	MM_AJ_W18_MeCN_050321_run1.raw	37	0	8	0	2	5	1	2	3	2	128	146			PEAKS DB
1	1	tr|A0A140T871|A0A140T871_BOVIN	R.DDGSWEVIEGYRAQHSQHRTPC(+57.02)K.G	N	67.24	2755.25	23	0.4	689.821	4	30.23		10646000			1141500			568030		3	F3:6276	MM_AJ_R18_MeCN_050321_run1.raw	8	0	3	0	0	1	0	0	1	0	128	150	Carbamidomethylation	C22:Carbamidomethylation:1000.00	PEAKS DB
1	1	tr|A0A140T871|A0A140T871_BOVIN	R.DDGSWEVIEGYRAQHSQHRTPC(+57.02)KGGIR.Y	N	49.2	3138.48	27	2.4	628.705	5	32.45									3016300	3	F3:6897	MM_AJ_R18_MeCN_050321_run1.raw	3	0	0	0	0	0	0	0	0	1	128	154	Carbamidomethylation	C22:Carbamidomethylation:1000.00	PEAKS DB
1	1	tr|A0A140T871|A0A140T871_BOVIN	R.AQHSQHR.T	N	37.3	862.416	7	5.1	432.217	2	16.27				6456800	8555600			836040		7	F7:3156	MM_AJ_W18_MeCN_050321_run1.raw	5	0	0	0	1	2	0	0	1	0	140	146			PEAKS DB
1	1	tr|A0A140T871|A0A140T871_BOVIN	R.AQHSQHRTPC(+57.02)K.G	N	38.87	1348.64	11	2.6	675.33	2	18.4		42236000			31519000			55585000		8	F8:3376	MM_AJ_W8_MeCN_050321_run1.raw	13	0	3	0	0	3	0	0	3	0	140	150	Carbamidomethylation	C10:Carbamidomethylation:1000.00	PEAKS DB
1	1	tr|A0A140T871|A0A140T871_BOVIN	R.AQHSQHRTPC(+57.02)KGGIR.Y	N	62.74	1731.87	15	0	433.975	4	18.04		1888600						22643000	33302000	10	F10:2806	MM_AJ_Y16_MeCN_150321_run1.raw	9	0	1	0	0	0	0	0	4	2	140	154	Carbamidomethylation	C10:Carbamidomethylation:1000.00	PEAKS DB
1	1	tr|A0A140T871|A0A140T871_BOVIN	R.AQHSQHRTPC(+57.02)K(+238.23)GGIR.Y	N	32.99	1970.1	15	1.2	493.533	4	46.97							6073600	4963700	87532000	10	F10:11930	MM_AJ_Y16_MeCN_150321_run1.raw	3	0	0	0	0	0	0	1	1	1	140	154	Carbamidomethylation; C16:0	C10:Carbamidomethylation:1000.00;K11:C16:0:1000.00	PEAKS DB
1	1	tr|A0A140T871|A0A140T871_BOVIN	R.TPC(+57.02)KGGIR.Y	N	30.91	887.465	8	1.6	444.74	2	19.95					7460300			50042000	4351300	7	F7:3885	MM_AJ_W18_MeCN_050321_run1.raw	6	0	0	0	0	1	0	0	1	2	147	154	Carbamidomethylation	C3:Carbamidomethylation:1000.00	PEAKS DB
1	1	tr|A0A140T871|A0A140T871_BOVIN	R.TPC(+57.02)K(+42.01)GGIR.Y	N	19.68	929.475	8	0.9	465.745	2	21.09										7	F7:4235	MM_AJ_W18_MeCN_050321_run1.raw	2	0	0	0	0	0	0	0	0	0	147	154	Carbamidomethylation; Acetylation (K)	C3:Carbamidomethylation:1000.00;K4:Acetylation (K):1000.00	PEAKS DB
1	1	tr|A0A140T871|A0A140T871_BOVIN	R.TPC(+57.02)K(+126.10)GGIR.Y	N	41.17	1013.57	8	0.8	507.792	2	40.15						171700000				11	F11:10394	MM_AJ_Y8_MeCN_150321_run1.raw	1	0	0	0	0	0	1	0	0	0	147	154	Carbamidomethylation; C8:0	C3:Carbamidomethylation:1000.00;K4:C8:0:1000.00	PEAKS DB
1	1	tr|A0A140T871|A0A140T871_BOVIN	R.TPC(+57.02)K(+238.23)GGIR.Y	N	39.3	1125.69	8	4.2	563.857	2	63.47							1695100		2430200	10	F10:16250	MM_AJ_Y16_MeCN_150321_run1.raw	2	0	0	0	0	0	0	1	0	1	147	154	Carbamidomethylation; C16:0	C3:Carbamidomethylation:1000.00;K4:C16:0:1000.00	PEAKS DB
1	1	tr|A0A140T871|A0A140T871_BOVIN	R.TPC(+57.02)KGGIRYSTDVSVDEVK.A	N	54.14	2110.04	19	0.8	704.353	3	25.28		16866000			4422600			2688100	16417000	10	F10:5054	MM_AJ_Y16_MeCN_150321_run1.raw	12	0	3	0	0	2	0	0	2	2	147	165	Carbamidomethylation	C3:Carbamidomethylation:1000.00	PEAKS DB
1	1	tr|A0A140T871|A0A140T871_BOVIN	R.TPC(+57.02)KGGIRYSTDVSVDEVKALASLMTYK.C	N	38.84	3088.56	28	3.6	618.721	5	48.33										3	F3:12013	MM_AJ_R18_MeCN_050321_run1.raw	4	0	0	0	0	0	0	0	0	0	147	174	Carbamidomethylation	C3:Carbamidomethylation:1000.00	PEAKS DB
1	1	tr|A0A140T871|A0A140T871_BOVIN	K.GGIRYSTDVSVDEVK.A	N	63.12	1623.81	15	0.9	812.913	2	30.09		1691600000		89493000	1414600000			229250000	305380000	5	F5:6647	MM_AJ_W0_MeCN_050321_run1.raw	115	0	34	0	6	27	0	0	4	6	151	165			PEAKS DB
1	1	tr|A0A140T871|A0A140T871_BOVIN	K.GGIRYSTDVSVDEVKALASLMTYK.C	N	73.31	2602.33	24	1.8	651.591	4	50.96		6400400		1514800	1805000			1874800	5602100	3	F3:12778	MM_AJ_R18_MeCN_050321_run1.raw	16	0	2	0	2	2	0	0	2	2	151	174			PEAKS DB
1	1	tr|A0A140T871|A0A140T871_BOVIN	K.GGIRYSTDVSVDEVK(+126.10)ALASLMTYK.C	N	41.67	2728.44	24	3.6	910.489	3	63.65				886630						4	F4:14122	MM_AJ_R8_MeCN_050321_run1.raw	1	0	0	0	1	0	0	0	0	0	151	174	C8:0	K15:C8:0:74.73	PEAKS DB
1	1	tr|A0A140T871|A0A140T871_BOVIN	K.GGIRYSTDVSVDEVKALASLMTYKC(+57.02)AVVDVPFGGAK.A	N	26.43	3802.93	36	0.5	761.593	5	52.36									0	10	F10:13371	MM_AJ_Y16_MeCN_150321_run1.raw	0	0	0	0	0	0	0	0	0	0	151	186	Carbamidomethylation	C25:Carbamidomethylation:1000.00	PEAKS DB
1	1	tr|A0A140T871|A0A140T871_BOVIN	K.GGIRYSTDVSVDEVK(+126.10)ALASLM(+15.99)TYK(+42.01)C(+57.02)AVVDVPFGGAK.A	N	45.53	3987.04	36	20.4	997.787	4	68.86								0		6	F6:17479	MM_AJ_W16_MeCN_050321_run1.raw	0	0	0	0	0	0	0	0	0	0	151	186	Oxidation (M); Carbamidomethylation	K15:C8:0:0.00;M21:Oxidation (M):1000.00;K24:Acetylation (K):0.00;C25:Carbamidomethylation:1000.00	PEAKS DB
1	1	tr|A0A140T871|A0A140T871_BOVIN	K.GGIRYSTDVSVDEVK(+42.01)ALASLM(+15.99)TYK(+126.10)C(+57.02)AVVDVPFGGAK.A	N	35.29	3987.04	36	16.4	997.783	4	68.95									0	10	F10:17511	MM_AJ_Y16_MeCN_150321_run1.raw	0	0	0	0	0	0	0	0	0	0	151	186	Oxidation (M); Carbamidomethylation	K15:Acetylation (K):0.00;M21:Oxidation (M):1000.00;K24:C8:0:0.00;C25:Carbamidomethylation:1000.00	PEAKS DB
1	1	tr|A0A140T871|A0A140T871_BOVIN	R.YSTDVSVDEVK.A	N	60.88	1240.58	11	1.2	621.299	2	30.52	10862000	6108900000	15835000000	1895300000	8088400000	16182000000	4456200000	4636200000	10337000000	8	F8:6648	MM_AJ_W8_MeCN_050321_run1.raw	110	2	33	10	3	5	11	13	7	6	155	165			PEAKS DB
1	1	tr|A0A140T871|A0A140T871_BOVIN	R.YSTDVSVDEVKALASLMTYK.C	N	68.26	2219.1	20	0.9	1110.56	2	54.18	9336000	230750000	26557000	52294000	255490000	105280000	85429000	276260000	295090000	6	F6:13996	MM_AJ_W16_MeCN_050321_run1.raw	40	2	4	3	1	7	3	2	4	2	155	174			PEAKS DB
1	1	tr|A0A140T871|A0A140T871_BOVIN	R.YSTDVSVDEVKALASLM(+15.99)TYK.C	N	23.55	2235.1	20	2	1118.56	2	46.91				3088700	1586400		2607100	4383800	694840	8	F8:11831	MM_AJ_W8_MeCN_050321_run1.raw	6	0	0	0	1	1	0	1	1	1	155	174	Oxidation (M)	M17:Oxidation (M):1000.00	PEAKS DB
1	1	tr|A0A140T871|A0A140T871_BOVIN	R.YSTDVSVDEVK(+42.01)ALASLMTYK.C	N	58.94	2261.11	20	2.3	754.714	3	60.92	1474400	1897900	5797900	1429500	445330	7605100	1892000	647610	6215400	2	F2:15499	MM_AJ_R16_MeCN_050321_run1.raw	17	2	1	1	2	1	2	1	2	1	155	174	Acetylation (K)	K11:Acetylation (K):95.39	PEAKS DB
1	1	tr|A0A140T871|A0A140T871_BOVIN	R.YSTDVSVDEVK(+42.01)ALASLM(+15.99)TYK.C	N	15.32	2277.11	20	4	1139.57	2	52.85						354020				11	F11:14371	MM_AJ_Y8_MeCN_150321_run1.raw	1	0	0	0	0	0	1	0	0	0	155	174	Acetylation (K); Oxidation (M)	K11:Acetylation (K):60.15;M17:Oxidation (M):1000.00	PEAKS DB
1	1	tr|A0A140T871|A0A140T871_BOVIN	R.YSTDVSVDEVK(+126.10)ALASLMTYK.C	N	56.88	2345.21	20	0.4	782.743	3	63.75				9698800	9233900	9590200				8	F8:16490	MM_AJ_W8_MeCN_050321_run1.raw	5	0	0	0	1	2	2	0	0	0	155	174	C8:0	K11:C8:0:95.39	PEAKS DB
1	1	tr|A0A140T871|A0A140T871_BOVIN	R.YSTDVSVDEVK(+126.10)ALASLM(+15.99)TYK.C	N	49.8	2361.2	20	2.7	788.077	3	63.73				3171200	1438400					8	F8:16467	MM_AJ_W8_MeCN_050321_run1.raw	2	0	0	0	1	1	0	0	0	0	155	174	C8:0; Oxidation (M)	K11:C8:0:76.18;M17:Oxidation (M):1000.00	PEAKS DB
1	1	tr|A0A140T871|A0A140T871_BOVIN	R.YSTDVSVDEVKALASLMTYKC(+57.02)AVVDVPFGGAK.A	N	42.05	3419.7	32	4.5	1140.91	3	55.12							0		16917000	3	F3:13925	MM_AJ_R18_MeCN_050321_run1.raw	4	0	0	0	0	0	0	0	0	1	155	186	Carbamidomethylation	C21:Carbamidomethylation:1000.00	PEAKS DB
1	1	tr|A0A140T871|A0A140T871_BOVIN	R.YSTDVSVDEVK(+238.23)ALASLM(+15.99)TYKC(+57.02)AVVDVPFGGAK.A	N	30.58	3673.92	32	-4.7	1225.64	3	58.21				117390						4	F4:12906	MM_AJ_R8_MeCN_050321_run1.raw	1	0	0	0	1	0	0	0	0	0	155	186	Oxidation (M); Carbamidomethylation	K11:C16:0:0.00;M17:Oxidation (M):1000.00;C21:Carbamidomethylation:1000.00	PEAKS DB
1	1	tr|A0A140T871|A0A140T871_BOVIN	K.ALASLMTYK.C	N	57	996.531	9	1.7	499.274	2	37.58	184420	9761000	100350	0	102200000	13374000000	2490200000	1688900000	1559200	8	F8:8588	MM_AJ_W8_MeCN_050321_run1.raw	25	1	2	1	0	7	3	2	5	1	166	174			PEAKS DB
1	1	tr|A0A140T871|A0A140T871_BOVIN	K.ALASLM(+15.99)TYK.C	N	40.78	1012.53	9	0.4	507.271	2	73.72	244080000	35583	1839200	29721000	464030000	7565400			1031700000	9	F9:19921	MM_AJ_Y0_MeCN_150321_run1.raw	12	2	1	1	1	1	1	0	0	1	166	174	Oxidation (M)	M6:Oxidation (M):1000.00	PEAKS DB
1	1	tr|A0A140T871|A0A140T871_BOVIN	K.ALASLMTYK(+126.10).C	N	32.6	1122.64	9	2.4	562.327	2	62.98				12887000						4	F4:13895	MM_AJ_R8_MeCN_050321_run1.raw	1	0	0	0	1	0	0	0	0	0	166	174	C8:0	K9:C8:0:1000.00	PEAKS DB
1	1	tr|A0A140T871|A0A140T871_BOVIN	K.ALASLMTYKC(+57.02)AVVDVPFGGAK.A	N	69.01	2197.13	21	1.1	733.384	3	45.85	0	3877700	0	0	5196200	0	11846000	12463000		8	F8:11447	MM_AJ_W8_MeCN_050321_run1.raw	6	0	1	0	0	1	0	1	1	0	166	186	Carbamidomethylation	C10:Carbamidomethylation:1000.00	PEAKS DB
1	1	tr|A0A140T871|A0A140T871_BOVIN	K.ALASLM(+15.99)TYK(+42.01)C(+57.02)AVVDVPFGGAK.A	N	43.99	2255.13	21	3.9	752.721	3	49.5	302830									1	F1:10251	MM_AJ_R0_MeCN_050321_run1.raw	1	1	0	0	0	0	0	0	0	0	166	186	Oxidation (M); Acetylation (K); Carbamidomethylation	M6:Oxidation (M):1000.00;K9:Acetylation (K):85.25;C10:Carbamidomethylation:1000.00	PEAKS DB
1	1	tr|A0A140T871|A0A140T871_BOVIN	K.ALASLMTYK(+126.10)C(+57.02)AVVDVPFGGAK.A	N	49.37	2323.23	21	0.4	1162.62	2	63.21				20174000	1451700	1327600				11	F11:17151	MM_AJ_Y8_MeCN_150321_run1.raw	4	0	0	0	2	1	1	0	0	0	166	186	C8:0; Carbamidomethylation	K9:C8:0:101.58;C10:Carbamidomethylation:1000.00	PEAKS DB
1	1	tr|A0A140T871|A0A140T871_BOVIN	K.ALASLM(+15.99)TYK(+126.10)C(+57.02)AVVDVPFGGAK.A	N	29.39	2339.23	21	5.1	780.754	3	62.62				0						4	F4:13874	MM_AJ_R8_MeCN_050321_run1.raw	0	0	0	0	0	0	0	0	0	0	166	186	Oxidation (M); C8:0; Carbamidomethylation	M6:Oxidation (M):1000.00;K9:C8:0:63.99;C10:Carbamidomethylation:1000.00	PEAKS DB
1	1	tr|A0A140T871|A0A140T871_BOVIN	K.ALASLMTYK(+238.23)C(+57.02)AVVDVPFGGAK.A	N	25.95	2435.36	21	3.1	609.848	4	70.18								1055300		6	F6:17735	MM_AJ_W16_MeCN_050321_run1.raw	2	0	0	0	0	0	0	0	2	0	166	186	C16:0; Carbamidomethylation	K9:C16:0:40.43;C10:Carbamidomethylation:1000.00	PEAKS DB
1	1	tr|A0A140T871|A0A140T871_BOVIN	K.C(+57.02)AVVDVPFGGAK.A	N	58.11	1218.61	12	5.2	407.212	3	37.48	1003400000	6757200000	10765000000	1061700000	2126800000	9788200000	491070000	994830000	2075200000	8	F8:8595	MM_AJ_W8_MeCN_050321_run1.raw	153	8	28	9	3	25	12	14	26	2	175	186	Carbamidomethylation	C1:Carbamidomethylation:1000.00	PEAKS DB
1	1	tr|A0A140T871|A0A140T871_BOVIN	K.C(+57.02)AVVDVPFGGAKAGVK.I	N	65.72	1573.83	16	2.3	525.618	3	32.42	762940	10669000	17886000	1227300	8036600	22504000	1377200	1454500	3084700	5	F5:7290	MM_AJ_W0_MeCN_050321_run1.raw	21	2	2	3	1	2	2	1	1	1	175	190	Carbamidomethylation	C1:Carbamidomethylation:1000.00	PEAKS DB
1	1	tr|A0A140T871|A0A140T871_BOVIN	K.C(+57.02)AVVDVPFGGAK(+42.01)AGVK.I	N	52.03	1615.84	16	2.6	808.929	2	40.78	1169800	3143000	10620000	1056400		7597700				7	F7:9536	MM_AJ_W18_MeCN_050321_run1.raw	9	1	1	2	1	0	2	0	0	0	175	190	Carbamidomethylation	C1:Carbamidomethylation:1000.00;K12:Acetylation (K):16.76	PEAKS DB
1	1	tr|A0A140T871|A0A140T871_BOVIN	K.C(+57.02)AVVDVPFGGAK(+126.10)AGVK.I	N	66.91	1699.93	16	1.2	567.652	3	55.92				76425000	161250000	395420000				8	F8:14535	MM_AJ_W8_MeCN_050321_run1.raw	7	0	0	0	2	3	2	0	0	0	175	190	Carbamidomethylation; C8:0	C1:Carbamidomethylation:1000.00;K12:C8:0:28.70	PEAKS DB
1	1	tr|A0A140T871|A0A140T871_BOVIN	K.C(+57.02)AVVDVPFGGAK(+126.10)AGVK(+42.01)INPK.N	N	48.51	2194.22	20	4.7	732.417	3	57.45				0						4	F4:12728	MM_AJ_R8_MeCN_050321_run1.raw	0	0	0	0	0	0	0	0	0	0	175	194	Carbamidomethylation; C8:0; Acetylation (K)	C1:Carbamidomethylation:1000.00;K12:C8:0:33.81;K16:Acetylation (K):33.81	PEAKS DB
1	1	tr|A0A140T871|A0A140T871_BOVIN	K.AGVKINPK.N	N	47.62	825.507	8	1.2	413.761	2	19.95	2803100	609320000	2450900	17376000	432290000	24064000	51026000	214440000	276060000	7	F7:3874	MM_AJ_W18_MeCN_050321_run1.raw	32	1	5	1	6	5	1	1	2	1	187	194			PEAKS DB
1	1	tr|A0A140T871|A0A140T871_BOVIN	K.AGVK(+42.01)INPK.N	N	36.86	867.518	8	1.5	434.767	2	21.97	12104000	97913000	49711000	13513000			19214000	108080000	136990000	3	F3:3856	MM_AJ_R18_MeCN_050321_run1.raw	12	1	1	1	1	0	0	1	1	2	187	194	Acetylation (K)	K4:Acetylation (K):52.86	PEAKS DB
1	1	tr|A0A140T871|A0A140T871_BOVIN	K.AGVK(+126.10)INPK.N	N	35.77	951.612	8	1.7	476.814	2	40.82				27560000	95354000	162380000				11	F11:10629	MM_AJ_Y8_MeCN_150321_run1.raw	3	0	0	0	1	1	1	0	0	0	187	194	C8:0	K4:C8:0:42.68	PEAKS DB
1	1	tr|A0A140T871|A0A140T871_BOVIN	K.AGVK(+238.23)INPK.N	N	34.96	1063.74	8	4.9	532.878	2	63.47							6195000	16477000	4797100	10	F10:16246	MM_AJ_Y16_MeCN_150321_run1.raw	3	0	0	0	0	0	0	1	1	1	187	194	C16:0	K4:C16:0:58.99	PEAKS DB
1	1	tr|A0A140T871|A0A140T871_BOVIN	K.AGVKINPKNYTDNELEK.I	N	63.57	1932	17	2	645.007	3	27.96		5323700			5788600			5118700	0	6	F6:6281	MM_AJ_W16_MeCN_050321_run1.raw	12	0	1	0	0	2	0	0	2	0	187	203			PEAKS DB
1	1	tr|A0A140T871|A0A140T871_BOVIN	K.AGVKINPK(+42.01)NYTDNELEK.I	N	59.59	1974.01	17	2.1	659.011	3	32.77		1063500			646760			429230		8	F8:7242	MM_AJ_W8_MeCN_050321_run1.raw	5	0	1	0	0	1	0	0	1	0	187	203	Acetylation (K)	K8:Acetylation (K):38.26	PEAKS DB
1	1	tr|A0A140T871|A0A140T871_BOVIN	K.AGVKINPK(+126.10)NYTDNELEK.I	N	64.19	2058.1	17	1.3	687.041	3	45.71				1212100	8678200					8	F8:11409	MM_AJ_W8_MeCN_050321_run1.raw	2	0	0	0	1	1	0	0	0	0	187	203	C8:0	K8:C8:0:42.68	PEAKS DB
1	1	tr|A0A140T871|A0A140T871_BOVIN	K.AGVKINPK(+238.23)NYTDNELEK.I	N	56.08	2170.22	17	1.6	724.417	3	63.74								4541600		6	F6:16314	MM_AJ_W16_MeCN_050321_run1.raw	1	0	0	0	0	0	0	0	1	0	187	203	C16:0	K8:C16:0:42.89	PEAKS DB
1	1	tr|A0A140T871|A0A140T871_BOVIN	K.AGVK(+238.23)INPK(+238.23)NYTDNELEK.I	N	20.49	2408.45	17	6.1	1205.24	2	63.92									69765	10	F10:16370	MM_AJ_Y16_MeCN_150321_run1.raw	1	0	0	0	0	0	0	0	0	1	187	203	C16:0	K4:C16:0:39.87;K8:C16:0:38.24	PEAKS DB
1	1	tr|A0A140T871|A0A140T871_BOVIN	K.AGVKINPKNYTDNELEKITR.R	N	71.52	2302.23	20	2.7	768.419	3	33.1								0		7	F7:7326	MM_AJ_W18_MeCN_050321_run1.raw	4	0	0	0	0	0	0	0	0	0	187	206			PEAKS DB
1	1	tr|A0A140T871|A0A140T871_BOVIN	K.INPKNYTDNELEK.I	N	53.35	1576.77	13	4	789.397	2	25.87	6002100	37154000	7057100	183510	38495000	54627000	4078400	18473000	56003000	5	F5:5411	MM_AJ_W0_MeCN_050321_run1.raw	35	3	4	2	1	3	2	3	2	4	191	203			PEAKS DB
1	1	tr|A0A140T871|A0A140T871_BOVIN	K.INPK(+42.01)NYTDNELEK.I	N	53.01	1618.78	13	0.4	810.399	2	31.77	879830	7026600	21413000		7080100	28171000	7413000	6452300	24206000	12	F12:7190	MM_AJ_Y18_MeCN_150321_run1.raw	11	1	1	1	0	1	1	1	1	1	191	203	Acetylation (K)	K4:Acetylation (K):74.73	PEAKS DB
1	1	tr|A0A140T871|A0A140T871_BOVIN	K.INPK(+126.10)NYTDNELEK.I	N	51.57	1702.88	13	1.7	852.448	2	49.71				39874000	69528000	174130000				8	F8:12621	MM_AJ_W8_MeCN_050321_run1.raw	7	0	0	0	2	2	3	0	0	0	191	203	C8:0	K4:C8:0:91.83	PEAKS DB
1	1	tr|A0A140T871|A0A140T871_BOVIN	K.INPK(+238.23)NYTDNELEK.I	N	44.75	1815	13	4.2	908.513	2	63.49							3494700	8741200	2081700	10	F10:16260	MM_AJ_Y16_MeCN_150321_run1.raw	4	0	0	0	0	0	0	1	2	1	191	203	C16:0	K4:C16:0:85.33	PEAKS DB
1	1	tr|A0A140T871|A0A140T871_BOVIN	K.INPKNYTDNELEKITR.R	N	64.96	1947.01	16	1.6	650.01	3	31.18		2027100							4914600	3	F3:6558	MM_AJ_R18_MeCN_050321_run1.raw	8	0	2	0	0	0	0	0	0	2	191	206			PEAKS DB
1	1	tr|A0A140T871|A0A140T871_BOVIN	K.INPK(+126.10)NYTDNELEKITR.R	N	52.5	2073.11	16	0.7	692.045	3	50.56					0	282250				8	F8:12916	MM_AJ_W8_MeCN_050321_run1.raw	1	0	0	0	0	0	1	0	0	0	191	206	C8:0	K4:C8:0:106.84	PEAKS DB
1	1	tr|A0A140T871|A0A140T871_BOVIN	K.INPKNYTDNELEKITRR.F	N	47.38	2103.11	17	0.4	526.784	4	28.57										12	F12:6350	MM_AJ_Y18_MeCN_150321_run1.raw	2	0	0	0	0	0	0	0	0	0	191	207			PEAKS DB
1	1	tr|A0A140T871|A0A140T871_BOVIN	K.NYTDNELEK.I	N	31.63	1124.5	9	0.1	563.257	2	24.06			9829300		8249300000	19186000	8268300	35162000	4834500	9	F9:5890	MM_AJ_Y0_MeCN_150321_run1.raw	16	0	0	1	0	8	1	1	1	2	195	203			PEAKS DB
1	1	tr|A0A140T871|A0A140T871_BOVIN	K.NYTDNELEKITR.R	N	74.93	1494.73	12	1.2	748.374	2	29.4	42931000	533320000	68576000	37336000	407750000	328900000	268310000	447560000	857350000	12	F12:6553	MM_AJ_Y18_MeCN_150321_run1.raw	42	3	6	2	2	6	2	2	4	2	195	206			PEAKS DB
1	1	tr|A0A140T871|A0A140T871_BOVIN	K.NYTDNELEK(+42.01)ITR.R	N	20.69	1536.74	12	-1.2	769.377	2	37.32									292240	10	F10:8877	MM_AJ_Y16_MeCN_150321_run1.raw	1	0	0	0	0	0	0	0	0	1	195	206	Acetylation (K)	K9:Acetylation (K):1000.00	PEAKS DB
1	1	tr|A0A140T871|A0A140T871_BOVIN	K.NYTDNELEK(+126.10)ITR.R	N	54.67	1620.84	12	0.4	811.426	2	53.28				32464000	11011000	82344000				11	F11:14472	MM_AJ_Y8_MeCN_150321_run1.raw	7	0	0	0	3	2	2	0	0	0	195	206	C8:0	K9:C8:0:1000.00	PEAKS DB
1	1	tr|A0A140T871|A0A140T871_BOVIN	K.NYTDNELEKITRR.F	N	54.11	1650.83	13	2.9	551.286	3	29.86		3698100	2220400	672950	8350500	17178000	4893500	7979200	38272000	6	F6:6761	MM_AJ_W16_MeCN_050321_run1.raw	20	0	1	1	1	2	2	2	1	3	195	207			PEAKS DB
1	1	tr|A0A140T871|A0A140T871_BOVIN	K.NYTDNELEK(+126.10)ITRR.F	N	43.61	1776.94	13	0.9	593.32	3	48.84				17268000	21300000	48393000				8	F8:12367	MM_AJ_W8_MeCN_050321_run1.raw	3	0	0	0	1	1	1	0	0	0	195	207	C8:0	K9:C8:0:1000.00	PEAKS DB
1	1	tr|A0A140T871|A0A140T871_BOVIN	R.RFTMELAK.K	N	37.15	994.527	8	2.1	498.272	2	43.3	458340	5278300	240520000	1494300	91607000	2106000	62805000	1851200	4944300	8	F8:11112	MM_AJ_W8_MeCN_050321_run1.raw	66	6	11	5	3	9	9	5	6	5	207	214			PEAKS DB
1	1	tr|A0A140T871|A0A140T871_BOVIN	R.RFTM(+15.99)ELAK.K	N	39.94	1010.52	8	9.5	506.273	2	32.46	733770000	1195500000		2318600	3305600			0		6	F6:7486	MM_AJ_W16_MeCN_050321_run1.raw	10	2	3	0	1	1	0	0	0	0	207	214	Oxidation (M)	M4:Oxidation (M):1000.00	PEAKS DB
1	1	tr|A0A140T871|A0A140T871_BOVIN	R.RFTMELAKK.G	N	28.87	1122.62	9	4.5	562.321	2	44.35	14760000	437600000	219740000	134120000	351670000	514120000	547260000		765570000	5	F5:10928	MM_AJ_W0_MeCN_050321_run1.raw	15	1	2	1	1	1	2	1	0	1	207	215			PEAKS DB
1	1	tr|A0A140T871|A0A140T871_BOVIN	R.RFTM(+15.99)ELAKK.G	N	18.93	1138.62	9	1.6	570.317	2	19.53						1898400				11	F11:3860	MM_AJ_Y8_MeCN_150321_run1.raw	3	0	0	0	0	0	1	0	0	0	207	215	Oxidation (M)	M4:Oxidation (M):1000.00	PEAKS DB
1	1	tr|A0A140T871|A0A140T871_BOVIN	R.RFTMELAK(+126.10)K.G	N	50.17	1248.73	9	0.9	417.25	3	53.24				18779000	9821700	32812000				11	F11:14501	MM_AJ_Y8_MeCN_150321_run1.raw	11	0	0	0	2	6	3	0	0	0	207	215	C8:0	K8:C8:0:30.46	PEAKS DB
1	1	tr|A0A140T871|A0A140T871_BOVIN	R.RFTM(+15.99)ELAK(+126.10)K.G	N	42.22	1264.72	9	0.7	422.581	3	47.95				2285200	267230					8	F8:12129	MM_AJ_W8_MeCN_050321_run1.raw	2	0	0	0	1	1	0	0	0	0	207	215	Oxidation (M)	M4:Oxidation (M):1000.00;K8:C8:0:12.28	PEAKS DB
1	1	tr|A0A140T871|A0A140T871_BOVIN	R.RFTMELAKKGFIGPGVDVPAPDMSTGER.E	N	62.49	3005.51	28	0.5	752.385	4	39.07									3099200	10	F10:9408	MM_AJ_Y16_MeCN_150321_run1.raw	1	0	0	0	0	0	0	0	0	1	207	234			PEAKS DB
1	1	tr|A0A140T871|A0A140T871_BOVIN	R.RFTMELAK(+42.01)KGFIGPGVDVPAPDMSTGER.E	N	17.91	3047.52	28	-29.4	1016.82	3	66.44										3	F3:16635	MM_AJ_R18_MeCN_050321_run1.raw	1	0	0	0	0	0	0	0	0	0	207	234		K8:Acetylation (K):0.00	PEAKS DB
1	1	tr|A0A140T871|A0A140T871_BOVIN	R.FTMELAK.K	N	39.99	838.426	7	3.3	420.222	2	37.49		4000300	4041400	48112	1581300000	4365800		1084400000	34617000	8	F8:8587	MM_AJ_W8_MeCN_050321_run1.raw	14	0	2	1	1	2	3	0	1	2	208	214			PEAKS DB
1	1	tr|A0A140T871|A0A140T871_BOVIN	R.FTM(+15.99)ELAK.K	N	42.4	854.421	7	0	428.218	2	24.46	2894300	4290500	30469000		1250700	100170000		6556000	11432000	12	F12:5205	MM_AJ_Y18_MeCN_150321_run1.raw	18	1	1	1	0	1	5	0	2	3	208	214	Oxidation (M)	M3:Oxidation (M):1000.00	PEAKS DB
1	1	tr|A0A140T871|A0A140T871_BOVIN	R.FTMELAKK.G	N	38.88	966.521	8	1.6	484.268	2	27.06		0	1064100000	90805000		1296600		593670000	1394000	6	F6:6001	MM_AJ_W16_MeCN_050321_run1.raw	9	0	0	2	1	0	1	0	1	1	208	215			PEAKS DB
1	1	tr|A0A140T871|A0A140T871_BOVIN	R.FTM(+15.99)ELAKK.G	N	30.7	982.516	8	2.5	492.266	2	26.78	326030			2817700						4	F4:5107	MM_AJ_R8_MeCN_050321_run1.raw	5	1	0	0	2	0	0	0	0	0	208	215	Oxidation (M)	M3:Oxidation (M):1000.00	PEAKS DB
1	1	tr|A0A140T871|A0A140T871_BOVIN	R.FTMELAK(+126.10)K.G	N	42.64	1092.63	8	1	547.32	2	53.14				6043900	9543800	46602000				11	F11:14572	MM_AJ_Y8_MeCN_150321_run1.raw	7	0	0	0	1	4	2	0	0	0	208	215		K7:C8:0:10.11	PEAKS DB
1	1	tr|A0A140T871|A0A140T871_BOVIN	R.FTMELAKKGFIGPGVDVPAPDMSTGER.E	N	33.5	2849.41	27	-1	713.359	4	41.65								0	612680	10	F10:10232	MM_AJ_Y16_MeCN_150321_run1.raw	1	0	0	0	0	0	0	0	0	1	208	234			PEAKS DB
1	1	tr|A0A140T871|A0A140T871_BOVIN	K.KGFIGPGVDVPAPDMSTGER.E	N	91.34	2028.99	20	0.2	1015.5	2	36.71	1049000000	2115200000	5310700000	1049600000	2420300000	4318200000	2223300000	2219400000	4060500000	11	F11:9337	MM_AJ_Y8_MeCN_150321_run1.raw	255	4	19	21	4	19	12	46	27	8	215	234			PEAKS DB
1	1	tr|A0A140T871|A0A140T871_BOVIN	K.KGFIGPGVDVPAPDM(+15.99)STGER.E	N	85.09	2044.99	20	3.3	682.672	3	34	289500000	900860000	2707400000	313990000	1262600000	3633000000	1406500000	1548600000	2654400000	2	F2:7921	MM_AJ_R16_MeCN_050321_run1.raw	171	6	25	14	6	17	11	16	16	6	215	234	Oxidation (M)	M15:Oxidation (M):1000.00	PEAKS DB
1	1	tr|A0A140T871|A0A140T871_BOVIN	K.K(+126.10)GFIGPGVDVPAPDMSTGER.E	N	79.24	2155.1	20	0.5	719.374	3	59.57				45699000	92751000	174740000				8	F8:15429	MM_AJ_W8_MeCN_050321_run1.raw	10	0	0	0	3	4	2	0	0	0	215	234	C8:0	K1:C8:0:1000.00	PEAKS DB
1	1	tr|A0A140T871|A0A140T871_BOVIN	K.K(+126.10)GFIGPGVDVPAPDM(+15.99)STGER.E	N	69.93	2171.09	20	1.1	724.706	3	56.46				13563000	23375000	82896000				8	F8:14540	MM_AJ_W8_MeCN_050321_run1.raw	8	0	0	0	3	3	2	0	0	0	215	234	C8:0; Oxidation (M)	K1:C8:0:1000.00;M15:Oxidation (M):1000.00	PEAKS DB
1	1	tr|A0A140T871|A0A140T871_BOVIN	K.K(+238.23)GFIGPGVDVPAPDMSTGER.E	N	72.02	2267.22	20	3.6	1134.62	2	63.76							1021700	4185300	5290000	2	F2:16157	MM_AJ_R16_MeCN_050321_run1.raw	4	0	0	0	0	0	0	1	1	2	215	234	C16:0	K1:C16:0:1000.00	PEAKS DB
1	1	tr|A0A140T871|A0A140T871_BOVIN	K.KGFIGPGVDVPAPDMSTGEREMSWIADTYASTIGHYDINAHAC(+57.02)VTGKPISQGGIHGR.I	N	86.49	6023.88	57	3.5	1205.79	5	49.72	1513800	1382700000		795090000	348850000	391510000	12135000	308990000	697070000	3	F3:12401	MM_AJ_R18_MeCN_050321_run1.raw	68	2	9	0	10	9	5	1	5	9	215	271	Carbamidomethylation	C43:Carbamidomethylation:1000.00	PEAKS DB
1	1	tr|A0A140T871|A0A140T871_BOVIN	K.KGFIGPGVDVPAPDM(+15.99)STGEREMSWIADTYASTIGHYDINAHAC(+57.02)VTGKPISQGGIHGR.I	N	78.65	6039.87	57	0.9	755.992	8	46.57	5351800	469060000		95003000	99152000	132480000		38689000	259320000	12	F12:11832	MM_AJ_Y18_MeCN_150321_run1.raw	40	1	5	0	4	9	5	0	2	3	215	271	Carbamidomethylation	M15:Oxidation (M):0.00;C43:Carbamidomethylation:1000.00	PEAKS DB
1	1	tr|A0A140T871|A0A140T871_BOVIN	K.KGFIGPGVDVPAPDMSTGEREM(+15.99)SWIADTYASTIGHYDINAHAC(+57.02)VTGKPISQGGIHGR.I	N	77.3	6039.87	57	3.4	1208.99	5	44.43	4189000	1714300		36932000	8354100	25331000		22739000	8773300	12	F12:11100	MM_AJ_Y18_MeCN_150321_run1.raw	19	2	1	0	3	1	1	0	2	1	215	271	Carbamidomethylation	M22:Oxidation (M):8.82;C43:Carbamidomethylation:1000.00	PEAKS DB
1	1	tr|A0A140T871|A0A140T871_BOVIN	K.KGFIGPGVDVPAPDM(+15.99)STGEREM(+15.99)SWIADTYASTIGHYDINAHAC(+57.02)VTGKPISQGGIHGR.I	N	72.13	6055.87	57	1.9	1010.32	6	43.57		2713600		7867700	44704			0	2700000	3	F3:10449	MM_AJ_R18_MeCN_050321_run1.raw	9	0	1	0	3	1	0	0	0	1	215	271	Oxidation (M); Carbamidomethylation	M15:Oxidation (M):1000.00;M22:Oxidation (M):1000.00;C43:Carbamidomethylation:1000.00	PEAKS DB
1	1	tr|A0A140T871|A0A140T871_BOVIN	K.K(+42.01)GFIGPGVDVPAPDMSTGEREMSWIADTYASTIGHYDINAHAC(+57.02)VTGKPISQGGIHGR.I	N	35.74	6065.89	57	-4.4	1011.98	6	58.16				6963300						4	F4:12842	MM_AJ_R8_MeCN_050321_run1.raw	1	0	0	0	1	0	0	0	0	0	215	271	Carbamidomethylation	K1:Acetylation (K):0.27;C43:Carbamidomethylation:1000.00	PEAKS DB
1	1	tr|A0A140T871|A0A140T871_BOVIN	K.KGFIGPGVDVPAPDMSTGEREMSWIADTYASTIGHYDINAHAC(+57.02)VTGK(+42.01)PISQGGIHGR.I	N	32.31	6065.89	57	-8.2	759.237	8	58.27				0						4	F4:12912	MM_AJ_R8_MeCN_050321_run1.raw	0	0	0	0	0	0	0	0	0	0	215	271	Carbamidomethylation	C43:Carbamidomethylation:1000.00;K47:Acetylation (K):3.93	PEAKS DB
1	1	tr|A0A140T871|A0A140T871_BOVIN	K.K(+42.01)GFIGPGVDVPAPDM(+15.99)STGEREMSWIADTYASTIGHYDINAHAC(+57.02)VTGKPISQGGIHGR.I	N	22.42	6081.88	57	2.4	869.85	7	41.33									2112600	10	F10:10151	MM_AJ_Y16_MeCN_150321_run1.raw	1	0	0	0	0	0	0	0	0	1	215	271	Acetylation (K); Carbamidomethylation	K1:Acetylation (K):84.65;M15:Oxidation (M):0.00;C43:Carbamidomethylation:1000.00	PEAKS DB
1	1	tr|A0A140T871|A0A140T871_BOVIN	K.K(+42.01)GFIGPGVDVPAPDMSTGEREM(+15.99)SWIADTYASTIGHYDINAHAC(+57.02)VTGKPISQGGIHGR.I	N	16.98	6081.88	57	4.1	869.851	7	41.67										12	F12:10226	MM_AJ_Y18_MeCN_150321_run1.raw	1	0	0	0	0	0	0	0	0	0	215	271	Acetylation (K); Carbamidomethylation	K1:Acetylation (K):53.55;M22:Oxidation (M):2.90;C43:Carbamidomethylation:1000.00	PEAKS DB
1	1	tr|A0A140T871|A0A140T871_BOVIN	K.KGFIGPGVDVPAPDMSTGEREM(+15.99)SWIADTYASTIGHYDINAHAC(+57.02)VTGK(+42.01)PISQGGIHGR.I	N	34.52	6081.88	57	3.3	1014.66	6	49.14		11431000		2041600						4	F4:10665	MM_AJ_R8_MeCN_050321_run1.raw	5	0	2	0	1	0	0	0	0	0	215	271	Carbamidomethylation	M22:Oxidation (M):6.08;C43:Carbamidomethylation:1000.00;K47:Acetylation (K):14.86	PEAKS DB
1	1	tr|A0A140T871|A0A140T871_BOVIN	K.KGFIGPGVDVPAPDM(+15.99)STGEREM(+15.99)SWIADTYASTIGHYDINAHAC(+57.02)VTGK(+42.01)PISQGGIHGR.I	N	60.97	6097.88	57	9.6	763.249	8	68.56		85914								5	F5:17531	MM_AJ_W0_MeCN_050321_run1.raw	2	0	2	0	0	0	0	0	0	0	215	271	Oxidation (M); Carbamidomethylation	M15:Oxidation (M):1000.00;M22:Oxidation (M):1000.00;C43:Carbamidomethylation:1000.00;K47:Acetylation (K):19.75	PEAKS DB
1	1	tr|A0A140T871|A0A140T871_BOVIN	K.K(+42.01)GFIGPGVDVPAPDMSTGEREMSWIADTYASTIGHYDINAHAC(+57.02)VTGK(+42.01)PISQGGIHGR.I	N	27.63	6107.9	57	8.1	873.571	7	62.93				0						4	F4:13944	MM_AJ_R8_MeCN_050321_run1.raw	0	0	0	0	0	0	0	0	0	0	215	271	Acetylation (K); Carbamidomethylation	K1:Acetylation (K):1000.00;C43:Carbamidomethylation:1000.00;K47:Acetylation (K):1000.00	PEAKS DB
1	1	tr|A0A140T871|A0A140T871_BOVIN	K.K(+126.10)GFIGPGVDVPAPDMSTGEREMSWIADTYASTIGHYDINAHAC(+57.02)VTGKPISQGGIHGR.I	N	25.98	6149.98	57	4.6	1026.01	6	56.96				1889200						4	F4:12570	MM_AJ_R8_MeCN_050321_run1.raw	2	0	0	0	2	0	0	0	0	0	215	271	C8:0; Carbamidomethylation	K1:C8:0:34.99;C43:Carbamidomethylation:1000.00	PEAKS DB
1	1	tr|A0A140T871|A0A140T871_BOVIN	K.KGFIGPGVDVPAPDMSTGEREMSWIADTYASTIGHYDINAHAC(+57.02)VTGK(+126.10)PISQGGIHGR.I	N	60.25	6149.98	57	3.7	1231.01	5	55.61				165890000		0				4	F4:12281	MM_AJ_R8_MeCN_050321_run1.raw	7	0	0	0	7	0	0	0	0	0	215	271	Carbamidomethylation; C8:0	C43:Carbamidomethylation:1000.00;K47:C8:0:66.50	PEAKS DB
1	1	tr|A0A140T871|A0A140T871_BOVIN	K.KGFIGPGVDVPAPDM(+15.99)STGEREMSWIADTYASTIGHYDINAHAC(+57.02)VTGK(+126.10)PISQGGIHGR.I	N	62.71	6165.98	57	-0.4	1028.67	6	55.64				3559400		0				4	F4:12312	MM_AJ_R8_MeCN_050321_run1.raw	1	0	0	0	1	0	0	0	0	0	215	271	Carbamidomethylation; C8:0	M15:Oxidation (M):0.00;C43:Carbamidomethylation:1000.00;K47:C8:0:32.69	PEAKS DB
1	1	tr|A0A140T871|A0A140T871_BOVIN	K.KGFIGPGVDVPAPDMSTGEREM(+15.99)SWIADTYASTIGHYDINAHAC(+57.02)VTGK(+126.10)PISQGGIHGR.I	N	60.65	6165.98	57	2.8	881.864	7	53.83				46833000						4	F4:11957	MM_AJ_R8_MeCN_050321_run1.raw	3	0	0	0	3	0	0	0	0	0	215	271	Carbamidomethylation; C8:0	M22:Oxidation (M):0.00;C43:Carbamidomethylation:1000.00;K47:C8:0:43.80	PEAKS DB
1	1	tr|A0A140T871|A0A140T871_BOVIN	K.KGFIGPGVDVPAPDM(+15.99)STGEREM(+15.99)SWIADTYASTIGHYDINAHAC(+57.02)VTGK(+126.10)PISQGGIHGR.I	N	25.09	6181.97	57	0.5	884.147	7	55.7				1224400						4	F4:12337	MM_AJ_R8_MeCN_050321_run1.raw	1	0	0	0	1	0	0	0	0	0	215	271	Oxidation (M); Carbamidomethylation; C8:0	M15:Oxidation (M):1000.00;M22:Oxidation (M):1000.00;C43:Carbamidomethylation:1000.00;K47:C8:0:25.93	PEAKS DB
1	1	tr|A0A140T871|A0A140T871_BOVIN	K.K(+42.01)GFIGPGVDVPAPDM(+15.99)STGEREMSWIADTYASTIGHYDINAHAC(+57.02)VTGK(+126.10)PISQGGIHGR.I	N	29.72	6207.99	57	-0.8	887.862	7	55.61				888330						4	F4:12302	MM_AJ_R8_MeCN_050321_run1.raw	1	0	0	0	1	0	0	0	0	0	215	271	Carbamidomethylation	K1:Acetylation (K):2.19;M15:Oxidation (M):0.00;C43:Carbamidomethylation:1000.00;K47:C8:0:2.19	PEAKS DB
1	1	tr|A0A140T871|A0A140T871_BOVIN	K.K(+126.10)GFIGPGVDVPAPDMSTGEREMSWIADTYASTIGHYDINAHAC(+57.02)VTGK(+126.10)PISQGGIHGR.I	N	18.86	6276.09	57	5.8	1047.03	6	62.36				0						4	F4:13818	MM_AJ_R8_MeCN_050321_run1.raw	0	0	0	0	0	0	0	0	0	0	215	271	C8:0; Carbamidomethylation	K1:C8:0:1000.00;C43:Carbamidomethylation:1000.00;K47:C8:0:1000.00	PEAKS DB
1	1	tr|A0A140T871|A0A140T871_BOVIN	K.GFIGPGVDVPAPDMSTGER.E	N	69.35	1900.9	19	2.8	634.642	3	44.26	1785200000	2991000000	8865700000	1859100000	4577000000	8980400000	4599500000	6478700000	8013800000	2	F2:11285	MM_AJ_R16_MeCN_050321_run1.raw	109	3	5	5	8	7	7	11	10	4	216	234			PEAKS DB
1	1	tr|A0A140T871|A0A140T871_BOVIN	K.GFIGPGVDVPAPDM(+15.99)STGER.E	N	61.27	1916.89	19	1.3	639.973	3	40.91	810440000	1234800000	1231100000	697560000	1621600000	969740000	2247800000	909940000	3146600000	1	F1:8259	MM_AJ_R0_MeCN_050321_run1.raw	101	8	9	5	4	10	5	7	12	7	216	234	Oxidation (M)	M14:Oxidation (M):1000.00	PEAKS DB
1	1	tr|A0A140T871|A0A140T871_BOVIN	K.GFIGPGVDVPAPDMSTGEREMSWIADTYASTIGHYDINAHAC(+57.02)VTGKPISQGGIHGR.I	N	71.2	5895.78	56	3.2	1474.96	4	52.15	12889000	2084200000		206760000	640520000	498130000	0	29555000	2097900000	6	F6:13501	MM_AJ_W16_MeCN_050321_run1.raw	86	3	9	0	5	14	8	0	1	10	216	271	Carbamidomethylation	C42:Carbamidomethylation:1000.00	PEAKS DB
1	1	tr|A0A140T871|A0A140T871_BOVIN	K.GFIGPGVDVPAPDM(+15.99)STGEREMSWIADTYASTIGHYDINAHAC(+57.02)VTGKPISQGGIHGR.I	N	63.46	5911.78	56	3.3	1183.37	5	59.32		442030000	0	210380000	461510000	13119000		129000000	179150000	12	F12:15235	MM_AJ_Y18_MeCN_150321_run1.raw	40	0	7	0	5	9	1	0	2	4	216	271	Carbamidomethylation	M14:Oxidation (M):4.59;C42:Carbamidomethylation:1000.00	PEAKS DB
1	1	tr|A0A140T871|A0A140T871_BOVIN	K.GFIGPGVDVPAPDMSTGEREM(+15.99)SWIADTYASTIGHYDINAHAC(+57.02)VTGKPISQGGIHGR.I	N	62.16	5911.78	56	-1.5	1183.36	5	51.25	0	327740000		27828000	764530			19809000		12	F12:13043	MM_AJ_Y18_MeCN_150321_run1.raw	14	0	2	0	1	3	0	0	2	0	216	271	Carbamidomethylation	M21:Oxidation (M):8.82;C42:Carbamidomethylation:1000.00	PEAKS DB
1	1	tr|A0A140T871|A0A140T871_BOVIN	K.GFIGPGVDVPAPDM(+15.99)STGEREM(+15.99)SWIADTYASTIGHYDINAHAC(+57.02)VTGKPISQGGIHGR.I	N	40.44	5927.77	56	0.4	988.97	6	67.6		555450		7286700				6051400	3476400	12	F12:17005	MM_AJ_Y18_MeCN_150321_run1.raw	10	0	1	0	3	0	0	0	2	1	216	271	Oxidation (M); Carbamidomethylation	M14:Oxidation (M):1000.00;M21:Oxidation (M):1000.00;C42:Carbamidomethylation:1000.00	PEAKS DB
1	1	tr|A0A140T871|A0A140T871_BOVIN	K.GFIGPGVDVPAPDM(+15.99)STGEREMSWIADTYASTIGHYDINAHAC(+57.02)VTGK(+42.01)PISQGGIHGR.I	N	31.37	5953.79	56	5.6	851.553	7	70.1		61534000		4436000	51993				0	8	F8:17946	MM_AJ_W8_MeCN_050321_run1.raw	6	0	2	0	1	3	0	0	0	0	216	271	Carbamidomethylation; Acetylation (K)	M14:Oxidation (M):0.00;C42:Carbamidomethylation:1000.00;K46:Acetylation (K):1000.00	PEAKS DB
1	1	tr|A0A140T871|A0A140T871_BOVIN	K.GFIGPGVDVPAPDMSTGEREM(+15.99)SWIADTYASTIGHYDINAHAC(+57.02)VTGK(+42.01)PISQGGIHGR.I	N	23.54	5953.79	56	6	993.311	6	43.49						690800			3933800	10	F10:10840	MM_AJ_Y16_MeCN_150321_run1.raw	2	0	0	0	0	0	1	0	0	1	216	271	Carbamidomethylation; Acetylation (K)	M21:Oxidation (M):0.00;C42:Carbamidomethylation:1000.00;K46:Acetylation (K):1000.00	PEAKS DB
1	1	tr|A0A140T871|A0A140T871_BOVIN	K.GFIGPGVDVPAPDM(+15.99)STGEREM(+15.99)SWIADTYASTIGHYDINAHAC(+57.02)VTGK(+42.01)PISQGGIHGR.I	N	27.2	5969.78	56	6.1	995.977	6	42.99					713780			1026200		12	F12:10669	MM_AJ_Y18_MeCN_150321_run1.raw	2	0	0	0	0	1	0	0	1	0	216	271	Oxidation (M); Carbamidomethylation; Acetylation (K)	M14:Oxidation (M):1000.00;M21:Oxidation (M):1000.00;C42:Carbamidomethylation:1000.00;K46:Acetylation (K):1000.00	PEAKS DB
1	1	tr|A0A140T871|A0A140T871_BOVIN	K.GFIGPGVDVPAPDMSTGEREMSWIADTYASTIGHYDINAHAC(+57.02)VTGK(+126.10)PISQGGIHGR.I	N	48.96	6021.89	56	5.2	1004.66	6	58.16	405190			878970000		0	0			4	F4:12930	MM_AJ_R8_MeCN_050321_run1.raw	9	1	0	0	8	0	0	0	0	0	216	271	Carbamidomethylation; C8:0	C42:Carbamidomethylation:1000.00;K46:C8:0:1000.00	PEAKS DB
1	1	tr|A0A140T871|A0A140T871_BOVIN	K.GFIGPGVDVPAPDM(+15.99)STGEREMSWIADTYASTIGHYDINAHAC(+57.02)VTGK(+126.10)PISQGGIHGR.I	N	56.23	6037.88	56	-0.4	1208.58	5	60.85				14556000		0				11	F11:16504	MM_AJ_Y8_MeCN_150321_run1.raw	3	0	0	0	3	0	0	0	0	0	216	271	Carbamidomethylation; C8:0	M14:Oxidation (M):2.37;C42:Carbamidomethylation:1000.00;K46:C8:0:1000.00	PEAKS DB
1	1	tr|A0A140T871|A0A140T871_BOVIN	K.GFIGPGVDVPAPDMSTGEREM(+15.99)SWIADTYASTIGHYDINAHAC(+57.02)VTGK(+126.10)PISQGGIHGR.I	N	35.32	6037.88	56	4.4	863.566	7	58.77				2622000						4	F4:13019	MM_AJ_R8_MeCN_050321_run1.raw	1	0	0	0	1	0	0	0	0	0	216	271	Carbamidomethylation; C8:0	M21:Oxidation (M):0.00;C42:Carbamidomethylation:1000.00;K46:C8:0:1000.00	PEAKS DB
1	1	tr|A0A140T871|A0A140T871_BOVIN	K.GFIGPGVDVPAPDMSTGEREMSWIADTYASTIGHYDINAHAC(+57.02)VTGK(+238.23)PISQGGIHGR.I	N	38.8	6134.01	56	-3.3	1023.34	6	70.17									940420	10	F10:17803	MM_AJ_Y16_MeCN_150321_run1.raw	1	0	0	0	0	0	0	0	0	1	216	271	Carbamidomethylation; C16:0	C42:Carbamidomethylation:1000.00;K46:C16:0:1000.00	PEAKS DB
1	1	tr|A0A140T871|A0A140T871_BOVIN	R.EMSWIADTYASTIGHYDINAHAC(+57.02)VTGKPISQGGIHGR.I	N	68.16	4012.89	37	3.9	803.589	5	59.57	461730000	4733100000	836170000	379330000	2003300000	22365000000	2835600000	1743800000	10564000000	5	F5:15691	MM_AJ_W0_MeCN_050321_run1.raw	487	42	36	47	32	51	55	44	41	36	235	271	Carbamidomethylation	C23:Carbamidomethylation:1000.00	PEAKS DB
1	1	tr|A0A140T871|A0A140T871_BOVIN	R.EM(+15.99)SWIADTYASTIGHYDINAHAC(+57.02)VTGKPISQGGIHGR.I	N	63.61	4028.89	37	1.8	672.49	6	59.05	263090000	60172000	226260000	51008000	48472000	415590000	5446100	72305000	322450000	5	F5:15116	MM_AJ_W0_MeCN_050321_run1.raw	112	5	9	13	8	4	18	7	11	13	235	271	Oxidation (M); Carbamidomethylation	M2:Oxidation (M):1000.00;C23:Carbamidomethylation:1000.00	PEAKS DB
1	1	tr|A0A140T871|A0A140T871_BOVIN	R.EMSWIADTYASTIGHYDINAHAC(+57.02)VTGK(+42.01)PISQGGIHGR.I	N	34.37	4054.91	37	-6.8	811.983	5	70.61						3630.7				11	F11:18829	MM_AJ_Y8_MeCN_150321_run1.raw	1	0	0	0	0	0	1	0	0	0	235	271	Carbamidomethylation; Acetylation (K)	C23:Carbamidomethylation:1000.00;K27:Acetylation (K):1000.00	PEAKS DB
1	1	tr|A0A140T871|A0A140T871_BOVIN	R.EM(+15.99)SWIADTYASTIGHYDINAHAC(+57.02)VTGK(+42.01)PISQGGIHGR.I	N	37.15	4070.9	37	7.5	679.496	6	67.3			0	264560		31031000		0		9	F9:18481	MM_AJ_Y0_MeCN_150321_run1.raw	3	0	0	0	1	0	2	0	0	0	235	271	Oxidation (M); Carbamidomethylation; Acetylation (K)	M2:Oxidation (M):1000.00;C23:Carbamidomethylation:1000.00;K27:Acetylation (K):1000.00	PEAKS DB
1	1	tr|A0A140T871|A0A140T871_BOVIN	R.EMSWIADTYASTIGHYDINAHAC(+57.02)VTGK(+126.10)PISQGGIHGR.I	N	61.9	4139	37	2.5	1035.76	4	52.03	144060			915120000		1719400000	0		513880000	4	F4:11416	MM_AJ_R8_MeCN_050321_run1.raw	67	1	0	0	15	0	38	0	0	11	235	271	Carbamidomethylation; C8:0	C23:Carbamidomethylation:1000.00;K27:C8:0:1000.00	PEAKS DB
1	1	tr|A0A140T871|A0A140T871_BOVIN	R.EM(+15.99)SWIADTYASTIGHYDINAHAC(+57.02)VTGK(+126.10)PISQGGIHGR.I	N	46.12	4154.99	37	1	832.007	5	67.08				2564500		85840000			1673700	11	F11:18056	MM_AJ_Y8_MeCN_150321_run1.raw	9	0	0	0	1	0	7	0	0	1	235	271	Oxidation (M); Carbamidomethylation; C8:0	M2:Oxidation (M):1000.00;C23:Carbamidomethylation:1000.00;K27:C8:0:1000.00	PEAKS DB
1	1	tr|A0A140T871|A0A140T871_BOVIN	R.EMSWIADTYASTIGHYDINAHAC(+57.02)VTGK(+238.23)PISQGGIHGR.I	N	41.84	4251.12	37	3.4	851.235	5	63.39	6187700			1817300			1307500	10485000	117930000	1	F1:13263	MM_AJ_R0_MeCN_050321_run1.raw	22	7	0	0	2	0	0	1	3	6	235	271	Carbamidomethylation; C16:0	C23:Carbamidomethylation:1000.00;K27:C16:0:1000.00	PEAKS DB
1	1	tr|A0A140T871|A0A140T871_BOVIN	R.EM(+15.99)SWIADTYASTIGHYDINAHAC(+57.02)VTGK(+238.23)PISQGGIHGR.I	N	22.51	4267.12	37	2.2	712.195	6	70.96	3438									1	F1:14964	MM_AJ_R0_MeCN_050321_run1.raw	1	1	0	0	0	0	0	0	0	0	235	271	Oxidation (M); Carbamidomethylation; C16:0	M2:Oxidation (M):1000.00;C23:Carbamidomethylation:1000.00;K27:C16:0:1000.00	PEAKS DB
1	1	tr|A0A140T871|A0A140T871_BOVIN	R.ISATGRGVFHGIENFINEASYMSILGMTPGFGDK.T	N	77.4	3615.75	34	3.1	904.947	4	61.75	188960						4100500	836960	51103000	3	F3:15508	MM_AJ_R18_MeCN_050321_run1.raw	7	1	0	0	0	0	0	1	1	3	272	305			PEAKS DB
1	1	tr|A0A140T871|A0A140T871_BOVIN	R.ISATGRGVFHGIENFINEASYM(+15.99)SILGMTPGFGDK.T	N	44.57	3631.74	34	2.2	908.945	4	56.46									402500	10	F10:14453	MM_AJ_Y16_MeCN_150321_run1.raw	1	0	0	0	0	0	0	0	0	1	272	305	Oxidation (M)	M22:Oxidation (M):23.70	PEAKS DB
1	1	tr|A0A140T871|A0A140T871_BOVIN	R.ISATGRGVFHGIENFINEASYMSILGM(+15.99)TPGFGDK.T	N	48.93	3631.74	34	0.8	908.944	4	57									3048700	10	F10:14723	MM_AJ_Y16_MeCN_150321_run1.raw	1	0	0	0	0	0	0	0	0	1	272	305		M27:Oxidation (M):13.89	PEAKS DB
1	1	tr|A0A140T871|A0A140T871_BOVIN	R.ISATGRGVFHGIENFINEASYMSILGMTPGFGDKTFAVQGFGNVGLHSMR.Y	Y	47.35	5317.59	50	5.5	1064.53	5	58.63									7286100	10	F10:14912	MM_AJ_Y16_MeCN_150321_run1.raw	1	0	0	0	0	0	0	0	0	1	272	321			PEAKS DB
1	1	tr|A0A140T871|A0A140T871_BOVIN	R.GVFHGIENFINEASYMSILGMTPGFGDK.T	N	78.6	3030.43	28	6.8	1011.16	3	63	1462100000	646890000	1329900000	2937100000	50941000	2140800000	1845700000	1108200000	374700000	3	F3:15907	MM_AJ_R18_MeCN_050321_run1.raw	102	5	6	16	8	2	12	7	9	12	278	305			PEAKS DB
1	1	tr|A0A140T871|A0A140T871_BOVIN	R.GVFHGIENFINEASYM(+15.99)SILGMTPGFGDK.T	N	86	3046.42	28	10.1	1016.49	3	59.54	183030000	363190000	98090000	256770000	199440000	1001700000	172570000	363220000	4919000000	3	F3:14965	MM_AJ_R18_MeCN_050321_run1.raw	83	8	3	13	9	4	12	5	5	5	278	305	Oxidation (M)	M16:Oxidation (M):61.30	PEAKS DB
1	1	tr|A0A140T871|A0A140T871_BOVIN	R.GVFHGIENFINEASYMSILGM(+15.99)TPGFGDK.T	N	71.63	3046.42	28	2.5	1016.48	3	59.97	137690000		1046600000	467560000	160720000	991370000	114070000	623980000	4896400000	12	F12:15288	MM_AJ_Y18_MeCN_150321_run1.raw	51	9	0	2	6	5	2	3	7	5	278	305	Oxidation (M)	M21:Oxidation (M):32.16	PEAKS DB
1	1	tr|A0A140T871|A0A140T871_BOVIN	R.GVFHGIENFINEASYM(+15.99)SILGM(+15.99)TPGFGDK.T	N	78.48	3062.42	28	4.4	766.615	4	56.79	11184000	28453000	47857000	23562000	2279000	127070000	34314000	19367000	144460000	3	F3:14344	MM_AJ_R18_MeCN_050321_run1.raw	79	7	4	5	11	1	8	10	6	4	278	305	Oxidation (M)	M16:Oxidation (M):1000.00;M21:Oxidation (M):1000.00	PEAKS DB
1	1	tr|A0A140T871|A0A140T871_BOVIN	R.GVFHGIENFINEASYM(+15.99)SILGMTPGFGDK(+42.01).T	N	18.34	3088.43	28	10.1	773.123	4	69.63						1119300				11	F11:18610	MM_AJ_Y8_MeCN_150321_run1.raw	1	0	0	0	0	0	1	0	0	0	278	305	Acetylation (K)	M16:Oxidation (M):0.00;K28:Acetylation (K):1000.00	PEAKS DB
1	1	tr|A0A140T871|A0A140T871_BOVIN	R.GVFHGIENFINEASYMSILGM(+15.99)TPGFGDK(+42.01).T	N	20.07	3088.43	28	11.2	773.124	4	55.18		1164700		0			19848000	0		2	F2:14147	MM_AJ_R16_MeCN_050321_run1.raw	2	0	1	0	0	0	0	1	0	0	278	305	Acetylation (K)	M21:Oxidation (M):4.75;K28:Acetylation (K):1000.00	PEAKS DB
1	1	tr|A0A140T871|A0A140T871_BOVIN	R.GVFHGIENFINEASYM(+15.99)SILGM(+15.99)TPGFGDK(+42.01).T	N	22.06	3104.43	28	6.4	777.119	4	56.29				0						4	F4:12466	MM_AJ_R8_MeCN_050321_run1.raw	0	0	0	0	0	0	0	0	0	0	278	305	Oxidation (M); Acetylation (K)	M16:Oxidation (M):1000.00;M21:Oxidation (M):1000.00;K28:Acetylation (K):1000.00	PEAKS DB
1	1	tr|A0A140T871|A0A140T871_BOVIN	R.GVFHGIENFINEASYMSILGMTPGFGDKTFAVQGFGNVGLHSMR.Y	Y	72.43	4732.27	44	2.7	1184.08	4	62.06	343360			0			5535600	2832000	127630000	6	F6:15860	MM_AJ_W16_MeCN_050321_run1.raw	8	1	0	0	0	0	0	1	2	3	278	321			PEAKS DB
1	1	tr|A0A140T871|A0A140T871_BOVIN	R.GVFHGIENFINEASYMSILGM(+15.99)TPGFGDKTFAVQGFGNVGLHSMR.Y	Y	16.82	4748.26	44	5.6	950.665	5	58.87							0			2	F2:15024	MM_AJ_R16_MeCN_050321_run1.raw	0	0	0	0	0	0	0	0	0	0	278	321		M21:Oxidation (M):0.00	PEAKS DB
1	1	tr|A0A140T871|A0A140T871_BOVIN	R.GVFHGIENFINEASYMSILGMTPGFGDKTFAVQGFGNVGLHSM(+15.99)R.Y	Y	42.57	4748.26	44	5.9	1188.08	4	59.51									1385900	10	F10:15177	MM_AJ_Y16_MeCN_150321_run1.raw	1	0	0	0	0	0	0	0	0	1	278	321		M43:Oxidation (M):4.35	PEAKS DB
1	1	tr|A0A140T871|A0A140T871_BOVIN	R.GVFHGIENFINEASYM(+15.99)SILGMTPGFGDK(+42.01)TFAVQGFGNVGLHSMR.Y	Y	59.91	4790.27	44	6.9	1198.58	4	59.95									3243500	10	F10:15287	MM_AJ_Y16_MeCN_150321_run1.raw	2	0	0	0	0	0	0	0	0	2	278	321	Acetylation (K)	M16:Oxidation (M):0.00;K28:Acetylation (K):1000.00	PEAKS DB
1	1	tr|A0A140T871|A0A140T871_BOVIN	R.GVFHGIENFINEASYMSILGM(+15.99)TPGFGDK(+42.01)TFAVQGFGNVGLHSMR.Y	Y	38.01	4790.27	44	5.7	959.067	5	55.11				0					3378200	10	F10:14110	MM_AJ_Y16_MeCN_150321_run1.raw	1	0	0	0	0	0	0	0	0	1	278	321	Acetylation (K)	M21:Oxidation (M):0.00;K28:Acetylation (K):1000.00	PEAKS DB
1	1	tr|A0A140T871|A0A140T871_BOVIN	R.GVFHGIENFINEASYMSILGMTPGFGDK(+238.23)TFAVQGFGNVGLHSMR.Y	Y	62.55	4970.5	44	7.3	1243.64	4	68.9	0								2820600	10	F10:17498	MM_AJ_Y16_MeCN_150321_run1.raw	2	0	0	0	0	0	0	0	0	2	278	321	C16:0	K28:C16:0:1000.00	PEAKS DB
1	1	tr|A0A140T871|A0A140T871_BOVIN	R.GVFHGIENFINEASYMSILGMTPGFGDK(+238.23)TFAVQGFGNVGLHSM(+15.99)R.Y	Y	25.06	4986.49	44	14	1247.65	4	62.46									1098200	10	F10:15949	MM_AJ_Y16_MeCN_150321_run1.raw	1	0	0	0	0	0	0	0	0	1	278	321	C16:0	K28:C16:0:1000.00;M43:Oxidation (M):0.08	PEAKS DB
1	1	tr|A0A140T871|A0A140T871_BOVIN	R.GVFHGIENFINEASYMSILGMTPGFGDKTFAVQGFGNVGLHSMRYLHR.F	Y	26.88	5301.57	48	2.3	1061.32	5	58.3									7001000	10	F10:14881	MM_AJ_Y16_MeCN_150321_run1.raw	2	0	0	0	0	0	0	0	0	2	278	325			PEAKS DB
1	1	tr|A0A140T871|A0A140T871_BOVIN	R.GVFHGIENFINEASYMSILGMTPGFGDKTFAVQGFGNVGLHSMRYLHRFGAK.C	Y	22.5	5704.8	52	1.9	1141.97	5	58.37									4390600	10	F10:14903	MM_AJ_Y16_MeCN_150321_run1.raw	1	0	0	0	0	0	0	0	0	1	278	329			PEAKS DB
1	1	tr|A0A140T871|A0A140T871_BOVIN	K.TFAVQGFGNVGLHSMR.Y	Y	90.47	1719.85	16	2.3	860.935	2	47.63	3017500000	44150000000	14251000000	5042300000	15622000000	27718000000	12365000000	11846000000	13996000000	5	F5:12161	MM_AJ_W0_MeCN_050321_run1.raw	451	14	53	39	44	27	39	51	27	29	306	321			PEAKS DB
1	1	tr|A0A140T871|A0A140T871_BOVIN	K.TFAVQGFGNVGLHSM(+15.99)R.Y	Y	61.84	1735.85	16	0.1	868.931	2	44.24	87820000	367970000	56884000	155700000	53373000	1052000000	659570000	361460000	436490000	12	F12:11054	MM_AJ_Y18_MeCN_150321_run1.raw	100	5	3	5	27	1	6	22	3	6	306	321	Oxidation (M)	M15:Oxidation (M):1000.00	PEAKS DB
1	1	tr|A0A140T871|A0A140T871_BOVIN	K.TFAVQGFGNVGLHSMRYLHRFGAK.C	Y	28.32	2692.38	24	1.4	539.484	5	44.89							0	3111800		6	F6:11395	MM_AJ_W16_MeCN_050321_run1.raw	1	0	0	0	0	0	0	0	1	0	306	329			PEAKS DB
1	1	tr|A0A140T871|A0A140T871_BOVIN	R.FGAKC(+57.02)VAVGESDGSIWNPDGIDPK.E	Y	44.27	2518.18	24	-0.6	840.4	3	39.32	0	0	0	0	4057300	0		267850		11	F11:10171	MM_AJ_Y8_MeCN_150321_run1.raw	3	0	0	0	0	1	0	0	1	0	326	349	Carbamidomethylation	C5:Carbamidomethylation:1000.00	PEAKS DB
1	1	tr|A0A140T871|A0A140T871_BOVIN	R.FGAK(+42.01)C(+57.02)VAVGESDGSIWNPDGIDPK.E	Y	44.39	2560.19	24	1.7	854.405	3	47.4	1394800	2805900	7059900	1680100	2723200	9854300		629800		1	F1:9761	MM_AJ_R0_MeCN_050321_run1.raw	10	1	1	1	1	1	1	0	1	0	326	349	Acetylation (K); Carbamidomethylation	K4:Acetylation (K):89.64;C5:Carbamidomethylation:1000.00	PEAKS DB
1	1	tr|A0A140T871|A0A140T871_BOVIN	R.FGAK(+126.10)C(+57.02)VAVGESDGSIWNPDGIDPK.E	Y	42.35	2644.28	24	1.6	882.437	3	59.83				19930000	45781000	186510000				11	F11:16267	MM_AJ_Y8_MeCN_150321_run1.raw	6	0	0	0	2	2	2	0	0	0	326	349	C8:0; Carbamidomethylation	K4:C8:0:79.15;C5:Carbamidomethylation:1000.00	PEAKS DB
1	1	tr|A0A140T871|A0A140T871_BOVIN	R.FGAKC(+57.02)VAVGESDGSIWNPDGIDPKELEDFK.L	Y	20.46	3279.54	30	-3.2	820.889	4	45.62										12	F12:11486	MM_AJ_Y18_MeCN_150321_run1.raw	0	0	0	0	0	0	0	0	0	0	326	355	Carbamidomethylation	C5:Carbamidomethylation:1000.00	PEAKS DB
1	1	tr|A0A140T871|A0A140T871_BOVIN	K.C(+57.02)VAVGESDGSIWNPDGIDPK.E	Y	49.14	2114.96	20	1.7	705.994	3	45.5	1822200000	5062800000	8500800000	1582000000	4334000000	6400400000	712520000	493620000	1308600000	7	F7:10924	MM_AJ_W18_MeCN_050321_run1.raw	153	15	9	12	7	25	11	14	37	2	330	349	Carbamidomethylation	C1:Carbamidomethylation:1000.00	PEAKS DB
1	1	tr|A0A140T871|A0A140T871_BOVIN	K.C(+57.02)VAVGESDGSIWNPDGIDPKELEDFK.L	Y	53.05	2876.32	26	1.3	720.087	4	48.85	0	1080600000	15455000	158430000	418270000	185230000	30738000	0	93691000	4	F4:10605	MM_AJ_R8_MeCN_050321_run1.raw	38	0	10	1	3	5	3	1	0	3	330	355	Carbamidomethylation	C1:Carbamidomethylation:1000.00	PEAKS DB
1	1	tr|A0A140T871|A0A140T871_BOVIN	K.C(+57.02)VAVGESDGSIWNPDGIDPK(+42.01)ELEDFK.L	Y	57.63	2918.33	26	1	973.784	3	54.02	4974400	1615300	28611000	2409800	4904300	23217000	2610900	881330	2501700	12	F12:13720	MM_AJ_Y18_MeCN_150321_run1.raw	17	2	1	5	1	1	2	1	1	1	330	355	Carbamidomethylation; Acetylation (K)	C1:Carbamidomethylation:1000.00;K20:Acetylation (K):56.47	PEAKS DB
1	1	tr|A0A140T871|A0A140T871_BOVIN	K.C(+57.02)VAVGESDGSIWNPDGIDPKELEDFKLQHGTILGFPK.A	Y	63.15	4067.99	37	4.1	814.609	5	55.8	10410000	11266000000	63624000	2067900000	5654400000	1441400000	54677000	325330000	501660000	8	F8:14316	MM_AJ_W8_MeCN_050321_run1.raw	95	1	22	2	6	22	7	2	4	3	330	366	Carbamidomethylation	C1:Carbamidomethylation:1000.00	PEAKS DB
1	1	tr|A0A140T871|A0A140T871_BOVIN	K.C(+57.02)VAVGESDGSIWNPDGIDPK(+42.01)ELEDFKLQHGTILGFPK.A	Y	54.07	4110	37	4.9	823.012	5	52.45	1421800	209380000	277520000	102010000	104360000	567040000	10664000		75519000	1	F1:10869	MM_AJ_R0_MeCN_050321_run1.raw	34	1	4	3	2	6	5	1	0	2	330	366	Carbamidomethylation; Acetylation (K)	C1:Carbamidomethylation:1000.00;K20:Acetylation (K):71.27	PEAKS DB
1	1	tr|A0A140T871|A0A140T871_BOVIN	K.C(+57.02)VAVGESDGSIWNPDGIDPK(+126.10)ELEDFKLQHGTILGFPK.A	Y	43.55	4194.1	37	2.1	839.829	5	58.77				77929000	41925000	14607000				4	F4:13004	MM_AJ_R8_MeCN_050321_run1.raw	7	0	0	0	3	2	2	0	0	0	330	366	Carbamidomethylation; C8:0	C1:Carbamidomethylation:1000.00;K20:C8:0:72.73	PEAKS DB
1	1	tr|A0A140T871|A0A140T871_BOVIN	K.C(+57.02)VAVGESDGSIWNPDGIDPKELEDFK(+126.10)LQHGTILGFPK.A	Y	38.19	4194.1	37	1	1049.53	4	62.78				12483000	1779200					4	F4:13915	MM_AJ_R8_MeCN_050321_run1.raw	2	0	0	0	1	1	0	0	0	0	330	366	Carbamidomethylation; C8:0	C1:Carbamidomethylation:1000.00;K26:C8:0:22.09	PEAKS DB
1	1	tr|A0A140T871|A0A140T871_BOVIN	K.C(+57.02)VAVGESDGSIWNPDGIDPKELEDFKLQHGTILGFPK(+126.10).A	Y	15.09	4194.1	37	2	839.829	5	57.87				134330						4	F4:12826	MM_AJ_R8_MeCN_050321_run1.raw	1	0	0	0	1	0	0	0	0	0	330	366	Carbamidomethylation	C1:Carbamidomethylation:1000.00;K37:C8:0:13.43	PEAKS DB
1	1	tr|A0A140T871|A0A140T871_BOVIN	K.C(+57.02)VAVGESDGSIWNPDGIDPK(+126.10)ELEDFK(+42.01)LQHGTILGFPK.A	Y	23.71	4236.11	37	-7.2	1060.03	4	60.21						528250				11	F11:16297	MM_AJ_Y8_MeCN_150321_run1.raw	1	0	0	0	0	0	1	0	0	0	330	366	Carbamidomethylation	C1:Carbamidomethylation:1000.00;K20:C8:0:0.00;K26:Acetylation (K):0.00	PEAKS DB
1	1	tr|A0A140T871|A0A140T871_BOVIN	K.C(+57.02)VAVGESDGSIWNPDGIDPK(+238.23)ELEDFKLQHGTILGFPK.A	Y	28.06	4306.22	37	-1.5	1077.56	4	55.14		598030			135980					5	F5:14066	MM_AJ_W0_MeCN_050321_run1.raw	2	0	1	0	0	1	0	0	0	0	330	366	Carbamidomethylation; C16:0	C1:Carbamidomethylation:1000.00;K20:C16:0:53.33	PEAKS DB
1	1	tr|A0A140T871|A0A140T871_BOVIN	K.C(+57.02)VAVGESDGSIWNPDGIDPKELEDFKLQHGTILGFPKAK.I	Y	34.43	4267.13	39	1.8	854.434	5	47.2		6378100								5	F5:11784	MM_AJ_W0_MeCN_050321_run1.raw	4	0	2	0	0	0	0	0	0	0	330	368	Carbamidomethylation	C1:Carbamidomethylation:1000.00	PEAKS DB
1	1	tr|A0A140T871|A0A140T871_BOVIN	K.C(+57.02)VAVGESDGSIWNPDGIDPKELEDFKLQHGTILGFPK(+126.10)AK.I	Y	20.15	4393.23	39	4	1099.32	4	56.06				0						4	F4:12407	MM_AJ_R8_MeCN_050321_run1.raw	0	0	0	0	0	0	0	0	0	0	330	368	Carbamidomethylation	C1:Carbamidomethylation:1000.00;K37:C8:0:0.00	PEAKS DB
1	1	tr|A0A140T871|A0A140T871_BOVIN	K.ELEDFKLQHGTILGFPK.A	N	73.07	1971.05	17	2.2	986.533	2	47.64	4339100000	26528000000	25658000000	7995000000	15668000000	31413000000	15123000000	17681000000	26084000000	8	F8:12005	MM_AJ_W8_MeCN_050321_run1.raw	327	19	30	41	26	25	18	34	53	17	350	366			PEAKS DB
1	1	tr|A0A140T871|A0A140T871_BOVIN	K.ELEDFK(+42.01)LQHGTILGFPK.A	N	63.4	2013.06	17	0.9	1007.54	2	46.11	7553700	8704500	45568000	10131000	12566000	42181000	27621000	37050000	48720000	10	F10:11658	MM_AJ_Y16_MeCN_150321_run1.raw	19	1	2	2	1	1	2	2	1	2	350	366	Acetylation (K)	K6:Acetylation (K):108.67	PEAKS DB
1	1	tr|A0A140T871|A0A140T871_BOVIN	K.ELEDFK(+126.10)LQHGTILGFPK.A	N	51.66	2097.15	17	1.9	1049.58	2	61.99				63085000	26496000	192460000				11	F11:16811	MM_AJ_Y8_MeCN_150321_run1.raw	12	0	0	0	1	2	9	0	0	0	350	366	C8:0	K6:C8:0:127.06	PEAKS DB
1	1	tr|A0A140T871|A0A140T871_BOVIN	K.ELEDFKLQHGTILGFPKAK.I	N	40.61	2170.18	19	1.8	724.401	3	36.14	0	822490		0	2485200		26138000	9107000	209410000	10	F10:8294	MM_AJ_Y16_MeCN_150321_run1.raw	12	0	1	0	0	1	0	1	2	3	350	368			PEAKS DB
1	1	tr|A0A140T871|A0A140T871_BOVIN	K.ELEDFKLQHGTILGFPK(+42.01)AK.I	N	47.94	2212.19	19	-0.8	1107.1	2	40.74		30240000	28029000			30369000	22352000	57600000	71633000	10	F10:9944	MM_AJ_Y16_MeCN_150321_run1.raw	13	0	2	2	0	0	1	1	2	2	350	368		K17:Acetylation (K):11.10	PEAKS DB
1	1	tr|A0A140T871|A0A140T871_BOVIN	K.ELEDFKLQHGTILGFPKAK(+42.01).I	N	48.96	2212.19	19	1	738.404	3	40.91	3021200			6611200			7694200		40188000	12	F12:10003	MM_AJ_Y18_MeCN_150321_run1.raw	6	1	0	0	1	0	0	1	0	1	350	368		K19:Acetylation (K):9.40	PEAKS DB
1	1	tr|A0A140T871|A0A140T871_BOVIN	K.ELEDFKLQHGTILGFPK(+126.10)AK.I	N	45.96	2296.28	19	3.4	766.438	3	53.01				23423000	11408000	65257000				8	F8:13592	MM_AJ_W8_MeCN_050321_run1.raw	6	0	0	0	1	2	3	0	0	0	350	368		K17:C8:0:6.59	PEAKS DB
1	1	tr|A0A140T871|A0A140T871_BOVIN	K.ELEDFKLQHGTILGFPK(+238.23)AK.I	N	17.75	2408.41	19	5.3	603.112	4	63.47									1486900	10	F10:16247	MM_AJ_Y16_MeCN_150321_run1.raw	1	0	0	0	0	0	0	0	0	1	350	368		K17:C16:0:7.32	PEAKS DB
1	1	tr|A0A140T871|A0A140T871_BOVIN	K.LQHGTILGFPK.A	N	51.52	1209.69	11	4.1	605.853	2	37.49	722210000	1453400000	11122000000	722550000	2899600000	11243000000	2699800000	3423200000	2791300000	8	F8:8584	MM_AJ_W8_MeCN_050321_run1.raw	154	6	13	23	4	33	10	14	8	9	356	366			PEAKS DB
1	1	tr|A0A140T871|A0A140T871_BOVIN	K.LQHGTILGFPKAK.I	N	39.4	1408.82	13	0.4	470.614	3	30.07			2545300			4975600	7112200	3586700	5055600	6	F6:6835	MM_AJ_W16_MeCN_050321_run1.raw	6	0	0	1	0	0	1	2	1	1	356	368			PEAKS DB
1	1	tr|A0A140T871|A0A140T871_BOVIN	K.LQHGTILGFPK(+42.01)AK.I	N	49.7	1450.83	13	0.7	726.423	2	32.19	2054500	3034000	29658000	543270	5605700	1942500	12119000	8369700	1598500	11	F11:7729	MM_AJ_Y8_MeCN_150321_run1.raw	13	1	1	2	1	1	1	2	1	1	356	368		K11:Acetylation (K):14.63	PEAKS DB
1	1	tr|A0A140T871|A0A140T871_BOVIN	K.LQHGTILGFPKAK(+42.01).I	N	36.91	1450.83	13	1.9	726.423	2	35.25								1238300		6	F6:8295	MM_AJ_W16_MeCN_050321_run1.raw	2	0	0	0	0	0	0	0	1	0	356	368		K13:Acetylation (K):14.04	PEAKS DB
1	1	tr|A0A140T871|A0A140T871_BOVIN	K.LQHGTILGFPK(+126.10)AK.I	N	31.51	1534.92	13	1.3	768.47	2	48.51				14317000		58541000				11	F11:13153	MM_AJ_Y8_MeCN_150321_run1.raw	4	0	0	0	1	0	3	0	0	0	356	368		K11:C8:0:6.59	PEAKS DB
1	1	tr|A0A140T871|A0A140T871_BOVIN	K.LQHGTILGFPKAK(+126.10).I	N	46.76	1534.92	13	5.7	768.473	2	49.75				439810						4	F4:10832	MM_AJ_R8_MeCN_050321_run1.raw	1	0	0	0	1	0	0	0	0	0	356	368		K13:C8:0:12.81	PEAKS DB
1	1	tr|A0A140T871|A0A140T871_BOVIN	K.LQHGTILGFPK(+238.23)AK.I	N	44.13	1647.05	13	4.1	550.026	3	63.47							2467800		986160	10	F10:16251	MM_AJ_Y16_MeCN_150321_run1.raw	2	0	0	0	0	0	0	1	0	1	356	368		K11:C16:0:12.81	PEAKS DB
1	1	tr|A0A140T871|A0A140T871_BOVIN	K.LQHGTILGFPKAKIYEGSILEVDC(+57.02)DILIPAASEK.Q	N	45.26	3724.97	34	1.7	932.253	4	47.9									4435500	10	F10:12097	MM_AJ_Y16_MeCN_150321_run1.raw	1	0	0	0	0	0	0	0	0	1	356	389	Carbamidomethylation	C24:Carbamidomethylation:1000.00	PEAKS DB
1	1	tr|A0A140T871|A0A140T871_BOVIN	K.AKIYEGSILEVDC(+57.02)DILIPAASEK.Q	N	74.3	2533.3	23	1.8	845.442	3	50.12	9532100	2044500000	362190000	477010000	2060700000	1242500000	88397000	295380000	1073800000	8	F8:13076	MM_AJ_W8_MeCN_050321_run1.raw	175	13	23	5	13	27	16	5	14	12	367	389	Carbamidomethylation	C13:Carbamidomethylation:1000.00	PEAKS DB
1	1	tr|A0A140T871|A0A140T871_BOVIN	K.AK(+42.01)IYEGSILEVDC(+57.02)DILIPAASEK.Q	N	65.95	2575.31	23	1.2	859.445	3	54.38	1413000	4670200	60635000	6800300	14008000	81161000	4057000	3273100	33298000	5	F5:13832	MM_AJ_W0_MeCN_050321_run1.raw	23	1	3	3	2	3	2	2	1	2	367	389	Acetylation (K); Carbamidomethylation	K2:Acetylation (K):134.43;C13:Carbamidomethylation:1000.00	PEAKS DB
1	1	tr|A0A140T871|A0A140T871_BOVIN	K.AK(+126.10)IYEGSILEVDC(+57.02)DILIPAASEK.Q	N	65.55	2659.4	23	0	887.475	3	63.12				131730000	5984400	5034600	350340	0		11	F11:17106	MM_AJ_Y8_MeCN_150321_run1.raw	7	0	0	0	2	3	1	1	0	0	367	389	C8:0; Carbamidomethylation	K2:C8:0:163.03;C13:Carbamidomethylation:1000.00	PEAKS DB
1	1	tr|A0A140T871|A0A140T871_BOVIN	K.AKIYEGSILEVDC(+57.02)DILIPAASEK(+126.10)QLTK.S	N	45.56	3129.69	27	0.4	1044.24	3	62.75				0	281890					8	F8:16203	MM_AJ_W8_MeCN_050321_run1.raw	1	0	0	0	0	1	0	0	0	0	367	393	Carbamidomethylation	C13:Carbamidomethylation:1000.00;K23:C8:0:8.26	PEAKS DB
1	1	tr|A0A140T871|A0A140T871_BOVIN	K.IYEGSILEVDC(+57.02)DILIPAASEK.Q	N	63.7	2334.17	21	1.7	779.064	3	55.41	926920000	11368000000	23844000000	1938600000	8225100000	16368000000	1311000000	3181000000	5507000000	5	F5:14588	MM_AJ_W0_MeCN_050321_run1.raw	246	23	31	21	16	37	23	17	24	14	369	389	Carbamidomethylation	C11:Carbamidomethylation:1000.00	PEAKS DB
1	1	tr|A0A140T871|A0A140T871_BOVIN	K.IYEGSILEVDC(+57.02)DILIPAASEK(+126.10).Q	N	33.94	2460.27	21	1.6	821.099	3	63.75					5929200					8	F8:16488	MM_AJ_W8_MeCN_050321_run1.raw	1	0	0	0	0	1	0	0	0	0	369	389	Carbamidomethylation; C8:0	C11:Carbamidomethylation:1000.00;K21:C8:0:1000.00	PEAKS DB
1	1	tr|A0A140T871|A0A140T871_BOVIN	K.IYEGSILEVDC(+57.02)DILIPAASEKQLTK.S	N	42.63	2804.45	25	0.6	935.825	3	49.64	218370	2019800	3793300		1976200	19304000		3808900	8727800	8	F8:12635	MM_AJ_W8_MeCN_050321_run1.raw	9	1	1	1	0	1	1	0	1	1	369	393	Carbamidomethylation	C11:Carbamidomethylation:1000.00	PEAKS DB
1	1	tr|A0A140T871|A0A140T871_BOVIN	K.IYEGSILEVDC(+57.02)DILIPAASEK(+42.01)QLTK.S	N	45.99	2846.46	25	-0.2	949.828	3	55.34			3228900			4436300			2667800	11	F11:15053	MM_AJ_Y8_MeCN_150321_run1.raw	5	0	0	2	0	0	1	0	0	1	369	393	Carbamidomethylation	C11:Carbamidomethylation:1000.00;K21:Acetylation (K):14.19	PEAKS DB
1	1	tr|A0A140T871|A0A140T871_BOVIN	K.IYEGSILEVDC(+57.02)DILIPAASEK(+126.10)QLTK.S	N	55.32	2930.56	25	2.2	977.861	3	63.75				8094100	10307000	6090500				8	F8:16500	MM_AJ_W8_MeCN_050321_run1.raw	3	0	0	0	1	1	1	0	0	0	369	393	Carbamidomethylation	C11:Carbamidomethylation:1000.00;K21:C8:0:15.39	PEAKS DB
1	1	tr|A0A140T871|A0A140T871_BOVIN	K.QLTKSNAPR.V	N	38.76	1013.56	9	0.5	507.788	2	19.99					1332600					8	F8:3654	MM_AJ_W8_MeCN_050321_run1.raw	1	0	0	0	0	1	0	0	0	0	390	398			PEAKS DB
1	1	tr|A0A140T871|A0A140T871_BOVIN	K.QLTK(+42.01)SNAPR.V	N	42.05	1055.57	9	2.3	528.795	2	21.75			18483000	4282700	38600000		21103000	48870000		2	F2:4599	MM_AJ_R16_MeCN_050321_run1.raw	6	0	0	1	1	1	0	1	1	0	390	398	Acetylation (K)	K4:Acetylation (K):1000.00	PEAKS DB
1	1	tr|A0A140T871|A0A140T871_BOVIN	K.QLTK(+126.10)SNAPR.V	N	43.7	1139.67	9	3.6	570.842	2	41.47				19071000	60697000	91842000				8	F8:9978	MM_AJ_W8_MeCN_050321_run1.raw	4	0	0	0	1	2	1	0	0	0	390	398	C8:0	K4:C8:0:1000.00	PEAKS DB
1	1	tr|A0A140T871|A0A140T871_BOVIN	K.QLTK(+238.23)SNAPR.V	N	44.81	1251.79	9	2.6	626.905	2	63.74							4352000	5131700	2344900	6	F6:16296	MM_AJ_W16_MeCN_050321_run1.raw	4	0	0	0	0	0	0	1	2	1	390	398	C16:0	K4:C16:0:1000.00	PEAKS DB
1	1	tr|A0A140T871|A0A140T871_BOVIN	K.SNAPRVKAKIIAEGANGPTTPEADK.I	N	51.99	2534.35	25	-0.4	845.789	3	26.97								0	2651200	6	F6:6024	MM_AJ_W16_MeCN_050321_run1.raw	1	0	0	0	0	0	0	0	0	1	394	418			PEAKS DB
1	1	tr|A0A140T871|A0A140T871_BOVIN	R.VKAKIIAEGANGPTTPEADKIFLER.N	N	38.49	2667.46	25	-2.7	667.87	4	31.73		545610			1375900	2483500			0	10	F10:7014	MM_AJ_Y16_MeCN_150321_run1.raw	3	0	1	0	0	1	1	0	0	0	399	423			PEAKS DB
1	1	tr|A0A140T871|A0A140T871_BOVIN	K.AKIIAEGANGPTTPEADK.I	N	70.64	1781.92	18	1.4	891.966	2	24.16	3704500	424360000	9816100	27041000	196520000	59726000	32232000	352220000	724570000	7	F7:4951	MM_AJ_W18_MeCN_050321_run1.raw	33	1	2	2	2	9	2	2	4	2	401	418			PEAKS DB
1	1	tr|A0A140T871|A0A140T871_BOVIN	K.AK(+42.01)IIAEGANGPTTPEADK.I	N	61.54	1823.93	18	0.7	912.971	2	28.96	331270	16380000	37301000	2277900	16097000	44893000	13612000	19552000	24469000	11	F11:6661	MM_AJ_Y8_MeCN_150321_run1.raw	23	2	2	2	2	2	2	2	2	1	401	418	Acetylation (K)	K2:Acetylation (K):122.77	PEAKS DB
1	1	tr|A0A140T871|A0A140T871_BOVIN	K.AK(+126.10)IIAEGANGPTTPEADK.I	N	61.82	1908.02	18	1.6	955.019	2	48.24				11064000	8338900	38480000				8	F8:12225	MM_AJ_W8_MeCN_050321_run1.raw	5	0	0	0	2	1	2	0	0	0	401	418	C8:0	K2:C8:0:140.03	PEAKS DB
1	1	tr|A0A140T871|A0A140T871_BOVIN	K.AKIIAEGANGPTTPEADKIFLER.N	N	84.6	2440.3	23	1.8	1221.16	2	36.04	14772000	931010000	7509700	170270000	1108900000	112590000	198550000	846400000	1194800000	6	F6:8481	MM_AJ_W16_MeCN_050321_run1.raw	89	2	13	2	3	20	2	3	5	5	401	423			PEAKS DB
1	1	tr|A0A140T871|A0A140T871_BOVIN	K.AK(+42.01)IIAEGANGPTTPEADKIFLER.N	N	74.33	2482.31	23	-0.2	1242.16	2	39.73	13199000	31324000	30233000	17155000	39984000	45771000	40670000	64839000	44033000	9	F9:10574	MM_AJ_Y0_MeCN_150321_run1.raw	31	2	3	3	2	4	4	3	3	1	401	423	Acetylation (K)	K2:Acetylation (K):139.37	PEAKS DB
1	1	tr|A0A140T871|A0A140T871_BOVIN	K.AKIIAEGANGPTTPEADK(+42.01)IFLER.N	N	53.8	2482.31	23	-1.6	828.442	3	39.66					0				570420	12	F12:9635	MM_AJ_Y18_MeCN_150321_run1.raw	2	0	0	0	0	0	0	0	0	1	401	423	Acetylation (K)	K18:Acetylation (K):47.94	PEAKS DB
1	1	tr|A0A140T871|A0A140T871_BOVIN	K.AK(+126.10)IIAEGANGPTTPEADKIFLER.N	N	61.42	2566.4	23	2.4	856.476	3	53.53				48231000	71670000	123020000				8	F8:13767	MM_AJ_W8_MeCN_050321_run1.raw	9	0	0	0	1	5	3	0	0	0	401	423	C8:0	K2:C8:0:122.77	PEAKS DB
1	1	tr|A0A140T871|A0A140T871_BOVIN	K.IIAEGANGPTTPEADK.I	N	59.09	1582.78	16	2	792.401	2	26.38	1091300000	6931600000	4994000000	553650000	6558400000	8960200000	1785500000	3194300000	8758800000	6	F6:5909	MM_AJ_W16_MeCN_050321_run1.raw	83	8	6	6	2	8	8	5	7	7	403	418			PEAKS DB
1	1	tr|A0A140T871|A0A140T871_BOVIN	K.IIAEGANGPTTPEADKIFLER.N	N	80.07	2241.16	21	-0.9	1121.59	2	42.33	788990000	9724400000	21881000000	230090000	15160000000	19622000000	6884300000	12321000000	14090000000	3	F3:10069	MM_AJ_R18_MeCN_050321_run1.raw	402	19	43	32	36	46	33	17	34	21	403	423			PEAKS DB
1	1	tr|A0A140T871|A0A140T871_BOVIN	K.IIAEGANGPTTPEADK(+42.01)IFLER.N	N	66.07	2283.17	21	0.6	1142.6	2	45.37	9813200	22631000	39585000	12731000	37507000	55018000	34841000	32580000	54401000	3	F3:11050	MM_AJ_R18_MeCN_050321_run1.raw	27	2	3	2	2	2	2	2	2	2	403	423	Acetylation (K)	K16:Acetylation (K):1000.00	PEAKS DB
1	1	tr|A0A140T871|A0A140T871_BOVIN	K.IIAEGANGPTTPEADK(+126.10)IFLER.N	N	62.88	2367.27	21	-0.2	1184.64	2	57.49				26443000	89211000	152200000				11	F11:15632	MM_AJ_Y8_MeCN_150321_run1.raw	12	0	0	0	2	6	2	0	0	0	403	423	C8:0	K16:C8:0:1000.00	PEAKS DB
1	1	tr|A0A140T871|A0A140T871_BOVIN	K.IIAEGANGPTTPEADK(+238.23)IFLER.N	N	41.7	2479.39	21	8.6	827.479	3	63.49							362690		1044600	10	F10:16274	MM_AJ_Y16_MeCN_150321_run1.raw	2	0	0	0	0	0	0	1	0	1	403	423	C16:0	K16:C16:0:1000.00	PEAKS DB
1	1	tr|A0A140T871|A0A140T871_BOVIN	K.IIAEGANGPTTPEADKIFLERNIMVIPDLYLNAGGVTVSYFEWLKNLNHVSYGR.L	Y	50.62	6005.08	54	3.4	1202.03	5	61.91									0	10	F10:15805	MM_AJ_Y16_MeCN_150321_run1.raw	0	0	0	0	0	0	0	0	0	0	403	456			PEAKS DB
1	1	tr|A0A140T871|A0A140T871_BOVIN	K.IFLERNIMVIPDLYLNAGGVTVSYFEWLKNLNHVSYGRLTFK(+42.01).Y	Y	15.13	4971.61	42	-13.8	711.228	7	70.72										7	F7:17359	MM_AJ_W18_MeCN_050321_run1.raw	1	0	0	0	0	0	0	0	0	0	419	460		K42:Acetylation (K):0.00	PEAKS DB
1	1	tr|A0A140T871|A0A140T871_BOVIN	R.NIMVIPDLYLNAGGVTVSYFEWLK.N	Y	55.74	2741.41	24	5.7	914.817	3	65.45	129110000	105360000	1086100000	1168600000	16337000	395380000	159100000	937040000	423630000	6	F6:16663	MM_AJ_W16_MeCN_050321_run1.raw	150	10	8	19	15	5	17	13	16	22	424	447			PEAKS DB
1	1	tr|A0A140T871|A0A140T871_BOVIN	R.NIM(+15.99)VIPDLYLNAGGVTVSYFEWLK.N	Y	55.54	2757.41	24	4.1	920.147	3	63.18	85903	5921900	102490000	167520000	2207200	2001800	57030000	132520000	107980000	12	F12:15995	MM_AJ_Y18_MeCN_150321_run1.raw	51	1	2	7	5	3	1	5	4	6	424	447	Oxidation (M)	M3:Oxidation (M):1000.00	PEAKS DB
1	1	tr|A0A140T871|A0A140T871_BOVIN	R.NIMVIPDLYLNAGGVTVSYFEWLKNLNHVSYGR.L	Y	76.34	3781.93	33	3.1	946.492	4	62.45	1264700		0	6197700		631480	10952000	86608000	479630000	12	F12:15819	MM_AJ_Y18_MeCN_150321_run1.raw	17	1	0	0	1	0	1	1	3	4	424	456			PEAKS DB
1	1	tr|A0A140T871|A0A140T871_BOVIN	R.NIM(+15.99)VIPDLYLNAGGVTVSYFEWLKNLNHVSYGR.L	Y	77.73	3797.92	33	3.8	950.492	4	59.64				583480			3748300	0	29284000	3	F3:15019	MM_AJ_R18_MeCN_050321_run1.raw	7	0	0	0	1	0	0	1	0	2	424	456	Oxidation (M)	M3:Oxidation (M):1000.00	PEAKS DB
1	1	tr|A0A140T871|A0A140T871_BOVIN	R.NIMVIPDLYLNAGGVTVSYFEWLK(+42.01)NLNHVSYGR.L	Y	66.1	3823.94	33	1.6	956.994	4	69.55	0			1955800			1414400	947150	0	3	F3:17417	MM_AJ_R18_MeCN_050321_run1.raw	12	0	0	0	2	0	0	4	2	0	424	456	Acetylation (K)	K24:Acetylation (K):1000.00	PEAKS DB
1	1	tr|A0A140T871|A0A140T871_BOVIN	R.NIMVIPDLYLNAGGVTVSYFEWLK(+126.10)NLNHVSYGR.L	Y	21.69	3908.03	33	1.3	1303.69	3	69.14				0						4	F4:15388	MM_AJ_R8_MeCN_050321_run1.raw	0	0	0	0	0	0	0	0	0	0	424	456	C8:0	K24:C8:0:1000.00	PEAKS DB
1	1	tr|A0A140T871|A0A140T871_BOVIN	R.NIMVIPDLYLNAGGVTVSYFEWLK(+238.23)NLNHVSYGR.L	Y	43.55	4020.16	33	5.9	1006.05	4	63.49	383170							0	3872000	10	F10:16264	MM_AJ_Y16_MeCN_150321_run1.raw	2	1	0	0	0	0	0	0	0	1	424	456	C16:0	K24:C16:0:1000.00	PEAKS DB
1	1	tr|A0A140T871|A0A140T871_BOVIN	R.NIMVIPDLYLNAGGVTVSYFEWLKNLNHVSYGRLTFK.Y	Y	44.65	4271.22	37	1.1	855.253	5	59.95									25733000	10	F10:15267	MM_AJ_Y16_MeCN_150321_run1.raw	2	0	0	0	0	0	0	0	0	2	424	460			PEAKS DB
1	1	tr|A0A140T871|A0A140T871_BOVIN	R.NIMVIPDLYLNAGGVTVSYFEWLKNLNHVSYGRLTFKYER.D	Y	52.61	4719.43	40	3.5	944.897	5	57.85								8338000	774320000	10	F10:14676	MM_AJ_Y16_MeCN_150321_run1.raw	7	0	0	0	0	0	0	0	2	4	424	463			PEAKS DB
1	1	tr|A0A140T871|A0A140T871_BOVIN	R.NIM(+15.99)VIPDLYLNAGGVTVSYFEWLKNLNHVSYGRLTFKYER.D	Y	51.29	4735.43	40	2.9	790.247	6	56.44									39170000	10	F10:14289	MM_AJ_Y16_MeCN_150321_run1.raw	3	0	0	0	0	0	0	0	0	3	424	463	Oxidation (M)	M3:Oxidation (M):1000.00	PEAKS DB
1	1	tr|A0A140T871|A0A140T871_BOVIN	R.NIMVIPDLYLNAGGVTVSYFEWLK(+238.23)NLNHVSYGRLTFKYER.D	Y	45.28	4957.66	40	1.1	992.54	5	69.78	4027800								12750000	10	F10:17694	MM_AJ_Y16_MeCN_150321_run1.raw	5	4	0	0	0	0	0	0	0	1	424	463	C16:0	K24:C16:0:32.63	PEAKS DB
1	1	tr|A0A140T871|A0A140T871_BOVIN	K.NLNHVSYGR.L	Y	59.2	1058.53	9	2.1	530.271	2	20.49	338010000	1972000000	2418100000	0	1908800000	3932400000	2404700000	3382600000	3484500000	3	F3:3627	MM_AJ_R18_MeCN_050321_run1.raw	65	2	6	5	0	3	2	5	5	4	448	456			PEAKS DB
1	1	tr|A0A140T871|A0A140T871_BOVIN	K.NLNHVSYGRLTFKYER.D	Y	58.87	1996.03	16	2.3	666.351	3	32.12							446000	57837	3096200	6	F6:7413	MM_AJ_W16_MeCN_050321_run1.raw	7	0	0	0	0	0	0	1	1	2	448	463			PEAKS DB
1	1	tr|A0A140T871|A0A140T871_BOVIN	K.NLNHVSYGRLTFKYERDSNYHLLMSVQESLER.K	Y	53.45	3897.92	32	0.8	780.592	5	47.89								2783000	20839000	6	F6:12349	MM_AJ_W16_MeCN_050321_run1.raw	3	0	0	0	0	0	0	0	1	2	448	479			PEAKS DB
1	1	tr|A0A140T871|A0A140T871_BOVIN	K.NLNHVSYGRLTFK(+42.01)YERDSNYHLLMSVQESLER.K	Y	23.25	3939.93	32	4.8	985.995	4	47.16				200210						7	F7:11422	MM_AJ_W18_MeCN_050321_run1.raw	1	0	0	0	1	0	0	0	0	0	448	479	Acetylation (K)	K13:Acetylation (K):1000.00	PEAKS DB
1	1	tr|A0A140T871|A0A140T871_BOVIN	K.NLNHVSYGRLTFK(+42.01)YERDSNYHLLM(+15.99)SVQESLER.K	Y	16.42	3955.93	32	-8.7	660.323	6	44.69	0									1	F1:9108	MM_AJ_R0_MeCN_050321_run1.raw	0	0	0	0	0	0	0	0	0	0	448	479	Acetylation (K); Oxidation (M)	K13:Acetylation (K):1000.00;M24:Oxidation (M):1000.00	PEAKS DB
1	1	tr|A0A140T871|A0A140T871_BOVIN	R.LTFKYER.D	N	41.14	955.513	7	1.8	478.764	2	35.45	276690000	2667100000	97328000	420940000	3186600000	905370	1886900000	1810800000	988310	7	F7:7525	MM_AJ_W18_MeCN_050321_run1.raw	46	1	12	3	2	5	1	4	4	1	457	463			PEAKS DB
1	1	tr|A0A140T871|A0A140T871_BOVIN	R.LTFK(+42.01)YER.D	N	22.32	997.523	7	1.7	499.77	2	33.49							41056000			2	F2:7760	MM_AJ_R16_MeCN_050321_run1.raw	1	0	0	0	0	0	0	1	0	0	457	463	Acetylation (K)	K4:Acetylation (K):1000.00	PEAKS DB
1	1	tr|A0A140T871|A0A140T871_BOVIN	R.LTFK(+126.10)YER.D	N	31.99	1081.62	7	1.9	541.817	2	52.16				40344000	19440000	230680000				4	F4:11521	MM_AJ_R8_MeCN_050321_run1.raw	5	0	0	0	1	2	2	0	0	0	457	463	C8:0	K4:C8:0:1000.00	PEAKS DB
1	1	tr|A0A140T871|A0A140T871_BOVIN	R.LTFKYERDSNYHLLMSVQESLER.K	N	62.69	2857.41	23	1.7	715.36	4	42.87	793040			778800		3596700	4773900	10339000	102360000	12	F12:10587	MM_AJ_Y18_MeCN_150321_run1.raw	19	1	0	0	1	0	1	2	4	6	457	479			PEAKS DB
1	1	tr|A0A140T871|A0A140T871_BOVIN	R.LTFKYERDSNYHLLM(+15.99)SVQESLER.K	N	53.74	2873.4	23	-0.4	719.357	4	41.69		638890					1247500		16534000	10	F10:10229	MM_AJ_Y16_MeCN_150321_run1.raw	5	0	1	0	0	0	0	1	0	2	457	479	Oxidation (M)	M15:Oxidation (M):1000.00	PEAKS DB
1	1	tr|A0A140T871|A0A140T871_BOVIN	R.LTFK(+42.01)YERDSNYHLLMSVQESLER.K	N	64.51	2899.42	23	1.4	725.863	4	46.62				292090					5994500	12	F12:11749	MM_AJ_Y18_MeCN_150321_run1.raw	5	0	0	0	1	0	0	0	0	2	457	479	Acetylation (K)	K4:Acetylation (K):1000.00	PEAKS DB
1	1	tr|A0A140T871|A0A140T871_BOVIN	R.LTFK(+42.01)YERDSNYHLLM(+15.99)SVQESLER.K	N	30.91	2915.41	23	0.7	729.861	4	47.38								298830		6	F6:12191	MM_AJ_W16_MeCN_050321_run1.raw	1	0	0	0	0	0	0	0	1	0	457	479	Acetylation (K); Oxidation (M)	K4:Acetylation (K):1000.00;M15:Oxidation (M):1000.00	PEAKS DB
1	1	tr|A0A140T871|A0A140T871_BOVIN	R.LTFK(+126.10)YERDSNYHLLM(+15.99)SVQESLER.K	N	41.02	2999.51	23	5	750.888	4	54.61				657340						4	F4:12059	MM_AJ_R8_MeCN_050321_run1.raw	1	0	0	0	1	0	0	0	0	0	457	479	C8:0; Oxidation (M)	K4:C8:0:1000.00;M15:Oxidation (M):1000.00	PEAKS DB
1	1	tr|A0A140T871|A0A140T871_BOVIN	R.LTFK(+238.23)YERDSNYHLLMSVQESLER.K	N	39.16	3095.64	23	3.5	774.919	4	70.17	73762									1	F1:14772	MM_AJ_R0_MeCN_050321_run1.raw	1	1	0	0	0	0	0	0	0	0	457	479	C16:0	K4:C16:0:1000.00	PEAKS DB
1	1	tr|A0A140T871|A0A140T871_BOVIN	R.LTFKYERDSNYHLLMSVQESLERK.F	N	50.7	2985.5	24	1.9	598.109	5	40.73							0		0	12	F12:9996	MM_AJ_Y18_MeCN_150321_run1.raw	2	0	0	0	0	0	0	0	0	0	457	480			PEAKS DB
1	1	tr|A0A140T871|A0A140T871_BOVIN	K.YERDSNYHLLMSVQESLER.K	N	73.43	2368.11	19	-1.4	1185.06	2	39.92	634680	38262000	1445800	20612000	17791000	6419800	5364400	6551100	57520000	10	F10:9676	MM_AJ_Y16_MeCN_150321_run1.raw	44	1	8	1	4	5	2	4	2	5	461	479			PEAKS DB
1	1	tr|A0A140T871|A0A140T871_BOVIN	K.YERDSNYHLLM(+15.99)SVQESLER.K	N	76.08	2384.11	19	-0.9	795.709	3	39.01		2808000		2399400	2452400			7806900	7871900	12	F12:9438	MM_AJ_Y18_MeCN_150321_run1.raw	20	0	1	0	4	2	0	0	4	3	461	479	Oxidation (M)	M11:Oxidation (M):1000.00	PEAKS DB
1	1	tr|A0A140T871|A0A140T871_BOVIN	K.YERDSNYHLLMSVQESLERK.F	N	51.79	2496.21	20	0.1	625.059	4	40.06		0			0			0		7	F7:9301	MM_AJ_W18_MeCN_050321_run1.raw	1	0	0	0	0	0	0	0	0	0	461	480			PEAKS DB
1	1	tr|A0A140T871|A0A140T871_BOVIN	R.DSNYHLLMSVQESLER.K	N	78.86	1919.9	16	1.4	960.961	2	46.11	2871900000	5165900000	21957000000	2631100000	7888300000	16829000000	8269000000	8848500000	9793900000	3	F3:11215	MM_AJ_R18_MeCN_050321_run1.raw	318	20	27	30	17	23	34	34	45	27	464	479			PEAKS DB
1	1	tr|A0A140T871|A0A140T871_BOVIN	R.DSNYHLLM(+15.99)SVQESLER.K	N	80.53	1935.9	16	1.5	968.959	2	44.18	585650000	637290000	1544300000	804680000	2232200000	2799800000	1780300000	1738400000	2245500000	3	F3:10591	MM_AJ_R18_MeCN_050321_run1.raw	252	17	20	13	10	19	27	29	27	19	464	479	Oxidation (M)	M8:Oxidation (M):1000.00	PEAKS DB
1	1	tr|A0A140T871|A0A140T871_BOVIN	R.DSNYHLLMSVQESLERK.F	N	73.43	2048	17	1.4	683.675	3	41.51	215660000	2116800000	1894300000	898510000	1494500000	1902400000	997630000	1842400000	2716000000	3	F3:9918	MM_AJ_R18_MeCN_050321_run1.raw	198	3	19	9	9	11	18	20	27	20	464	480			PEAKS DB
1	1	tr|A0A140T871|A0A140T871_BOVIN	R.DSNYHLLM(+15.99)SVQESLERK.F	N	68.13	2063.99	17	1.4	689.006	3	41.52	31927000	322930000	124590000	235200000	443800000	164400000	192170000	307150000	308950000	3	F3:9792	MM_AJ_R18_MeCN_050321_run1.raw	110	3	12	6	8	17	7	7	9	4	464	480	Oxidation (M)	M8:Oxidation (M):1000.00	PEAKS DB
1	1	tr|A0A140T871|A0A140T871_BOVIN	R.DSNYHLLMSVQESLERK(+126.10).F	N	44.8	2174.1	17	4.1	725.712	3	60.61				166660		1557400				4	F4:13441	MM_AJ_R8_MeCN_050321_run1.raw	3	0	0	0	1	0	2	0	0	0	464	480	C8:0	K17:C8:0:1000.00	PEAKS DB
1	1	tr|A0A140T871|A0A140T871_BOVIN	R.DSNYHLLMSVQESLERKFGK.H	N	71.15	2380.18	20	3	596.055	4	44.89							1510800	3627300	13730000	3	F3:10887	MM_AJ_R18_MeCN_050321_run1.raw	8	0	0	0	0	0	0	1	1	3	464	483			PEAKS DB
1	1	tr|A0A140T871|A0A140T871_BOVIN	R.DSNYHLLMSVQESLERK(+238.23)FGK.H	N	66.2	2618.41	20	6.1	873.817	3	63.49	0							448030	3822800	10	F10:16267	MM_AJ_Y16_MeCN_150321_run1.raw	3	0	0	0	0	0	0	0	1	2	464	483	C16:0	K17:C16:0:28.36	PEAKS DB
1	1	tr|A0A140T871|A0A140T871_BOVIN	R.DSNYHLLM(+15.99)SVQESLERK(+238.23)FGK.H	N	25.8	2634.41	20	3.8	659.612	4	63.97	530550									1	F1:13437	MM_AJ_R0_MeCN_050321_run1.raw	2	2	0	0	0	0	0	0	0	0	464	483	Oxidation (M)	M8:Oxidation (M):1000.00;K17:C16:0:9.42	PEAKS DB
1	1	tr|A0A140T871|A0A140T871_BOVIN	R.DSNYHLLMSVQESLERK(+238.23)FGK(+238.23).H	N	16.18	2856.64	20	3.4	953.225	3	64.29									0	10	F10:16459	MM_AJ_Y16_MeCN_150321_run1.raw	0	0	0	0	0	0	0	0	0	0	464	483	C16:0	K17:C16:0:1000.00;K20:C16:0:1000.00	PEAKS DB
1	1	tr|A0A140T871|A0A140T871_BOVIN	R.DSNYHLLMSVQESLERKFGKHGGTIPIVPTAEFQDR.I	N	56.79	4099.06	36	2.9	820.821	5	49.12							2002500	6716500	19869000	6	F6:12629	MM_AJ_W16_MeCN_050321_run1.raw	4	0	0	0	0	0	0	1	1	1	464	499			PEAKS DB
1	1	tr|A0A140T871|A0A140T871_BOVIN	R.DSNYHLLMSVQESLERK(+238.23)FGKHGGTIPIVPTAEFQDR.I	N	69.15	4337.29	36	1.7	868.466	5	70.15	1980500						406720	12572000	10664000	1	F1:14716	MM_AJ_R0_MeCN_050321_run1.raw	6	1	0	0	0	0	0	1	2	2	464	499		K17:C16:0:0.00	PEAKS DB
1	1	tr|A0A140T871|A0A140T871_BOVIN	R.DSNYHLLMSVQESLERKFGK(+238.23)HGGTIPIVPTAEFQDR.I	N	55.38	4337.29	36	-0.9	868.464	5	70.29				636430				1462200	9547400	4	F4:15635	MM_AJ_R8_MeCN_050321_run1.raw	5	0	0	0	1	0	0	0	2	2	464	499		K20:C16:0:0.00	PEAKS DB
1	1	tr|A0A140T871|A0A140T871_BOVIN	R.DSNYHLLM(+15.99)SVQESLERK(+238.23)FGKHGGTIPIVPTAEFQDR.I	N	49.43	4353.28	36	-3.1	871.661	5	70.18								1602300		6	F6:17810	MM_AJ_W16_MeCN_050321_run1.raw	1	0	0	0	0	0	0	0	1	0	464	499	Oxidation (M)	M8:Oxidation (M):1000.00;K17:C16:0:0.00	PEAKS DB
1	1	tr|A0A140T871|A0A140T871_BOVIN	R.DSNYHLLM(+15.99)SVQESLERKFGK(+238.23)HGGTIPIVPTAEFQDR.I	N	40.53	4353.28	36	3	871.667	5	70.22	970040									1	F1:14761	MM_AJ_R0_MeCN_050321_run1.raw	1	1	0	0	0	0	0	0	0	0	464	499	Oxidation (M)	M8:Oxidation (M):1000.00;K20:C16:0:0.00	PEAKS DB
1	1	tr|A0A140T871|A0A140T871_BOVIN	R.DSNYHLLMSVQESLERK(+238.23)FGK(+42.01)HGGTIPIVPTAEFQDR.I	N	52.09	4379.3	36	5.6	876.872	5	70										3	F3:17453	MM_AJ_R18_MeCN_050321_run1.raw	2	0	0	0	0	0	0	0	0	0	464	499		K17:C16:0:0.00;K20:Acetylation (K):0.00	PEAKS DB
1	1	tr|A0A140T871|A0A140T871_BOVIN	R.KFGKHGGTIPIVPTAEFQDR.I	N	65.78	2197.16	20	2.1	733.397	3	34.76	77064	6549900	13152000	2828000	13058000	41141000	14979000	13064000	37502000	8	F8:7780	MM_AJ_W8_MeCN_050321_run1.raw	21	1	2	2	2	2	2	2	2	2	480	499			PEAKS DB
1	1	tr|A0A140T871|A0A140T871_BOVIN	R.K(+42.01)FGKHGGTIPIVPTAEFQDR.I	N	68.64	2239.17	20	1.2	560.802	4	34.94	3906400	12887000	46085000	4053200	18415000	41298000	14915000	21423000	15369000	10	F10:8041	MM_AJ_Y16_MeCN_150321_run1.raw	25	2	2	4	2	2	2	2	2	2	480	499		K1:Acetylation (K):19.05	PEAKS DB
1	1	tr|A0A140T871|A0A140T871_BOVIN	R.K(+126.10)FGKHGGTIPIVPTAEFQDR.I	N	68.13	2323.27	20	0.4	775.431	3	53.65	407950			73573000	143340000	1347800000				11	F11:15509	MM_AJ_Y8_MeCN_150321_run1.raw	11	1	0	0	2	4	4	0	0	0	480	499		K1:C8:0:12.33	PEAKS DB
1	1	tr|A0A140T871|A0A140T871_BOVIN	R.KFGK(+126.10)HGGTIPIVPTAEFQDR.I	N	77.56	2323.27	20	-0.7	1162.64	2	46.22				355190000	530180000	1258000000				11	F11:12459	MM_AJ_Y8_MeCN_150321_run1.raw	21	0	0	0	2	12	7	0	0	0	480	499		K4:C8:0:9.42	PEAKS DB
1	1	tr|A0A140T871|A0A140T871_BOVIN	R.K(+126.10)FGK(+42.01)HGGTIPIVPTAEFQDR.I	N	17.96	2365.28	20	-22.9	592.313	4	48.84				0						4	F4:10610	MM_AJ_R8_MeCN_050321_run1.raw	0	0	0	0	0	0	0	0	0	0	480	499		K1:C8:0:0.00;K4:Acetylation (K):0.00	PEAKS DB
1	1	tr|A0A140T871|A0A140T871_BOVIN	R.K(+238.23)FGKHGGTIPIVPTAEFQDR.I	N	39.51	2435.39	20	5	1218.71	2	63.6							546840			2	F2:16121	MM_AJ_R16_MeCN_050321_run1.raw	1	0	0	0	0	0	0	1	0	0	480	499		K1:C16:0:9.42	PEAKS DB
1	1	tr|A0A140T871|A0A140T871_BOVIN	R.KFGK(+238.23)HGGTIPIVPTAEFQDR.I	N	72.34	2435.39	20	0.5	1218.7	2	63.16	13208000			4322200			64705000	61557000	270700000	10	F10:16143	MM_AJ_Y16_MeCN_150321_run1.raw	10	2	0	0	2	0	0	1	2	3	480	499		K4:C16:0:0.00	PEAKS DB
1	1	tr|A0A140T871|A0A140T871_BOVIN	R.K(+126.10)FGK(+126.10)HGGTIPIVPTAEFQDR.I	N	56.19	2449.37	20	2.7	817.467	3	62.99				1792000	0	1156400				11	F11:17060	MM_AJ_Y8_MeCN_150321_run1.raw	2	0	0	0	1	0	1	0	0	0	480	499	C8:0	K1:C8:0:1000.00;K4:C8:0:1000.00	PEAKS DB
1	1	tr|A0A140T871|A0A140T871_BOVIN	R.K(+42.01)FGK(+238.23)HGGTIPIVPTAEFQDR.I	N	39.56	2477.4	20	3.2	826.811	3	59.93										3	F3:15066	MM_AJ_R18_MeCN_050321_run1.raw	3	0	0	0	0	0	0	0	0	0	480	499		K1:Acetylation (K):7.77;K4:C16:0:7.77	PEAKS DB
1	1	tr|A0A140T871|A0A140T871_BOVIN	R.K(+238.23)FGK(+238.23)HGGTIPIVPTAEFQDR.I	N	49.07	2673.62	20	6.2	892.221	3	63.79	401130								2123200	1	F1:13378	MM_AJ_R0_MeCN_050321_run1.raw	3	1	0	0	0	0	0	0	0	2	480	499	C16:0	K1:C16:0:1000.00;K4:C16:0:1000.00	PEAKS DB
1	1	tr|A0A140T871|A0A140T871_BOVIN	R.K(+42.01)FGKHGGTIPIVPTAEFQDRISGASEK.D	N	75.68	2911.52	27	2.3	728.889	4	37.63		1167200								5	F5:8766	MM_AJ_W0_MeCN_050321_run1.raw	2	0	1	0	0	0	0	0	0	0	480	506		K1:Acetylation (K):3.29	PEAKS DB
1	1	tr|A0A140T871|A0A140T871_BOVIN	K.FGKHGGTIPIVPTAEFQDR.I	N	60.52	2069.07	19	1	690.698	3	35.91		0	2937300	805130	4315300	11563000	3344500	4085500	10624000	6	F6:8460	MM_AJ_W16_MeCN_050321_run1.raw	17	0	0	2	1	2	3	1	2	4	481	499			PEAKS DB
1	1	tr|A0A140T871|A0A140T871_BOVIN	K.FGK(+42.01)HGGTIPIVPTAEFQDR.I	N	73.26	2111.08	19	-1.5	1056.55	2	39.3	5339400	9468100	21068000	9665800	15313000	33695000	14479000	15710000	33791000	12	F12:9516	MM_AJ_Y18_MeCN_150321_run1.raw	20	1	1	6	1	1	2	1	1	2	481	499	Acetylation (K)	K3:Acetylation (K):1000.00	PEAKS DB
1	1	tr|A0A140T871|A0A140T871_BOVIN	K.FGK(+126.10)HGGTIPIVPTAEFQDR.I	N	69.26	2195.17	19	1.4	1098.6	2	50.99	87017			259820000	530280000	712310000				11	F11:13851	MM_AJ_Y8_MeCN_150321_run1.raw	19	1	0	0	4	8	6	0	0	0	481	499	C8:0	K3:C8:0:1000.00	PEAKS DB
1	1	tr|A0A140T871|A0A140T871_BOVIN	K.FGK(+238.23)HGGTIPIVPTAEFQDR.I	N	66.91	2307.3	19	3	770.109	3	63.76				475010			2384800	13069000	1220100	2	F2:16164	MM_AJ_R16_MeCN_050321_run1.raw	8	0	0	0	1	0	0	3	2	1	481	499	C16:0	K3:C16:0:1000.00	PEAKS DB
1	1	tr|A0A140T871|A0A140T871_BOVIN	K.FGK(+42.01)HGGTIPIVPTAEFQDRISGASEK.D	N	69.72	2783.42	26	2	696.865	4	39.79		0								5	F5:9511	MM_AJ_W0_MeCN_050321_run1.raw	0	0	0	0	0	0	0	0	0	0	481	506	Acetylation (K)	K3:Acetylation (K):121.95	PEAKS DB
1	1	tr|A0A140T871|A0A140T871_BOVIN	K.FGK(+126.10)HGGTIPIVPTAEFQDRISGASEK.D	N	71.5	2867.52	26	2.1	717.888	4	49.14				8436500	5682900					4	F4:10683	MM_AJ_R8_MeCN_050321_run1.raw	2	0	0	0	1	1	0	0	0	0	481	506	C8:0	K3:C8:0:103.49	PEAKS DB
1	1	tr|A0A140T871|A0A140T871_BOVIN	K.HGGTIPIVPTAEFQDR.I	N	80.89	1736.88	16	0.7	579.969	3	35.35	1994500000	10587000000	21601000000	4697200000	15110000000	25290000000	14173000000	14024000000	19171000000	9	F9:10308	MM_AJ_Y0_MeCN_150321_run1.raw	488	20	51	16	15	88	37	38	74	23	484	499			PEAKS DB
1	1	tr|A0A140T871|A0A140T871_BOVIN	K.HGGTIPIVPTAEFQDRISGASEK.D	N	84.86	2409.23	23	1.7	603.316	4	37.58	405540	4330000000	483680	309880000	2365800000	20679000	133280000	1770900000	2113300000	8	F8:8653	MM_AJ_W8_MeCN_050321_run1.raw	247	1	77	1	5	54	2	6	23	13	484	506			PEAKS DB
1	1	tr|A0A140T871|A0A140T871_BOVIN	K.HGGTIPIVPTAEFQDRISGASEK(+126.10).D	N	56.1	2535.33	23	0.6	634.841	4	49.64					2191500					8	F8:12647	MM_AJ_W8_MeCN_050321_run1.raw	1	0	0	0	0	1	0	0	0	0	484	506	C8:0	K23:C8:0:1000.00	PEAKS DB
1	1	tr|A0A140T871|A0A140T871_BOVIN	K.HGGTIPIVPTAEFQDRISGASEKDIVHSGLAYTMER.S	N	80.91	3881.94	36	3.3	647.999	6	58.24	2354200	812580000		149140000	1043800000	16823000	36633000	421770000	796740000	7	F7:14427	MM_AJ_W18_MeCN_050321_run1.raw	100	1	12	0	3	27	2	2	15	6	484	519			PEAKS DB
1	1	tr|A0A140T871|A0A140T871_BOVIN	K.HGGTIPIVPTAEFQDRISGASEKDIVHSGLAYTM(+15.99)ER.S	N	57.93	3897.93	36	0.9	780.594	5	43.81		12285000		1090400	0			32695000	0	8	F8:10834	MM_AJ_W8_MeCN_050321_run1.raw	18	0	3	0	2	0	0	0	4	0	484	519	Oxidation (M)	M34:Oxidation (M):1000.00	PEAKS DB
1	1	tr|A0A140T871|A0A140T871_BOVIN	K.HGGTIPIVPTAEFQDRISGASEK(+42.01)DIVHSGLAYTMER.S	N	74.75	3923.95	36	3.1	785.799	5	59.03	409110	360230000		91882000	410480000	0	24010000	416210000	562590000	5	F5:15175	MM_AJ_W0_MeCN_050321_run1.raw	43	1	6	0	2	10	0	2	3	4	484	519	Acetylation (K)	K23:Acetylation (K):1000.00	PEAKS DB
1	1	tr|A0A140T871|A0A140T871_BOVIN	K.HGGTIPIVPTAEFQDRISGASEK(+42.01)DIVHSGLAYTM(+15.99)ER.S	N	36.35	3939.94	36	2.8	788.998	5	43.85		4520900		924190	0			20948000	29604000	12	F12:10901	MM_AJ_Y18_MeCN_150321_run1.raw	16	0	4	0	1	0	0	0	3	3	484	519	Acetylation (K); Oxidation (M)	K23:Acetylation (K):1000.00;M34:Oxidation (M):1000.00	PEAKS DB
1	1	tr|A0A140T871|A0A140T871_BOVIN	K.HGGTIPIVPTAEFQDRISGASEK(+126.10)DIVHSGLAYTMER.S	N	47.86	4008.04	36	0.6	802.616	5	61.71				5367400	8427900					8	F8:15962	MM_AJ_W8_MeCN_050321_run1.raw	3	0	0	0	1	2	0	0	0	0	484	519	C8:0	K23:C8:0:1000.00	PEAKS DB
1	1	tr|A0A140T871|A0A140T871_BOVIN	K.HGGTIPIVPTAEFQDRISGASEK(+126.10)DIVHSGLAYTM(+15.99)ER.S	N	19.22	4024.04	36	-8.9	805.807	5	47.85								2134700		6	F6:12312	MM_AJ_W16_MeCN_050321_run1.raw	1	0	0	0	0	0	0	0	1	0	484	519	C8:0; Oxidation (M)	K23:C8:0:1000.00;M34:Oxidation (M):1000.00	PEAKS DB
1	1	tr|A0A140T871|A0A140T871_BOVIN	K.HGGTIPIVPTAEFQDRISGASEK(+238.23)DIVHSGLAYTMER.S	N	48.53	4120.17	36	-0.7	825.04	5	63.16								0	7185200	10	F10:16127	MM_AJ_Y16_MeCN_150321_run1.raw	2	0	0	0	0	0	0	0	0	2	484	519	C16:0	K23:C16:0:1000.00	PEAKS DB
1	1	tr|A0A140T871|A0A140T871_BOVIN	K.HGGTIPIVPTAEFQDRISGASEKDIVHSGLAYTMERSAR.Q	N	42.12	4196.11	39	0.7	840.229	5	40.43								4688700	0	10	F10:9849	MM_AJ_Y16_MeCN_150321_run1.raw	1	0	0	0	0	0	0	0	1	0	484	522			PEAKS DB
1	1	tr|A0A140T871|A0A140T871_BOVIN	K.HGGTIPIVPTAEFQDRISGASEK(+42.01)DIVHSGLAYTMERSAR.Q	N	39.32	4238.12	39	-1.8	848.629	5	43.82								0	0	10	F10:10932	MM_AJ_Y16_MeCN_150321_run1.raw	0	0	0	0	0	0	0	0	0	0	484	522	Acetylation (K)	K23:Acetylation (K):1000.00	PEAKS DB
1	1	tr|A0A140T871|A0A140T871_BOVIN	R.ISGASEKDIVHSGLAYTMER.S	N	92.66	2163.06	20	0.7	1082.54	2	33.55	208410000	1646500000	1411400000	822490000	2948100000	4255800000	1812300000	2436600000	4508900000	12	F12:7711	MM_AJ_Y18_MeCN_150321_run1.raw	152	3	19	16	3	36	15	4	4	5	500	519			PEAKS DB
1	1	tr|A0A140T871|A0A140T871_BOVIN	R.ISGASEKDIVHSGLAYTM(+15.99)ER.S	N	55.81	2179.06	20	2.6	727.362	3	32.92	28722000	65270000	91771000	50975000	126600000	250580000	107590000	110470000	267410000	6	F6:7709	MM_AJ_W16_MeCN_050321_run1.raw	72	3	5	8	4	9	7	4	5	4	500	519	Oxidation (M)	M18:Oxidation (M):1000.00	PEAKS DB
1	1	tr|A0A140T871|A0A140T871_BOVIN	R.ISGASEK(+42.01)DIVHSGLAYTMER.S	N	86.45	2205.07	20	1	1103.55	2	41.04	362820000	1027500000	2575000000	435820000	1316100000	2031300000	1371400000	1533400000	1574300000	3	F3:9586	MM_AJ_R18_MeCN_050321_run1.raw	68	3	8	8	5	10	4	3	5	3	500	519	Acetylation (K)	K7:Acetylation (K):1000.00	PEAKS DB
1	1	tr|A0A140T871|A0A140T871_BOVIN	R.ISGASEK(+42.01)DIVHSGLAYTM(+15.99)ER.S	N	50.5	2221.07	20	1.9	1111.54	2	41.12	9973800	60021000	59601000	8616200	78036000	96513000	90717000	63162000	79652000	5	F5:9940	MM_AJ_W0_MeCN_050321_run1.raw	41	3	4	3	2	3	4	4	4	3	500	519	Acetylation (K); Oxidation (M)	K7:Acetylation (K):1000.00;M18:Oxidation (M):1000.00	PEAKS DB
1	1	tr|A0A140T871|A0A140T871_BOVIN	R.ISGASEK(+126.10)DIVHSGLAYTMER.S	N	71.28	2289.17	20	1.1	1145.59	2	51.44	385720	375560	0	127580000	66382000	656010000	3365300		5537200	11	F11:13957	MM_AJ_Y8_MeCN_150321_run1.raw	25	1	2	0	5	4	9	1	0	1	500	519	C8:0	K7:C8:0:1000.00	PEAKS DB
1	1	tr|A0A140T871|A0A140T871_BOVIN	R.ISGASEK(+126.10)DIVHSGLAYTM(+15.99)ER.S	N	39.43	2305.16	20	1.3	769.396	3	49.07		0	11901000	11657000	6420300	25140000	15743000			11	F11:13273	MM_AJ_Y8_MeCN_150321_run1.raw	16	0	0	1	3	4	4	2	0	0	500	519	C8:0; Oxidation (M)	K7:C8:0:1000.00;M18:Oxidation (M):1000.00	PEAKS DB
1	1	tr|A0A140T871|A0A140T871_BOVIN	R.ISGASEK(+238.23)DIVHSGLAYTMER.S	N	64.58	2401.29	20	2.4	801.44	3	63.74							9224600	23326000	33633	6	F6:16295	MM_AJ_W16_MeCN_050321_run1.raw	4	0	0	0	0	0	0	2	1	1	500	519	C16:0	K7:C16:0:1000.00	PEAKS DB
1	1	tr|A0A140T871|A0A140T871_BOVIN	R.ISGASEK(+238.23)DIVHSGLAYTM(+15.99)ER.S	N	25.99	2417.29	20	5.3	806.774	3	63.75							167950			2	F2:16144	MM_AJ_R16_MeCN_050321_run1.raw	1	0	0	0	0	0	0	1	0	0	500	519	C16:0; Oxidation (M)	K7:C16:0:1000.00;M18:Oxidation (M):1000.00	PEAKS DB
1	1	tr|A0A140T871|A0A140T871_BOVIN	R.ISGASEKDIVHSGLAYTMERSAR.Q	N	70.85	2477.23	23	1.2	620.316	4	34.25							2252700	23127000	37091000	6	F6:7956	MM_AJ_W16_MeCN_050321_run1.raw	15	0	0	0	0	0	0	1	3	3	500	522			PEAKS DB
1	1	tr|A0A140T871|A0A140T871_BOVIN	R.ISGASEKDIVHSGLAYTMERSARQIMR.T	N	31.71	3005.52	27	4.4	602.114	5	37.69								10752000	0	10	F10:8977	MM_AJ_Y16_MeCN_150321_run1.raw	2	0	0	0	0	0	0	0	2	0	500	526			PEAKS DB
1	1	tr|A0A140T871|A0A140T871_BOVIN	K.DIVHSGLAYTMER.S	N	78.84	1490.72	13	1.7	746.368	2	41.9	1993400000	8203100000	10153000000	1531400000	8523400000	11092000000	5980900000	6135600000	10499000000	6	F6:10441	MM_AJ_W16_MeCN_050321_run1.raw	389	17	70	13	23	27	26	51	32	18	507	519			PEAKS DB
1	1	tr|A0A140T871|A0A140T871_BOVIN	K.DIVHSGLAYTM(+15.99)ER.S	N	56.26	1506.71	13	-2.4	503.244	3	38.06	371810000	798970000	1267200000	168670000	1016400000	1824100000	692500000	1011500000	1570700000	3	F3:8587	MM_AJ_R18_MeCN_050321_run1.raw	237	14	30	9	5	22	7	24	15	7	507	519	Oxidation (M)	M11:Oxidation (M):1000.00	PEAKS DB
1	1	tr|A0A140T871|A0A140T871_BOVIN	K.DIVHSGLAYTMERSAR.Q	N	66.64	1804.89	16	1.4	452.23	4	34.78							7393900	4965100	38922000	3	F3:7581	MM_AJ_R18_MeCN_050321_run1.raw	13	0	0	0	0	0	0	2	1	3	507	522			PEAKS DB
1	1	tr|A0A140T871|A0A140T871_BOVIN	K.DIVHSGLAYTMERSARQIMR.T	N	45.04	2333.17	20	0.7	584.301	4	41.96								4291600		3	F3:9944	MM_AJ_R18_MeCN_050321_run1.raw	2	0	0	0	0	0	0	0	1	0	507	526			PEAKS DB
1	1	tr|A0A140T871|A0A140T871_BOVIN	K.DIVHSGLAYTMERSARQIM(+15.99)R.T	N	24.48	2349.17	20	0	588.299	4	34.45								143720	609870	6	F6:8009	MM_AJ_W16_MeCN_050321_run1.raw	2	0	0	0	0	0	0	0	1	1	507	526		M19:Oxidation (M):1.63	PEAKS DB
1	1	tr|A0A140T871|A0A140T871_BOVIN	R.SARQIMRTAMKYNLGLDLR.T	N	51.46	2236.19	19	3.5	560.058	4	43.46								346990		6	F6:10957	MM_AJ_W16_MeCN_050321_run1.raw	1	0	0	0	0	0	0	0	1	0	520	538			PEAKS DB
1	1	tr|A0A140T871|A0A140T871_BOVIN	R.QIMRTAM(+15.99)KYNLGLDLR.T	N	21.78	1938.02	16	1.8	647.014	3	35.18								424860		6	F6:8228	MM_AJ_W16_MeCN_050321_run1.raw	1	0	0	0	0	0	0	0	1	0	523	538		M7:Oxidation (M):3.13	PEAKS DB
1	1	tr|A0A140T871|A0A140T871_BOVIN	R.QIM(+15.99)RTAM(+15.99)KYNLGLDLR.T	N	18.57	1954.01	16	16	489.518	4	43.87										7	F7:10451	MM_AJ_W18_MeCN_050321_run1.raw	0	0	0	0	0	0	0	0	0	0	523	538	Oxidation (M)	M3:Oxidation (M):1000.00;M7:Oxidation (M):1000.00	PEAKS DB
1	1	tr|A0A140T871|A0A140T871_BOVIN	R.QIMRTAMK(+126.10)YNLGLDLR.T	N	15.88	2048.13	16	15.4	513.047	4	41.91								0		6	F6:10444	MM_AJ_W16_MeCN_050321_run1.raw	0	0	0	0	0	0	0	0	0	0	523	538	C8:0	K8:C8:0:1000.00	PEAKS DB
1	1	tr|A0A140T871|A0A140T871_BOVIN	R.TAMKYNLGLDLR.T	N	59.04	1393.74	12	1.5	697.878	2	36.34		556750	486460	392410	9036200	19989000	107050000	10136000	144910000	2	F2:8588	MM_AJ_R16_MeCN_050321_run1.raw	31	0	2	1	1	2	3	3	2	6	527	538			PEAKS DB
1	1	tr|A0A140T871|A0A140T871_BOVIN	R.TAM(+15.99)KYNLGLDLR.T	N	58.05	1409.73	12	3.6	470.92	3	34.21	8275700	171450000	60204000	38730000	343890000	269460000	211380000	304120000	662280000	6	F6:7919	MM_AJ_W16_MeCN_050321_run1.raw	56	3	8	2	2	7	3	2	3	4	527	538	Oxidation (M)	M3:Oxidation (M):1000.00	PEAKS DB
1	1	tr|A0A140T871|A0A140T871_BOVIN	R.TAMK(+42.01)YNLGLDLR.T	N	59.68	1435.75	12	0.9	718.883	2	43.55	28744000	37711000	202700000	36761000	106110000	286740000	105710000	114960000	259140000	11	F11:11740	MM_AJ_Y8_MeCN_150321_run1.raw	30	2	2	3	2	2	3	2	2	2	527	538	Acetylation (K)	K4:Acetylation (K):1000.00	PEAKS DB
1	1	tr|A0A140T871|A0A140T871_BOVIN	R.TAM(+15.99)K(+42.01)YNLGLDLR.T	N	58.19	1451.74	12	1.9	726.881	2	41.59	13776000	47769000	92767000	20723000	71489000	92843000	58012000	34318000	76395000	5	F5:10224	MM_AJ_W0_MeCN_050321_run1.raw	42	3	3	1	3	3	2	4	7	4	527	538	Oxidation (M); Acetylation (K)	M3:Oxidation (M):1000.00;K4:Acetylation (K):1000.00	PEAKS DB
1	1	tr|A0A140T871|A0A140T871_BOVIN	R.TAMK(+126.10)YNLGLDLR.T	N	58.72	1519.84	12	0.7	760.929	2	59.3				20290000	29214000	152290000				11	F11:16069	MM_AJ_Y8_MeCN_150321_run1.raw	11	0	0	0	2	4	5	0	0	0	527	538	C8:0	K4:C8:0:1000.00	PEAKS DB
1	1	tr|A0A140T871|A0A140T871_BOVIN	R.TAM(+15.99)K(+126.10)YNLGLDLR.T	N	62.29	1535.84	12	1.3	768.927	2	55.9				4348700	26601000	115020000				11	F11:15640	MM_AJ_Y8_MeCN_150321_run1.raw	8	0	0	0	2	3	3	0	0	0	527	538	Oxidation (M); C8:0	M3:Oxidation (M):1000.00;K4:C8:0:1000.00	PEAKS DB
1	1	tr|A0A140T871|A0A140T871_BOVIN	R.TAMKYNLGLDLRTAAYVNAIEK.V	N	41.62	2454.29	22	2.3	614.582	4	42.98									2735200	3	F3:10269	MM_AJ_R18_MeCN_050321_run1.raw	2	0	0	0	0	0	0	0	0	1	527	548			PEAKS DB
1	1	tr|A0A140T871|A0A140T871_BOVIN	R.TAM(+15.99)KYNLGLDLRTAAYVNAIEK.V	N	33.51	2470.29	22	0.1	618.58	4	41.68								343840	1089400	6	F6:10374	MM_AJ_W16_MeCN_050321_run1.raw	2	0	0	0	0	0	0	0	1	1	527	548	Oxidation (M)	M3:Oxidation (M):1000.00	PEAKS DB
1	1	tr|A0A140T871|A0A140T871_BOVIN	R.TAMKYNLGLDLRTAAYVNAIEKVFR.V	N	38.31	2856.53	25	1.9	715.142	4	50									5928500	10	F10:12700	MM_AJ_Y16_MeCN_150321_run1.raw	1	0	0	0	0	0	0	0	0	1	527	551			PEAKS DB
1	1	tr|A0A140T871|A0A140T871_BOVIN	R.TAM(+15.99)KYNLGLDLRTAAYVNAIEKVFR.V	N	36.14	2872.53	25	-1	719.138	4	48.63									2396000	10	F10:12314	MM_AJ_Y16_MeCN_150321_run1.raw	1	0	0	0	0	0	0	0	0	1	527	551	Oxidation (M)	M3:Oxidation (M):1000.00	PEAKS DB
1	1	tr|A0A140T871|A0A140T871_BOVIN	K.YNLGLDLR.T	N	39.42	962.519	8	-72.8	482.231	2	45.77	21961000	6330300000	62044000	2879400000	6426800000	62894000	34638000	760140000	133650000	5	F5:11459	MM_AJ_W0_MeCN_050321_run1.raw	104	6	8	9	10	17	5	6	14	6	531	538			PEAKS DB
1	1	tr|A0A140T871|A0A140T871_BOVIN	K.YNLGLDLRTAAYVNAIEK.V	N	48.55	2023.07	18	1.2	675.366	3	44.65									6809800	10	F10:11146	MM_AJ_Y16_MeCN_150321_run1.raw	5	0	0	0	0	0	0	0	0	2	531	548			PEAKS DB
1	1	tr|A0A140T871|A0A140T871_BOVIN	K.YNLGLDLRTAAYVNAIEKVFRVYNEAGVTFT	N	21.96	3506.82	31	3.3	877.715	4	60.75									31652000	10	F10:15428	MM_AJ_Y16_MeCN_150321_run1.raw	2	0	0	0	0	0	0	0	0	2	531	561			PEAKS DB
1	1	tr|A0A140T871|A0A140T871_BOVIN	R.TAAYVNAIEK.V	N	59.49	1078.57	10	5.2	540.293	2	31.64	2364500000	6290800000	16732000000	18267000	8393400000	17405000000	5889500000	7492500000	16553000000	8	F8:6935	MM_AJ_W8_MeCN_050321_run1.raw	80	3	5	7	5	8	5	8	10	12	539	548			PEAKS DB
1	1	tr|A0A140T871|A0A140T871_BOVIN	R.TAAYVNAIEKVFR.V	N	65.02	1480.8	13	2.5	741.411	2	42.4	2872000	224730	10638000	5826700		18240000	3971600	1017900	14908000	2	F2:10696	MM_AJ_R16_MeCN_050321_run1.raw	14	2	1	2	2	0	2	1	1	1	539	551			PEAKS DB
1	1	tr|A0A140T871|A0A140T871_BOVIN	R.TAAYVNAIEK(+42.01)VFR.V	N	67.9	1522.81	13	2.9	508.613	3	50.84	8474200	11809000	35158000	23179000	16127000	73631000	36034000	27292000	61556000	2	F2:13063	MM_AJ_R16_MeCN_050321_run1.raw	33	2	2	4	3	1	2	3	3	3	539	551	Acetylation (K)	K10:Acetylation (K):1000.00	PEAKS DB
1	1	tr|A0A140T871|A0A140T871_BOVIN	R.TAAYVNAIEK(+126.10)VFR.V	N	71.57	1606.91	13	1.6	804.463	2	63.19				93033000	43404000	70619000				11	F11:17115	MM_AJ_Y8_MeCN_150321_run1.raw	9	0	0	0	2	4	3	0	0	0	539	551	C8:0	K10:C8:0:1000.00	PEAKS DB
1	1	tr|A0A140T871|A0A140T871_BOVIN	R.TAAYVNAIEKVFRVYNEAGVTFT	N	20.03	2562.31	23	3.2	855.114	3	56.72								66489000		6	F6:14600	MM_AJ_W16_MeCN_050321_run1.raw	1	0	0	0	0	0	0	0	1	0	539	561			PEAKS DB
1	1	tr|A0A140T871|A0A140T871_BOVIN	K.VFRVYNEAGVTFT	N	58.42	1501.76	13	1.2	751.886	2	41.63	865380	310890000		15069000	337160000		37668000	223790000	229060000	5	F5:10542	MM_AJ_W0_MeCN_050321_run1.raw	53	1	2	0	2	9	0	1	13	8	549	561			PEAKS DB
1	1	tr|A0A140T871|A0A140T871_BOVIN	R.VYNEAGVTFT	N	46.62	1099.52	10	0.9	550.767	2	38.67	893540000	1124900000	1511700000	961040000	1986300000	1346600000	1390400000	2097900000	1369000000	11	F11:10169	MM_AJ_Y8_MeCN_150321_run1.raw	116	4	2	3	18	14	8	9	27	6	552	561			PEAKS DB
2	2	P00366|DHE3_BOVIN	R.HYSEAAADREDDPNFFK.M	N	48.52	2010.87	17	2.2	503.726	4	29.48	907190	4123400	6159000		6061600	7088300	4963500	6077700	22054000	6	F6:6662	MM_AJ_W16_MeCN_050321_run1.raw	19	2	1	1	0	2	1	1	3	3	52	68			PEAKS DB
2	2	P00366|DHE3_BOVIN	R.EDDPNFFK.M	N	26.33	1010.43	8	2.3	506.226	2	34.45		28955000	189560000		48090000		45304000	27324000	59337000	2	F2:8013	MM_AJ_R16_MeCN_050321_run1.raw	7	0	1	1	0	1	0	1	1	1	61	68			PEAKS DB
2	2	P00366|DHE3_BOVIN	K.MVEGFFDR.G	N	46.77	999.448	8	3.8	500.733	2	62.66	472700000	333440	541070000	18160000	14137000		40064000	24567000	0	6	F6:16012	MM_AJ_W16_MeCN_050321_run1.raw	29	3	2	3	2	2	0	3	2	0	69	76			PEAKS DB
2	2	P00366|DHE3_BOVIN	K.M(+15.99)VEGFFDR.G	N	41.82	1015.44	8	1.6	508.73	2	35.94	29038000	210140000		324400000	541060000	1147600	826320000	545270000	1258700000	8	F8:8498	MM_AJ_W8_MeCN_050321_run1.raw	36	1	1	0	1	4	1	5	7	3	69	76	Oxidation (M)	M1:Oxidation (M):1000.00	PEAKS DB
2	2	P00366|DHE3_BOVIN	K.MVEGFFDRGASIVEDK.L	N	69.67	1798.86	16	1.3	900.436	2	41.27	46776000	598020000	61405000	63244000	1551200000	356050000	835930000	1781600000	2244400000	6	F6:10175	MM_AJ_W16_MeCN_050321_run1.raw	65	2	8	2	1	8	4	4	6	4	69	84			PEAKS DB
2	2	P00366|DHE3_BOVIN	K.M(+15.99)VEGFFDRGASIVEDK.L	N	38.93	1814.85	16	1.1	908.434	2	37.53		32068000		24357000	28715000		9847500	38184000	116180000	12	F12:8951	MM_AJ_Y18_MeCN_150321_run1.raw	32	0	2	0	5	1	0	2	2	5	69	84	Oxidation (M)	M1:Oxidation (M):1000.00	PEAKS DB
2	2	P00366|DHE3_BOVIN	K.MVEGFFDRGASIVEDKLVEDLK.T	N	77.13	2496.26	22	4.4	1249.14	2	50.89	336750000	18697000000	191950000	5851100000	30656000000	3800800000	3642100000	7620700000	8872800000	6	F6:13120	MM_AJ_W16_MeCN_050321_run1.raw	214	5	28	4	16	43	10	10	34	8	69	90			PEAKS DB
2	2	P00366|DHE3_BOVIN	K.M(+15.99)VEGFFDRGASIVEDKLVEDLK.T	N	48.9	2512.25	22	3.5	838.428	3	49.57	95665000	1864700000	0	1366200000	1191700000	166330000	405820000	1478300000	2181300000	2	F2:12693	MM_AJ_R16_MeCN_050321_run1.raw	108	4	19	0	12	19	3	4	10	5	69	90	Oxidation (M)	M1:Oxidation (M):1000.00	PEAKS DB
2	2	P00366|DHE3_BOVIN	K.MVEGFFDRGASIVEDK(+42.01)LVEDLK.T	N	57.15	2538.27	22	5.4	847.101	3	58.72	44223	122060000		103310000	73531000	11666000	4009900	77629000	278190000	3	F3:14777	MM_AJ_R18_MeCN_050321_run1.raw	27	1	3	0	3	4	3	1	2	3	69	90	Acetylation (K)	K16:Acetylation (K):56.47	PEAKS DB
2	2	P00366|DHE3_BOVIN	K.M(+15.99)VEGFFDRGASIVEDK(+42.01)LVEDLK.T	N	43.72	2554.26	22	2.3	852.43	3	57.15		945570					520470	1697300	19795000	5	F5:14624	MM_AJ_W0_MeCN_050321_run1.raw	7	0	1	0	0	0	0	1	1	1	69	90	Oxidation (M); Acetylation (K)	M1:Oxidation (M):1000.00;K16:Acetylation (K):56.47	PEAKS DB
2	2	P00366|DHE3_BOVIN	K.MVEGFFDRGASIVEDK(+126.10)LVEDLK.T	N	43.57	2622.36	22	1.5	875.129	3	69.51				9019700						4	F4:15511	MM_AJ_R8_MeCN_050321_run1.raw	4	0	0	0	4	0	0	0	0	0	69	90	C8:0	K16:C8:0:56.47	PEAKS DB
2	2	P00366|DHE3_BOVIN	K.MVEGFFDRGASIVEDKLVEDLKTR.E	N	75.69	2753.41	24	3	918.812	3	49.35	8036700	585920000		108970000	568920000	46344000	411840000	489020000	610660000	6	F6:12724	MM_AJ_W16_MeCN_050321_run1.raw	91	2	13	0	4	17	4	4	6	7	69	92			PEAKS DB
2	2	P00366|DHE3_BOVIN	K.M(+15.99)VEGFFDRGASIVEDKLVEDLKTR.E	N	48.94	2769.4	24	3.6	554.889	5	48.32	22706	9609500		21685000	7846100		37179000	45774000	44990000	6	F6:12421	MM_AJ_W16_MeCN_050321_run1.raw	26	1	3	0	3	2	0	3	4	3	69	92	Oxidation (M)	M1:Oxidation (M):1000.00	PEAKS DB
2	2	P00366|DHE3_BOVIN	K.MVEGFFDRGASIVEDK(+42.01)LVEDLKTR.E	N	74.97	2795.42	24	6.3	932.819	3	55.86		41679000		30508000	14356000		3863900	7003100	65149000	6	F6:14421	MM_AJ_W16_MeCN_050321_run1.raw	17	0	2	0	2	2	0	1	2	3	69	92	Acetylation (K)	K16:Acetylation (K):90.57	PEAKS DB
2	2	P00366|DHE3_BOVIN	K.MVEGFFDRGASIVEDKLVEDLK(+42.01)TR.E	N	72.8	2795.42	24	2.4	932.815	3	52.4	906770	46755000		41402000	26075000	6597500	3959200	46964000	156540000	3	F3:13197	MM_AJ_R18_MeCN_050321_run1.raw	26	1	4	0	1	2	2	2	2	5	69	92	Acetylation (K)	K22:Acetylation (K):111.20	PEAKS DB
2	2	P00366|DHE3_BOVIN	K.M(+15.99)VEGFFDRGASIVEDK(+42.01)LVEDLKTR.E	N	57.11	2811.41	24	5.9	703.864	4	55.86				1430000	0			3370000	2346300	6	F6:14419	MM_AJ_W16_MeCN_050321_run1.raw	6	0	0	0	2	0	0	0	2	1	69	92	Oxidation (M); Acetylation (K)	M1:Oxidation (M):1000.00;K16:Acetylation (K):90.57	PEAKS DB
2	2	P00366|DHE3_BOVIN	K.M(+15.99)VEGFFDRGASIVEDKLVEDLK(+42.01)TR.E	N	43.54	2811.41	24	4	703.863	4	52.5	227470	525540		4389600	2685200			13079000	9213300	1	F1:10886	MM_AJ_R0_MeCN_050321_run1.raw	12	1	1	0	1	2	0	0	3	1	69	92	Oxidation (M); Acetylation (K)	M1:Oxidation (M):1000.00;K22:Acetylation (K):90.57	PEAKS DB
2	2	P00366|DHE3_BOVIN	K.MVEGFFDRGASIVEDK(+126.10)LVEDLKTR.E	N	67.95	2879.51	24	3.9	960.848	3	63.48				39634000						4	F4:14066	MM_AJ_R8_MeCN_050321_run1.raw	2	0	0	0	2	0	0	0	0	0	69	92	C8:0	K16:C8:0:72.73	PEAKS DB
2	2	P00366|DHE3_BOVIN	K.MVEGFFDRGASIVEDKLVEDLK(+126.10)TR.E	N	64.69	2879.51	24	3.9	960.848	3	60.08				11857000						4	F4:13321	MM_AJ_R8_MeCN_050321_run1.raw	2	0	0	0	2	0	0	0	0	0	69	92	C8:0	K22:C8:0:90.57	PEAKS DB
2	2	P00366|DHE3_BOVIN	K.M(+15.99)VEGFFDRGASIVEDKLVEDLK(+126.10)TR.E	N	34.24	2895.51	24	2.8	724.886	4	60.11				0						4	F4:13323	MM_AJ_R8_MeCN_050321_run1.raw	0	0	0	0	0	0	0	0	0	0	69	92	Oxidation (M); C8:0	M1:Oxidation (M):1000.00;K22:C8:0:90.57	PEAKS DB
2	2	P00366|DHE3_BOVIN	R.GASIVEDK.L	N	39.74	817.418	8	-0.2	409.716	2	19.09	496760000	373210000	1264600000	124320000	792770000	1822300000	1135400000	885330000	1023900000	12	F12:3650	MM_AJ_Y18_MeCN_150321_run1.raw	23	2	1	3	2	2	4	1	2	1	77	84			PEAKS DB
2	2	P00366|DHE3_BOVIN	R.GASIVEDKLVEDLK.T	N	71.32	1514.82	14	8.8	758.423	2	37.94	3801600000	6167400000	17088000000	3767300000	10115000000	23211000000	14292000000	8739300000	15224000000	3	F3:8526	MM_AJ_R18_MeCN_050321_run1.raw	428	10	48	8	17	62	26	73	27	18	77	90			PEAKS DB
2	2	P00366|DHE3_BOVIN	R.GASIVEDK(+42.01)LVEDLK.T	N	58.8	1556.83	14	1.4	779.423	2	47.62	49702000	49304000	337220000	41586000	104070000	470080000	252670000	86519000	216120000	5	F5:11894	MM_AJ_W0_MeCN_050321_run1.raw	32	2	4	3	2	2	2	2	2	2	77	90	Acetylation (K)	K8:Acetylation (K):71.27	PEAKS DB
2	2	P00366|DHE3_BOVIN	R.GASIVEDK(+126.10)LVEDLK.T	N	53.48	1640.92	14	2.2	821.471	2	62.06				19824000	6497300	55036000				11	F11:16819	MM_AJ_Y8_MeCN_150321_run1.raw	10	0	0	0	2	3	4	0	0	0	77	90	C8:0	K8:C8:0:56.47	PEAKS DB
2	2	P00366|DHE3_BOVIN	R.GASIVEDK(+238.23)LVEDLK.T	N	48.32	1753.05	14	5.5	877.537	2	63.48									1855800	10	F10:16263	MM_AJ_Y16_MeCN_150321_run1.raw	2	0	0	0	0	0	0	0	0	2	77	90	C16:0	K8:C16:0:69.64	PEAKS DB
2	2	P00366|DHE3_BOVIN	R.GASIVEDKLVEDLKTR.E	N	72	1771.97	16	1.4	886.992	2	35.37	10529000	213870000	18417000	62388000	443150000	79574000	141010000	364930000	318620000	3	F3:7753	MM_AJ_R18_MeCN_050321_run1.raw	77	2	9	7	3	10	4	3	4	3	77	92			PEAKS DB
2	2	P00366|DHE3_BOVIN	R.GASIVEDK(+42.01)LVEDLKTR.E	N	68.28	1813.98	16	2.7	907.999	2	44.5	6656700	9118500	12899000	18452000	37297000	51508000	35306000	45180000	56979000	7	F7:10622	MM_AJ_W18_MeCN_050321_run1.raw	29	2	2	2	2	2	3	2	2	2	77	92	Acetylation (K)	K8:Acetylation (K):109.28	PEAKS DB
2	2	P00366|DHE3_BOVIN	R.GASIVEDKLVEDLK(+42.01)TR.E	N	69.36	1813.98	16	1.1	907.997	2	40.81	45283000	33046000	147590000	44385000	44895000	258790000	94594000	61985000	153830000	11	F11:10650	MM_AJ_Y8_MeCN_150321_run1.raw	31	2	3	4	4	2	2	2	2	2	77	92	Acetylation (K)	K14:Acetylation (K):113.99	PEAKS DB
2	2	P00366|DHE3_BOVIN	R.GASIVEDK(+126.10)LVEDLKTR.E	N	54.76	1898.07	16	0.7	633.698	3	56.15				2649900	6612400	126760000				11	F11:16348	MM_AJ_Y8_MeCN_150321_run1.raw	6	0	0	0	1	2	3	0	0	0	77	92	C8:0	K8:C8:0:71.27	PEAKS DB
2	2	P00366|DHE3_BOVIN	R.GASIVEDKLVEDLK(+126.10)TR.E	N	61.94	1898.07	16	-0.5	950.043	2	53.54				19864000	3224400	215040000				11	F11:14563	MM_AJ_Y8_MeCN_150321_run1.raw	8	0	0	0	2	2	4	0	0	0	77	92	C8:0	K14:C8:0:102.87	PEAKS DB
2	2	P00366|DHE3_BOVIN	R.GASIVEDKLVEDLKTRETEEQK.R	N	46.3	2516.3	22	0.7	630.082	4	34.96		512580			1058700					8	F8:7872	MM_AJ_W8_MeCN_050321_run1.raw	2	0	1	0	0	1	0	0	0	0	77	98			PEAKS DB
2	2	P00366|DHE3_BOVIN	K.LVEDLKTR.E	N	36.48	972.56	8	2.3	487.289	2	22.37					67648000			47524000		6	F6:4771	MM_AJ_W16_MeCN_050321_run1.raw	6	0	0	0	0	1	0	0	1	0	85	92			PEAKS DB
2	2	P00366|DHE3_BOVIN	K.LVEDLK(+42.01)TR.E	N	32.76	1014.57	8	0.5	508.293	2	29.65					5941000			10338000		8	F8:6369	MM_AJ_W8_MeCN_050321_run1.raw	3	0	0	0	0	1	0	0	1	0	85	92	Acetylation (K)	K6:Acetylation (K):1000.00	PEAKS DB
2	2	P00366|DHE3_BOVIN	K.LVEDLK(+126.10)TR.E	N	37.23	1098.66	8	2.2	550.341	2	50.29				402830	3411700	48884000				4	F4:11002	MM_AJ_R8_MeCN_050321_run1.raw	3	0	0	0	1	1	1	0	0	0	85	92	C8:0	K6:C8:0:1000.00	PEAKS DB
2	2	P00366|DHE3_BOVIN	K.LVEDLKTRETEEQK.R	N	47.05	1716.89	14	2.3	573.305	3	21.12		910440			412960					5	F5:4242	MM_AJ_W0_MeCN_050321_run1.raw	3	0	1	0	0	1	0	0	0	0	85	98			PEAKS DB
2	2	P00366|DHE3_BOVIN	K.LVEDLKTRETEEQKR.N	N	60.28	1872.99	15	1.7	469.256	4	20.45		16558000		412230	11538000	0	2607000	4590800	3709800	7	F7:4045	MM_AJ_W18_MeCN_050321_run1.raw	11	0	1	0	1	1	0	1	2	2	85	99			PEAKS DB
2	2	P00366|DHE3_BOVIN	K.LVEDLK(+42.01)TRETEEQKR.N	N	68.52	1915	15	1.6	479.758	4	25.3		17955000		614650	20354000	30514	186730	6863500	19877000	8	F8:5122	MM_AJ_W8_MeCN_050321_run1.raw	18	0	2	0	2	2	1	1	2	2	85	99	Acetylation (K)	K6:Acetylation (K):89.48	PEAKS DB
2	2	P00366|DHE3_BOVIN	K.TRETEEQK(+238.23).R	N	18.05	1257.72	8	-10.7	420.242	3	18.62						148500				11	F11:3451	MM_AJ_Y8_MeCN_150321_run1.raw	1	0	0	0	0	0	1	0	0	0	91	98	C16:0	K8:C16:0:1000.00	PEAKS DB
2	2	P00366|DHE3_BOVIN	K.TRETEEQKR.N	N	40.15	1175.59	9	4.9	588.805	2	19.21				6345700			4420200			4	F4:3341	MM_AJ_R8_MeCN_050321_run1.raw	4	0	0	0	1	0	0	1	0	0	91	99			PEAKS DB
2	2	P00366|DHE3_BOVIN	K.TRETEEQK(+126.10)R.N	N	43.45	1301.69	9	1.5	434.906	3	26.18				786600	1291200	22374000				11	F11:5786	MM_AJ_Y8_MeCN_150321_run1.raw	4	0	0	0	1	1	2	0	0	0	91	99	C8:0	K8:C8:0:1000.00	PEAKS DB
2	2	P00366|DHE3_BOVIN	K.TRETEEQK(+238.23)R.N	N	37.66	1413.82	9	3.4	472.282	3	62.89							135700		383970	2	F2:15943	MM_AJ_R16_MeCN_050321_run1.raw	2	0	0	0	0	0	0	1	0	1	91	99	C16:0	K8:C16:0:1000.00	PEAKS DB
2	2	P00366|DHE3_BOVIN	K.TRETEEQKRNR.V	N	50.73	1445.73	11	2.4	482.92	3	19.26								757180		6	F6:3876	MM_AJ_W16_MeCN_050321_run1.raw	3	0	0	0	0	0	0	0	1	0	91	101			PEAKS DB
2	2	P00366|DHE3_BOVIN	R.ETEEQKR.N	N	24.17	918.441	7	3.8	460.229	2	19.11		6579200	20254000	13792000	8888700			17753000		4	F4:3188	MM_AJ_R8_MeCN_050321_run1.raw	9	0	1	2	1	3	0	0	2	0	93	99			PEAKS DB
2	2	P00366|DHE3_BOVIN	R.SILRIIK(+126.10)PC(+57.02)NHVLSLSFPIR.R	Y	51.43	2488.47	20	4.5	623.128	4	70.1	206000			145380						4	F4:15614	MM_AJ_R8_MeCN_050321_run1.raw	2	1	0	0	1	0	0	0	0	0	104	123	C8:0; Carbamidomethylation	K7:C8:0:1000.00;C9:Carbamidomethylation:1000.00	PEAKS DB
2	2	P00366|DHE3_BOVIN	R.IIKPC(+57.02)NHVLSLSFPIR.R	N	72.68	1893.07	16	1	947.541	2	43.66	1755800000	3944300000	5237700000	1624600000	2511100000	6532700000	2656700000	1152400000	1684500000	11	F11:11647	MM_AJ_Y8_MeCN_150321_run1.raw	336	20	26	35	73	32	20	31	18	10	108	123	Carbamidomethylation	C5:Carbamidomethylation:1000.00	PEAKS DB
2	2	P00366|DHE3_BOVIN	R.IIK(+42.01)PC(+57.02)NHVLSLSFPIR.R	N	41.66	1935.08	16	0.2	646.033	3	60.67		1579200	4803800		9396900	4667200		200980		9	F9:16611	MM_AJ_Y0_MeCN_150321_run1.raw	10	0	1	1	0	2	4	0	1	0	108	123	Acetylation (K); Carbamidomethylation	K3:Acetylation (K):1000.00;C5:Carbamidomethylation:1000.00	PEAKS DB
2	2	P00366|DHE3_BOVIN	R.IIK(+126.10)PC(+57.02)NHVLSLSFPIR.R	N	69.99	2019.17	16	1	674.065	3	60.23	79572			286080000	131020000	365810000				11	F11:16345	MM_AJ_Y8_MeCN_150321_run1.raw	22	1	0	0	5	6	10	0	0	0	108	123	C8:0; Carbamidomethylation	K3:C8:0:1000.00;C5:Carbamidomethylation:1000.00	PEAKS DB
2	2	P00366|DHE3_BOVIN	R.IIK(+238.23)PC(+57.02)NHVLSLSFPIR.R	N	30.77	2131.3	16	3.4	711.442	3	69.28	0									1	F1:14587	MM_AJ_R0_MeCN_050321_run1.raw	0	0	0	0	0	0	0	0	0	0	108	123	C16:0; Carbamidomethylation	K3:C16:0:1000.00;C5:Carbamidomethylation:1000.00	PEAKS DB
2	2	P00366|DHE3_BOVIN	R.IIKPC(+57.02)NHVLSLSFPIRR.D	N	70.69	2049.17	17	3	410.842	5	35.57	1257600000	19622000000	3752400000	6287100000	11696000000	11933000000	6872200000	9069300000	7363500000	6	F6:8266	MM_AJ_W16_MeCN_050321_run1.raw	296	12	36	15	28	32	20	24	30	15	108	124	Carbamidomethylation	C5:Carbamidomethylation:1000.00	PEAKS DB
2	2	P00366|DHE3_BOVIN	R.IIK(+42.01)PC(+57.02)NHVLSLSFPIRR.D	N	65.53	2091.18	17	1.6	523.803	4	39.65		904600	3069500	2333300		9594900	2027600		4571000	3	F3:9178	MM_AJ_R18_MeCN_050321_run1.raw	9	0	1	1	1	0	1	1	0	2	108	124	Acetylation (K); Carbamidomethylation	K3:Acetylation (K):1000.00;C5:Carbamidomethylation:1000.00	PEAKS DB
2	2	P00366|DHE3_BOVIN	R.IIK(+126.10)PC(+57.02)NHVLSLSFPIRR.D	N	65.56	2175.27	17	2.1	544.826	4	59.48				509610000	174330000	201360000				11	F11:15940	MM_AJ_Y8_MeCN_150321_run1.raw	12	0	0	0	3	4	5	0	0	0	108	124	C8:0; Carbamidomethylation	K3:C8:0:1000.00;C5:Carbamidomethylation:1000.00	PEAKS DB
2	2	P00366|DHE3_BOVIN	R.IIK(+238.23)PC(+57.02)NHVLSLSFPIRR.D	N	57.95	2287.4	17	5	572.859	4	63.47	475800							7310800	2275400	10	F10:16245	MM_AJ_Y16_MeCN_150321_run1.raw	5	1	0	0	0	0	0	0	2	2	108	124	C16:0; Carbamidomethylation	K3:C16:0:1000.00;C5:Carbamidomethylation:1000.00	PEAKS DB
2	2	P00366|DHE3_BOVIN	R.IIKPC(+57.02)NHVLSLSFPIRRDDGSWEVIEGYR.A	N	75.18	3455.78	29	2.3	692.164	5	45.32	41730000	1469600000		999040000	224020000	6613700	33215000	730880000	1344900000	6	F6:11456	MM_AJ_W16_MeCN_050321_run1.raw	111	3	16	0	8	18	2	2	4	9	108	136	Carbamidomethylation	C5:Carbamidomethylation:1000.00	PEAKS DB
2	2	P00366|DHE3_BOVIN	R.IIK(+126.10)PC(+57.02)NHVLSLSFPIRRDDGSWEVIEGYR.A	N	18.25	3581.88	29	3.9	896.481	4	54.38				6417700						4	F4:11978	MM_AJ_R8_MeCN_050321_run1.raw	1	0	0	0	1	0	0	0	0	0	108	136	C8:0; Carbamidomethylation	K3:C8:0:1000.00;C5:Carbamidomethylation:1000.00	PEAKS DB
2	2	P00366|DHE3_BOVIN	R.RDDGSWEVIEGYR.A	N	79.59	1580.72	13	2.5	791.37	2	39.33	515070000	1475700000	2532700000	392230000	1942400000	2230900000	1047900000	1134900000	1816700000	5	F5:9515	MM_AJ_W0_MeCN_050321_run1.raw	320	3	30	24	4	48	10	60	7	4	124	136			PEAKS DB
2	2	P00366|DHE3_BOVIN	R.RDDGSWEVIEGYRAQHSQHR.T	N	82.07	2425.13	20	2.3	607.29	4	31.18		10010000			4958400			572800	3926400	7	F7:6868	MM_AJ_W18_MeCN_050321_run1.raw	13	0	4	0	0	3	0	0	1	1	124	143			PEAKS DB
2	2	P00366|DHE3_BOVIN	R.DDGSWEVIEGYR.A	N	74.24	1424.62	12	0.7	713.318	2	47.29	1477800000	4211800000	8222100000	28217000	6127100000	8079100000	5513100000	107250000	8270400000	12	F12:11953	MM_AJ_Y18_MeCN_150321_run1.raw	178	12	20	7	9	26	12	30	12	8	125	136			PEAKS DB
2	2	P00366|DHE3_BOVIN	R.DDGSWEVIEGYRAQHSQHR.T	N	78.06	2269.03	19	2.9	568.265	4	32.67		222640000		1750300	104560000	1735800	9948500	26511000	108720000	7	F7:7220	MM_AJ_W18_MeCN_050321_run1.raw	37	0	8	0	2	5	1	2	3	2	125	143			PEAKS DB
2	2	P00366|DHE3_BOVIN	R.DDGSWEVIEGYRAQHSQHRTPC(+57.02)K.G	N	67.24	2755.25	23	0.4	689.821	4	30.23		10646000			1141500			568030		3	F3:6276	MM_AJ_R18_MeCN_050321_run1.raw	8	0	3	0	0	1	0	0	1	0	125	147	Carbamidomethylation	C22:Carbamidomethylation:1000.00	PEAKS DB
2	2	P00366|DHE3_BOVIN	R.DDGSWEVIEGYRAQHSQHRTPC(+57.02)KGGIR.Y	N	49.2	3138.48	27	2.4	628.705	5	32.45									3016300	3	F3:6897	MM_AJ_R18_MeCN_050321_run1.raw	3	0	0	0	0	0	0	0	0	1	125	151	Carbamidomethylation	C22:Carbamidomethylation:1000.00	PEAKS DB
2	2	P00366|DHE3_BOVIN	R.AQHSQHR.T	N	37.3	862.416	7	5.1	432.217	2	16.27				6456800	8555600			836040		7	F7:3156	MM_AJ_W18_MeCN_050321_run1.raw	5	0	0	0	1	2	0	0	1	0	137	143			PEAKS DB
2	2	P00366|DHE3_BOVIN	R.AQHSQHRTPC(+57.02)K.G	N	38.87	1348.64	11	2.6	675.33	2	18.4		42236000			31519000			55585000		8	F8:3376	MM_AJ_W8_MeCN_050321_run1.raw	13	0	3	0	0	3	0	0	3	0	137	147	Carbamidomethylation	C10:Carbamidomethylation:1000.00	PEAKS DB
2	2	P00366|DHE3_BOVIN	R.AQHSQHRTPC(+57.02)KGGIR.Y	N	62.74	1731.87	15	0	433.975	4	18.04		1888600						22643000	33302000	10	F10:2806	MM_AJ_Y16_MeCN_150321_run1.raw	9	0	1	0	0	0	0	0	4	2	137	151	Carbamidomethylation	C10:Carbamidomethylation:1000.00	PEAKS DB
2	2	P00366|DHE3_BOVIN	R.AQHSQHRTPC(+57.02)K(+238.23)GGIR.Y	N	32.99	1970.1	15	1.2	493.533	4	46.97							6073600	4963700	87532000	10	F10:11930	MM_AJ_Y16_MeCN_150321_run1.raw	3	0	0	0	0	0	0	1	1	1	137	151	Carbamidomethylation; C16:0	C10:Carbamidomethylation:1000.00;K11:C16:0:1000.00	PEAKS DB
2	2	P00366|DHE3_BOVIN	R.TPC(+57.02)KGGIR.Y	N	30.91	887.465	8	1.6	444.74	2	19.95					7460300			50042000	4351300	7	F7:3885	MM_AJ_W18_MeCN_050321_run1.raw	6	0	0	0	0	1	0	0	1	2	144	151	Carbamidomethylation	C3:Carbamidomethylation:1000.00	PEAKS DB
2	2	P00366|DHE3_BOVIN	R.TPC(+57.02)K(+42.01)GGIR.Y	N	19.68	929.475	8	0.9	465.745	2	21.09										7	F7:4235	MM_AJ_W18_MeCN_050321_run1.raw	2	0	0	0	0	0	0	0	0	0	144	151	Carbamidomethylation; Acetylation (K)	C3:Carbamidomethylation:1000.00;K4:Acetylation (K):1000.00	PEAKS DB
2	2	P00366|DHE3_BOVIN	R.TPC(+57.02)K(+126.10)GGIR.Y	N	41.17	1013.57	8	0.8	507.792	2	40.15						171700000				11	F11:10394	MM_AJ_Y8_MeCN_150321_run1.raw	1	0	0	0	0	0	1	0	0	0	144	151	Carbamidomethylation; C8:0	C3:Carbamidomethylation:1000.00;K4:C8:0:1000.00	PEAKS DB
2	2	P00366|DHE3_BOVIN	R.TPC(+57.02)K(+238.23)GGIR.Y	N	39.3	1125.69	8	4.2	563.857	2	63.47							1695100		2430200	10	F10:16250	MM_AJ_Y16_MeCN_150321_run1.raw	2	0	0	0	0	0	0	1	0	1	144	151	Carbamidomethylation; C16:0	C3:Carbamidomethylation:1000.00;K4:C16:0:1000.00	PEAKS DB
2	2	P00366|DHE3_BOVIN	R.TPC(+57.02)KGGIRYSTDVSVDEVK.A	N	54.14	2110.04	19	0.8	704.353	3	25.28		16866000			4422600			2688100	16417000	10	F10:5054	MM_AJ_Y16_MeCN_150321_run1.raw	12	0	3	0	0	2	0	0	2	2	144	162	Carbamidomethylation	C3:Carbamidomethylation:1000.00	PEAKS DB
2	2	P00366|DHE3_BOVIN	R.TPC(+57.02)KGGIRYSTDVSVDEVKALASLMTYK.C	N	38.84	3088.56	28	3.6	618.721	5	48.33										3	F3:12013	MM_AJ_R18_MeCN_050321_run1.raw	4	0	0	0	0	0	0	0	0	0	144	171	Carbamidomethylation	C3:Carbamidomethylation:1000.00	PEAKS DB
2	2	P00366|DHE3_BOVIN	K.GGIRYSTDVSVDEVK.A	N	63.12	1623.81	15	0.9	812.913	2	30.09		1691600000		89493000	1414600000			229250000	305380000	5	F5:6647	MM_AJ_W0_MeCN_050321_run1.raw	115	0	34	0	6	27	0	0	4	6	148	162			PEAKS DB
2	2	P00366|DHE3_BOVIN	K.GGIRYSTDVSVDEVKALASLMTYK.C	N	73.31	2602.33	24	1.8	651.591	4	50.96		6400400		1514800	1805000			1874800	5602100	3	F3:12778	MM_AJ_R18_MeCN_050321_run1.raw	16	0	2	0	2	2	0	0	2	2	148	171			PEAKS DB
2	2	P00366|DHE3_BOVIN	K.GGIRYSTDVSVDEVK(+126.10)ALASLMTYK.C	N	41.67	2728.44	24	3.6	910.489	3	63.65				886630						4	F4:14122	MM_AJ_R8_MeCN_050321_run1.raw	1	0	0	0	1	0	0	0	0	0	148	171	C8:0	K15:C8:0:74.73	PEAKS DB
2	2	P00366|DHE3_BOVIN	K.GGIRYSTDVSVDEVKALASLMTYKC(+57.02)AVVDVPFGGAK.A	N	26.43	3802.93	36	0.5	761.593	5	52.36									0	10	F10:13371	MM_AJ_Y16_MeCN_150321_run1.raw	0	0	0	0	0	0	0	0	0	0	148	183	Carbamidomethylation	C25:Carbamidomethylation:1000.00	PEAKS DB
2	2	P00366|DHE3_BOVIN	K.GGIRYSTDVSVDEVK(+126.10)ALASLM(+15.99)TYK(+42.01)C(+57.02)AVVDVPFGGAK.A	N	45.53	3987.04	36	20.4	997.787	4	68.86								0		6	F6:17479	MM_AJ_W16_MeCN_050321_run1.raw	0	0	0	0	0	0	0	0	0	0	148	183	Oxidation (M); Carbamidomethylation	K15:C8:0:0.00;M21:Oxidation (M):1000.00;K24:Acetylation (K):0.00;C25:Carbamidomethylation:1000.00	PEAKS DB
2	2	P00366|DHE3_BOVIN	K.GGIRYSTDVSVDEVK(+42.01)ALASLM(+15.99)TYK(+126.10)C(+57.02)AVVDVPFGGAK.A	N	35.29	3987.04	36	16.4	997.783	4	68.95									0	10	F10:17511	MM_AJ_Y16_MeCN_150321_run1.raw	0	0	0	0	0	0	0	0	0	0	148	183	Oxidation (M); Carbamidomethylation	K15:Acetylation (K):0.00;M21:Oxidation (M):1000.00;K24:C8:0:0.00;C25:Carbamidomethylation:1000.00	PEAKS DB
2	2	P00366|DHE3_BOVIN	R.YSTDVSVDEVK.A	N	60.88	1240.58	11	1.2	621.299	2	30.52	10862000	6108900000	15835000000	1895300000	8088400000	16182000000	4456200000	4636200000	10337000000	8	F8:6648	MM_AJ_W8_MeCN_050321_run1.raw	110	2	33	10	3	5	11	13	7	6	152	162			PEAKS DB
2	2	P00366|DHE3_BOVIN	R.YSTDVSVDEVKALASLMTYK.C	N	68.26	2219.1	20	0.9	1110.56	2	54.18	9336000	230750000	26557000	52294000	255490000	105280000	85429000	276260000	295090000	6	F6:13996	MM_AJ_W16_MeCN_050321_run1.raw	40	2	4	3	1	7	3	2	4	2	152	171			PEAKS DB
2	2	P00366|DHE3_BOVIN	R.YSTDVSVDEVKALASLM(+15.99)TYK.C	N	23.55	2235.1	20	2	1118.56	2	46.91				3088700	1586400		2607100	4383800	694840	8	F8:11831	MM_AJ_W8_MeCN_050321_run1.raw	6	0	0	0	1	1	0	1	1	1	152	171	Oxidation (M)	M17:Oxidation (M):1000.00	PEAKS DB
2	2	P00366|DHE3_BOVIN	R.YSTDVSVDEVK(+42.01)ALASLMTYK.C	N	58.94	2261.11	20	2.3	754.714	3	60.92	1474400	1897900	5797900	1429500	445330	7605100	1892000	647610	6215400	2	F2:15499	MM_AJ_R16_MeCN_050321_run1.raw	17	2	1	1	2	1	2	1	2	1	152	171	Acetylation (K)	K11:Acetylation (K):95.39	PEAKS DB
2	2	P00366|DHE3_BOVIN	R.YSTDVSVDEVK(+42.01)ALASLM(+15.99)TYK.C	N	15.32	2277.11	20	4	1139.57	2	52.85						354020				11	F11:14371	MM_AJ_Y8_MeCN_150321_run1.raw	1	0	0	0	0	0	1	0	0	0	152	171	Acetylation (K); Oxidation (M)	K11:Acetylation (K):60.15;M17:Oxidation (M):1000.00	PEAKS DB
2	2	P00366|DHE3_BOVIN	R.YSTDVSVDEVK(+126.10)ALASLMTYK.C	N	56.88	2345.21	20	0.4	782.743	3	63.75				9698800	9233900	9590200				8	F8:16490	MM_AJ_W8_MeCN_050321_run1.raw	5	0	0	0	1	2	2	0	0	0	152	171	C8:0	K11:C8:0:95.39	PEAKS DB
2	2	P00366|DHE3_BOVIN	R.YSTDVSVDEVK(+126.10)ALASLM(+15.99)TYK.C	N	49.8	2361.2	20	2.7	788.077	3	63.73				3171200	1438400					8	F8:16467	MM_AJ_W8_MeCN_050321_run1.raw	2	0	0	0	1	1	0	0	0	0	152	171	C8:0; Oxidation (M)	K11:C8:0:76.18;M17:Oxidation (M):1000.00	PEAKS DB
2	2	P00366|DHE3_BOVIN	R.YSTDVSVDEVKALASLMTYKC(+57.02)AVVDVPFGGAK.A	N	42.05	3419.7	32	4.5	1140.91	3	55.12							0		16917000	3	F3:13925	MM_AJ_R18_MeCN_050321_run1.raw	4	0	0	0	0	0	0	0	0	1	152	183	Carbamidomethylation	C21:Carbamidomethylation:1000.00	PEAKS DB
2	2	P00366|DHE3_BOVIN	R.YSTDVSVDEVK(+238.23)ALASLM(+15.99)TYKC(+57.02)AVVDVPFGGAK.A	N	30.58	3673.92	32	-4.7	1225.64	3	58.21				117390						4	F4:12906	MM_AJ_R8_MeCN_050321_run1.raw	1	0	0	0	1	0	0	0	0	0	152	183	Oxidation (M); Carbamidomethylation	K11:C16:0:0.00;M17:Oxidation (M):1000.00;C21:Carbamidomethylation:1000.00	PEAKS DB
2	2	P00366|DHE3_BOVIN	K.ALASLMTYK.C	N	57	996.531	9	1.7	499.274	2	37.58	184420	9761000	100350	0	102200000	13374000000	2490200000	1688900000	1559200	8	F8:8588	MM_AJ_W8_MeCN_050321_run1.raw	25	1	2	1	0	7	3	2	5	1	163	171			PEAKS DB
2	2	P00366|DHE3_BOVIN	K.ALASLM(+15.99)TYK.C	N	40.78	1012.53	9	0.4	507.271	2	73.72	244080000	35583	1839200	29721000	464030000	7565400			1031700000	9	F9:19921	MM_AJ_Y0_MeCN_150321_run1.raw	12	2	1	1	1	1	1	0	0	1	163	171	Oxidation (M)	M6:Oxidation (M):1000.00	PEAKS DB
2	2	P00366|DHE3_BOVIN	K.ALASLMTYK(+126.10).C	N	32.6	1122.64	9	2.4	562.327	2	62.98				12887000						4	F4:13895	MM_AJ_R8_MeCN_050321_run1.raw	1	0	0	0	1	0	0	0	0	0	163	171	C8:0	K9:C8:0:1000.00	PEAKS DB
2	2	P00366|DHE3_BOVIN	K.ALASLMTYKC(+57.02)AVVDVPFGGAK.A	N	69.01	2197.13	21	1.1	733.384	3	45.85	0	3877700	0	0	5196200	0	11846000	12463000		8	F8:11447	MM_AJ_W8_MeCN_050321_run1.raw	6	0	1	0	0	1	0	1	1	0	163	183	Carbamidomethylation	C10:Carbamidomethylation:1000.00	PEAKS DB
2	2	P00366|DHE3_BOVIN	K.ALASLM(+15.99)TYK(+42.01)C(+57.02)AVVDVPFGGAK.A	N	43.99	2255.13	21	3.9	752.721	3	49.5	302830									1	F1:10251	MM_AJ_R0_MeCN_050321_run1.raw	1	1	0	0	0	0	0	0	0	0	163	183	Oxidation (M); Acetylation (K); Carbamidomethylation	M6:Oxidation (M):1000.00;K9:Acetylation (K):85.25;C10:Carbamidomethylation:1000.00	PEAKS DB
2	2	P00366|DHE3_BOVIN	K.ALASLMTYK(+126.10)C(+57.02)AVVDVPFGGAK.A	N	49.37	2323.23	21	0.4	1162.62	2	63.21				20174000	1451700	1327600				11	F11:17151	MM_AJ_Y8_MeCN_150321_run1.raw	4	0	0	0	2	1	1	0	0	0	163	183	C8:0; Carbamidomethylation	K9:C8:0:101.58;C10:Carbamidomethylation:1000.00	PEAKS DB
2	2	P00366|DHE3_BOVIN	K.ALASLM(+15.99)TYK(+126.10)C(+57.02)AVVDVPFGGAK.A	N	29.39	2339.23	21	5.1	780.754	3	62.62				0						4	F4:13874	MM_AJ_R8_MeCN_050321_run1.raw	0	0	0	0	0	0	0	0	0	0	163	183	Oxidation (M); C8:0; Carbamidomethylation	M6:Oxidation (M):1000.00;K9:C8:0:63.99;C10:Carbamidomethylation:1000.00	PEAKS DB
2	2	P00366|DHE3_BOVIN	K.ALASLMTYK(+238.23)C(+57.02)AVVDVPFGGAK.A	N	25.95	2435.36	21	3.1	609.848	4	70.18								1055300		6	F6:17735	MM_AJ_W16_MeCN_050321_run1.raw	2	0	0	0	0	0	0	0	2	0	163	183	C16:0; Carbamidomethylation	K9:C16:0:40.43;C10:Carbamidomethylation:1000.00	PEAKS DB
2	2	P00366|DHE3_BOVIN	K.C(+57.02)AVVDVPFGGAK.A	N	58.11	1218.61	12	5.2	407.212	3	37.48	1003400000	6757200000	10765000000	1061700000	2126800000	9788200000	491070000	994830000	2075200000	8	F8:8595	MM_AJ_W8_MeCN_050321_run1.raw	153	8	28	9	3	25	12	14	26	2	172	183	Carbamidomethylation	C1:Carbamidomethylation:1000.00	PEAKS DB
2	2	P00366|DHE3_BOVIN	K.C(+57.02)AVVDVPFGGAKAGVK.I	N	65.72	1573.83	16	2.3	525.618	3	32.42	762940	10669000	17886000	1227300	8036600	22504000	1377200	1454500	3084700	5	F5:7290	MM_AJ_W0_MeCN_050321_run1.raw	21	2	2	3	1	2	2	1	1	1	172	187	Carbamidomethylation	C1:Carbamidomethylation:1000.00	PEAKS DB
2	2	P00366|DHE3_BOVIN	K.C(+57.02)AVVDVPFGGAK(+42.01)AGVK.I	N	52.03	1615.84	16	2.6	808.929	2	40.78	1169800	3143000	10620000	1056400		7597700				7	F7:9536	MM_AJ_W18_MeCN_050321_run1.raw	9	1	1	2	1	0	2	0	0	0	172	187	Carbamidomethylation	C1:Carbamidomethylation:1000.00;K12:Acetylation (K):16.76	PEAKS DB
2	2	P00366|DHE3_BOVIN	K.C(+57.02)AVVDVPFGGAK(+126.10)AGVK.I	N	66.91	1699.93	16	1.2	567.652	3	55.92				76425000	161250000	395420000				8	F8:14535	MM_AJ_W8_MeCN_050321_run1.raw	7	0	0	0	2	3	2	0	0	0	172	187	Carbamidomethylation; C8:0	C1:Carbamidomethylation:1000.00;K12:C8:0:28.70	PEAKS DB
2	2	P00366|DHE3_BOVIN	K.C(+57.02)AVVDVPFGGAK(+126.10)AGVK(+42.01)INPK.N	N	48.51	2194.22	20	4.7	732.417	3	57.45				0						4	F4:12728	MM_AJ_R8_MeCN_050321_run1.raw	0	0	0	0	0	0	0	0	0	0	172	191	Carbamidomethylation; C8:0; Acetylation (K)	C1:Carbamidomethylation:1000.00;K12:C8:0:33.81;K16:Acetylation (K):33.81	PEAKS DB
2	2	P00366|DHE3_BOVIN	K.AGVKINPK.N	N	47.62	825.507	8	1.2	413.761	2	19.95	2803100	609320000	2450900	17376000	432290000	24064000	51026000	214440000	276060000	7	F7:3874	MM_AJ_W18_MeCN_050321_run1.raw	32	1	5	1	6	5	1	1	2	1	184	191			PEAKS DB
2	2	P00366|DHE3_BOVIN	K.AGVK(+42.01)INPK.N	N	36.86	867.518	8	1.5	434.767	2	21.97	12104000	97913000	49711000	13513000			19214000	108080000	136990000	3	F3:3856	MM_AJ_R18_MeCN_050321_run1.raw	12	1	1	1	1	0	0	1	1	2	184	191	Acetylation (K)	K4:Acetylation (K):52.86	PEAKS DB
2	2	P00366|DHE3_BOVIN	K.AGVK(+126.10)INPK.N	N	35.77	951.612	8	1.7	476.814	2	40.82				27560000	95354000	162380000				11	F11:10629	MM_AJ_Y8_MeCN_150321_run1.raw	3	0	0	0	1	1	1	0	0	0	184	191	C8:0	K4:C8:0:42.68	PEAKS DB
2	2	P00366|DHE3_BOVIN	K.AGVK(+238.23)INPK.N	N	34.96	1063.74	8	4.9	532.878	2	63.47							6195000	16477000	4797100	10	F10:16246	MM_AJ_Y16_MeCN_150321_run1.raw	3	0	0	0	0	0	0	1	1	1	184	191	C16:0	K4:C16:0:58.99	PEAKS DB
2	2	P00366|DHE3_BOVIN	K.AGVKINPKNYTDNELEK.I	N	63.57	1932	17	2	645.007	3	27.96		5323700			5788600			5118700	0	6	F6:6281	MM_AJ_W16_MeCN_050321_run1.raw	12	0	1	0	0	2	0	0	2	0	184	200			PEAKS DB
2	2	P00366|DHE3_BOVIN	K.AGVKINPK(+42.01)NYTDNELEK.I	N	59.59	1974.01	17	2.1	659.011	3	32.77		1063500			646760			429230		8	F8:7242	MM_AJ_W8_MeCN_050321_run1.raw	5	0	1	0	0	1	0	0	1	0	184	200	Acetylation (K)	K8:Acetylation (K):38.26	PEAKS DB
2	2	P00366|DHE3_BOVIN	K.AGVKINPK(+126.10)NYTDNELEK.I	N	64.19	2058.1	17	1.3	687.041	3	45.71				1212100	8678200					8	F8:11409	MM_AJ_W8_MeCN_050321_run1.raw	2	0	0	0	1	1	0	0	0	0	184	200	C8:0	K8:C8:0:42.68	PEAKS DB
2	2	P00366|DHE3_BOVIN	K.AGVKINPK(+238.23)NYTDNELEK.I	N	56.08	2170.22	17	1.6	724.417	3	63.74								4541600		6	F6:16314	MM_AJ_W16_MeCN_050321_run1.raw	1	0	0	0	0	0	0	0	1	0	184	200	C16:0	K8:C16:0:42.89	PEAKS DB
2	2	P00366|DHE3_BOVIN	K.AGVK(+238.23)INPK(+238.23)NYTDNELEK.I	N	20.49	2408.45	17	6.1	1205.24	2	63.92									69765	10	F10:16370	MM_AJ_Y16_MeCN_150321_run1.raw	1	0	0	0	0	0	0	0	0	1	184	200	C16:0	K4:C16:0:39.87;K8:C16:0:38.24	PEAKS DB
2	2	P00366|DHE3_BOVIN	K.AGVKINPKNYTDNELEKITR.R	N	71.52	2302.23	20	2.7	768.419	3	33.1								0		7	F7:7326	MM_AJ_W18_MeCN_050321_run1.raw	4	0	0	0	0	0	0	0	0	0	184	203			PEAKS DB
2	2	P00366|DHE3_BOVIN	K.INPKNYTDNELEK.I	N	53.35	1576.77	13	4	789.397	2	25.87	6002100	37154000	7057100	183510	38495000	54627000	4078400	18473000	56003000	5	F5:5411	MM_AJ_W0_MeCN_050321_run1.raw	35	3	4	2	1	3	2	3	2	4	188	200			PEAKS DB
2	2	P00366|DHE3_BOVIN	K.INPK(+42.01)NYTDNELEK.I	N	53.01	1618.78	13	0.4	810.399	2	31.77	879830	7026600	21413000		7080100	28171000	7413000	6452300	24206000	12	F12:7190	MM_AJ_Y18_MeCN_150321_run1.raw	11	1	1	1	0	1	1	1	1	1	188	200	Acetylation (K)	K4:Acetylation (K):74.73	PEAKS DB
2	2	P00366|DHE3_BOVIN	K.INPK(+126.10)NYTDNELEK.I	N	51.57	1702.88	13	1.7	852.448	2	49.71				39874000	69528000	174130000				8	F8:12621	MM_AJ_W8_MeCN_050321_run1.raw	7	0	0	0	2	2	3	0	0	0	188	200	C8:0	K4:C8:0:91.83	PEAKS DB
2	2	P00366|DHE3_BOVIN	K.INPK(+238.23)NYTDNELEK.I	N	44.75	1815	13	4.2	908.513	2	63.49							3494700	8741200	2081700	10	F10:16260	MM_AJ_Y16_MeCN_150321_run1.raw	4	0	0	0	0	0	0	1	2	1	188	200	C16:0	K4:C16:0:85.33	PEAKS DB
2	2	P00366|DHE3_BOVIN	K.INPKNYTDNELEKITR.R	N	64.96	1947.01	16	1.6	650.01	3	31.18		2027100							4914600	3	F3:6558	MM_AJ_R18_MeCN_050321_run1.raw	8	0	2	0	0	0	0	0	0	2	188	203			PEAKS DB
2	2	P00366|DHE3_BOVIN	K.INPK(+126.10)NYTDNELEKITR.R	N	52.5	2073.11	16	0.7	692.045	3	50.56					0	282250				8	F8:12916	MM_AJ_W8_MeCN_050321_run1.raw	1	0	0	0	0	0	1	0	0	0	188	203	C8:0	K4:C8:0:106.84	PEAKS DB
2	2	P00366|DHE3_BOVIN	K.INPKNYTDNELEKITRR.F	N	47.38	2103.11	17	0.4	526.784	4	28.57										12	F12:6350	MM_AJ_Y18_MeCN_150321_run1.raw	2	0	0	0	0	0	0	0	0	0	188	204			PEAKS DB
2	2	P00366|DHE3_BOVIN	K.NYTDNELEK.I	N	31.63	1124.5	9	0.1	563.257	2	24.06			9829300		8249300000	19186000	8268300	35162000	4834500	9	F9:5890	MM_AJ_Y0_MeCN_150321_run1.raw	16	0	0	1	0	8	1	1	1	2	192	200			PEAKS DB
2	2	P00366|DHE3_BOVIN	K.NYTDNELEKITR.R	N	74.93	1494.73	12	1.2	748.374	2	29.4	42931000	533320000	68576000	37336000	407750000	328900000	268310000	447560000	857350000	12	F12:6553	MM_AJ_Y18_MeCN_150321_run1.raw	42	3	6	2	2	6	2	2	4	2	192	203			PEAKS DB
2	2	P00366|DHE3_BOVIN	K.NYTDNELEK(+42.01)ITR.R	N	20.69	1536.74	12	-1.2	769.377	2	37.32									292240	10	F10:8877	MM_AJ_Y16_MeCN_150321_run1.raw	1	0	0	0	0	0	0	0	0	1	192	203	Acetylation (K)	K9:Acetylation (K):1000.00	PEAKS DB
2	2	P00366|DHE3_BOVIN	K.NYTDNELEK(+126.10)ITR.R	N	54.67	1620.84	12	0.4	811.426	2	53.28				32464000	11011000	82344000				11	F11:14472	MM_AJ_Y8_MeCN_150321_run1.raw	7	0	0	0	3	2	2	0	0	0	192	203	C8:0	K9:C8:0:1000.00	PEAKS DB
2	2	P00366|DHE3_BOVIN	K.NYTDNELEKITRR.F	N	54.11	1650.83	13	2.9	551.286	3	29.86		3698100	2220400	672950	8350500	17178000	4893500	7979200	38272000	6	F6:6761	MM_AJ_W16_MeCN_050321_run1.raw	20	0	1	1	1	2	2	2	1	3	192	204			PEAKS DB
2	2	P00366|DHE3_BOVIN	K.NYTDNELEK(+126.10)ITRR.F	N	43.61	1776.94	13	0.9	593.32	3	48.84				17268000	21300000	48393000				8	F8:12367	MM_AJ_W8_MeCN_050321_run1.raw	3	0	0	0	1	1	1	0	0	0	192	204	C8:0	K9:C8:0:1000.00	PEAKS DB
2	2	P00366|DHE3_BOVIN	R.RFTMELAK.K	N	37.15	994.527	8	2.1	498.272	2	43.3	458340	5278300	240520000	1494300	91607000	2106000	62805000	1851200	4944300	8	F8:11112	MM_AJ_W8_MeCN_050321_run1.raw	66	6	11	5	3	9	9	5	6	5	204	211			PEAKS DB
2	2	P00366|DHE3_BOVIN	R.RFTM(+15.99)ELAK.K	N	39.94	1010.52	8	9.5	506.273	2	32.46	733770000	1195500000		2318600	3305600			0		6	F6:7486	MM_AJ_W16_MeCN_050321_run1.raw	10	2	3	0	1	1	0	0	0	0	204	211	Oxidation (M)	M4:Oxidation (M):1000.00	PEAKS DB
2	2	P00366|DHE3_BOVIN	R.RFTMELAKK.G	N	28.87	1122.62	9	4.5	562.321	2	44.35	14760000	437600000	219740000	134120000	351670000	514120000	547260000		765570000	5	F5:10928	MM_AJ_W0_MeCN_050321_run1.raw	15	1	2	1	1	1	2	1	0	1	204	212			PEAKS DB
2	2	P00366|DHE3_BOVIN	R.RFTM(+15.99)ELAKK.G	N	18.93	1138.62	9	1.6	570.317	2	19.53						1898400				11	F11:3860	MM_AJ_Y8_MeCN_150321_run1.raw	3	0	0	0	0	0	1	0	0	0	204	212	Oxidation (M)	M4:Oxidation (M):1000.00	PEAKS DB
2	2	P00366|DHE3_BOVIN	R.RFTMELAK(+126.10)K.G	N	50.17	1248.73	9	0.9	417.25	3	53.24				18779000	9821700	32812000				11	F11:14501	MM_AJ_Y8_MeCN_150321_run1.raw	11	0	0	0	2	6	3	0	0	0	204	212	C8:0	K8:C8:0:30.46	PEAKS DB
2	2	P00366|DHE3_BOVIN	R.RFTM(+15.99)ELAK(+126.10)K.G	N	42.22	1264.72	9	0.7	422.581	3	47.95				2285200	267230					8	F8:12129	MM_AJ_W8_MeCN_050321_run1.raw	2	0	0	0	1	1	0	0	0	0	204	212	Oxidation (M)	M4:Oxidation (M):1000.00;K8:C8:0:12.28	PEAKS DB
2	2	P00366|DHE3_BOVIN	R.RFTMELAKKGFIGPGVDVPAPDMSTGER.E	N	62.49	3005.51	28	0.5	752.385	4	39.07									3099200	10	F10:9408	MM_AJ_Y16_MeCN_150321_run1.raw	1	0	0	0	0	0	0	0	0	1	204	231			PEAKS DB
2	2	P00366|DHE3_BOVIN	R.RFTMELAK(+42.01)KGFIGPGVDVPAPDMSTGER.E	N	17.91	3047.52	28	-29.4	1016.82	3	66.44										3	F3:16635	MM_AJ_R18_MeCN_050321_run1.raw	1	0	0	0	0	0	0	0	0	0	204	231		K8:Acetylation (K):0.00	PEAKS DB
2	2	P00366|DHE3_BOVIN	R.FTMELAK.K	N	39.99	838.426	7	3.3	420.222	2	37.49		4000300	4041400	48112	1581300000	4365800		1084400000	34617000	8	F8:8587	MM_AJ_W8_MeCN_050321_run1.raw	14	0	2	1	1	2	3	0	1	2	205	211			PEAKS DB
2	2	P00366|DHE3_BOVIN	R.FTM(+15.99)ELAK.K	N	42.4	854.421	7	0	428.218	2	24.46	2894300	4290500	30469000		1250700	100170000		6556000	11432000	12	F12:5205	MM_AJ_Y18_MeCN_150321_run1.raw	18	1	1	1	0	1	5	0	2	3	205	211	Oxidation (M)	M3:Oxidation (M):1000.00	PEAKS DB
2	2	P00366|DHE3_BOVIN	R.FTMELAKK.G	N	38.88	966.521	8	1.6	484.268	2	27.06		0	1064100000	90805000		1296600		593670000	1394000	6	F6:6001	MM_AJ_W16_MeCN_050321_run1.raw	9	0	0	2	1	0	1	0	1	1	205	212			PEAKS DB
2	2	P00366|DHE3_BOVIN	R.FTM(+15.99)ELAKK.G	N	30.7	982.516	8	2.5	492.266	2	26.78	326030			2817700						4	F4:5107	MM_AJ_R8_MeCN_050321_run1.raw	5	1	0	0	2	0	0	0	0	0	205	212	Oxidation (M)	M3:Oxidation (M):1000.00	PEAKS DB
2	2	P00366|DHE3_BOVIN	R.FTMELAK(+126.10)K.G	N	42.64	1092.63	8	1	547.32	2	53.14				6043900	9543800	46602000				11	F11:14572	MM_AJ_Y8_MeCN_150321_run1.raw	7	0	0	0	1	4	2	0	0	0	205	212		K7:C8:0:10.11	PEAKS DB
2	2	P00366|DHE3_BOVIN	R.FTMELAKKGFIGPGVDVPAPDMSTGER.E	N	33.5	2849.41	27	-1	713.359	4	41.65								0	612680	10	F10:10232	MM_AJ_Y16_MeCN_150321_run1.raw	1	0	0	0	0	0	0	0	0	1	205	231			PEAKS DB
2	2	P00366|DHE3_BOVIN	K.KGFIGPGVDVPAPDMSTGER.E	N	91.34	2028.99	20	0.2	1015.5	2	36.71	1049000000	2115200000	5310700000	1049600000	2420300000	4318200000	2223300000	2219400000	4060500000	11	F11:9337	MM_AJ_Y8_MeCN_150321_run1.raw	255	4	19	21	4	19	12	46	27	8	212	231			PEAKS DB
2	2	P00366|DHE3_BOVIN	K.KGFIGPGVDVPAPDM(+15.99)STGER.E	N	85.09	2044.99	20	3.3	682.672	3	34	289500000	900860000	2707400000	313990000	1262600000	3633000000	1406500000	1548600000	2654400000	2	F2:7921	MM_AJ_R16_MeCN_050321_run1.raw	171	6	25	14	6	17	11	16	16	6	212	231	Oxidation (M)	M15:Oxidation (M):1000.00	PEAKS DB
2	2	P00366|DHE3_BOVIN	K.K(+126.10)GFIGPGVDVPAPDMSTGER.E	N	79.24	2155.1	20	0.5	719.374	3	59.57				45699000	92751000	174740000				8	F8:15429	MM_AJ_W8_MeCN_050321_run1.raw	10	0	0	0	3	4	2	0	0	0	212	231	C8:0	K1:C8:0:1000.00	PEAKS DB
2	2	P00366|DHE3_BOVIN	K.K(+126.10)GFIGPGVDVPAPDM(+15.99)STGER.E	N	69.93	2171.09	20	1.1	724.706	3	56.46				13563000	23375000	82896000				8	F8:14540	MM_AJ_W8_MeCN_050321_run1.raw	8	0	0	0	3	3	2	0	0	0	212	231	C8:0; Oxidation (M)	K1:C8:0:1000.00;M15:Oxidation (M):1000.00	PEAKS DB
2	2	P00366|DHE3_BOVIN	K.K(+238.23)GFIGPGVDVPAPDMSTGER.E	N	72.02	2267.22	20	3.6	1134.62	2	63.76							1021700	4185300	5290000	2	F2:16157	MM_AJ_R16_MeCN_050321_run1.raw	4	0	0	0	0	0	0	1	1	2	212	231	C16:0	K1:C16:0:1000.00	PEAKS DB
2	2	P00366|DHE3_BOVIN	K.KGFIGPGVDVPAPDMSTGEREMSWIADTYASTIGHYDINAHAC(+57.02)VTGKPISQGGIHGR.I	N	86.49	6023.88	57	3.5	1205.79	5	49.72	1513800	1382700000		795090000	348850000	391510000	12135000	308990000	697070000	3	F3:12401	MM_AJ_R18_MeCN_050321_run1.raw	68	2	9	0	10	9	5	1	5	9	212	268	Carbamidomethylation	C43:Carbamidomethylation:1000.00	PEAKS DB
2	2	P00366|DHE3_BOVIN	K.KGFIGPGVDVPAPDM(+15.99)STGEREMSWIADTYASTIGHYDINAHAC(+57.02)VTGKPISQGGIHGR.I	N	78.65	6039.87	57	0.9	755.992	8	46.57	5351800	469060000		95003000	99152000	132480000		38689000	259320000	12	F12:11832	MM_AJ_Y18_MeCN_150321_run1.raw	40	1	5	0	4	9	5	0	2	3	212	268	Carbamidomethylation	M15:Oxidation (M):0.00;C43:Carbamidomethylation:1000.00	PEAKS DB
2	2	P00366|DHE3_BOVIN	K.KGFIGPGVDVPAPDMSTGEREM(+15.99)SWIADTYASTIGHYDINAHAC(+57.02)VTGKPISQGGIHGR.I	N	77.3	6039.87	57	3.4	1208.99	5	44.43	4189000	1714300		36932000	8354100	25331000		22739000	8773300	12	F12:11100	MM_AJ_Y18_MeCN_150321_run1.raw	19	2	1	0	3	1	1	0	2	1	212	268	Carbamidomethylation	M22:Oxidation (M):8.82;C43:Carbamidomethylation:1000.00	PEAKS DB
2	2	P00366|DHE3_BOVIN	K.KGFIGPGVDVPAPDM(+15.99)STGEREM(+15.99)SWIADTYASTIGHYDINAHAC(+57.02)VTGKPISQGGIHGR.I	N	72.13	6055.87	57	1.9	1010.32	6	43.57		2713600		7867700	44704			0	2700000	3	F3:10449	MM_AJ_R18_MeCN_050321_run1.raw	9	0	1	0	3	1	0	0	0	1	212	268	Oxidation (M); Carbamidomethylation	M15:Oxidation (M):1000.00;M22:Oxidation (M):1000.00;C43:Carbamidomethylation:1000.00	PEAKS DB
2	2	P00366|DHE3_BOVIN	K.K(+42.01)GFIGPGVDVPAPDMSTGEREMSWIADTYASTIGHYDINAHAC(+57.02)VTGKPISQGGIHGR.I	N	35.74	6065.89	57	-4.4	1011.98	6	58.16				6963300						4	F4:12842	MM_AJ_R8_MeCN_050321_run1.raw	1	0	0	0	1	0	0	0	0	0	212	268	Carbamidomethylation	K1:Acetylation (K):0.27;C43:Carbamidomethylation:1000.00	PEAKS DB
2	2	P00366|DHE3_BOVIN	K.KGFIGPGVDVPAPDMSTGEREMSWIADTYASTIGHYDINAHAC(+57.02)VTGK(+42.01)PISQGGIHGR.I	N	32.31	6065.89	57	-8.2	759.237	8	58.27				0						4	F4:12912	MM_AJ_R8_MeCN_050321_run1.raw	0	0	0	0	0	0	0	0	0	0	212	268	Carbamidomethylation	C43:Carbamidomethylation:1000.00;K47:Acetylation (K):3.93	PEAKS DB
2	2	P00366|DHE3_BOVIN	K.K(+42.01)GFIGPGVDVPAPDM(+15.99)STGEREMSWIADTYASTIGHYDINAHAC(+57.02)VTGKPISQGGIHGR.I	N	22.42	6081.88	57	2.4	869.85	7	41.33									2112600	10	F10:10151	MM_AJ_Y16_MeCN_150321_run1.raw	1	0	0	0	0	0	0	0	0	1	212	268	Acetylation (K); Carbamidomethylation	K1:Acetylation (K):84.65;M15:Oxidation (M):0.00;C43:Carbamidomethylation:1000.00	PEAKS DB
2	2	P00366|DHE3_BOVIN	K.K(+42.01)GFIGPGVDVPAPDMSTGEREM(+15.99)SWIADTYASTIGHYDINAHAC(+57.02)VTGKPISQGGIHGR.I	N	16.98	6081.88	57	4.1	869.851	7	41.67										12	F12:10226	MM_AJ_Y18_MeCN_150321_run1.raw	1	0	0	0	0	0	0	0	0	0	212	268	Acetylation (K); Carbamidomethylation	K1:Acetylation (K):53.55;M22:Oxidation (M):2.90;C43:Carbamidomethylation:1000.00	PEAKS DB
2	2	P00366|DHE3_BOVIN	K.KGFIGPGVDVPAPDMSTGEREM(+15.99)SWIADTYASTIGHYDINAHAC(+57.02)VTGK(+42.01)PISQGGIHGR.I	N	34.52	6081.88	57	3.3	1014.66	6	49.14		11431000		2041600						4	F4:10665	MM_AJ_R8_MeCN_050321_run1.raw	5	0	2	0	1	0	0	0	0	0	212	268	Carbamidomethylation	M22:Oxidation (M):6.08;C43:Carbamidomethylation:1000.00;K47:Acetylation (K):14.86	PEAKS DB
2	2	P00366|DHE3_BOVIN	K.KGFIGPGVDVPAPDM(+15.99)STGEREM(+15.99)SWIADTYASTIGHYDINAHAC(+57.02)VTGK(+42.01)PISQGGIHGR.I	N	60.97	6097.88	57	9.6	763.249	8	68.56		85914								5	F5:17531	MM_AJ_W0_MeCN_050321_run1.raw	2	0	2	0	0	0	0	0	0	0	212	268	Oxidation (M); Carbamidomethylation	M15:Oxidation (M):1000.00;M22:Oxidation (M):1000.00;C43:Carbamidomethylation:1000.00;K47:Acetylation (K):19.75	PEAKS DB
2	2	P00366|DHE3_BOVIN	K.K(+42.01)GFIGPGVDVPAPDMSTGEREMSWIADTYASTIGHYDINAHAC(+57.02)VTGK(+42.01)PISQGGIHGR.I	N	27.63	6107.9	57	8.1	873.571	7	62.93				0						4	F4:13944	MM_AJ_R8_MeCN_050321_run1.raw	0	0	0	0	0	0	0	0	0	0	212	268	Acetylation (K); Carbamidomethylation	K1:Acetylation (K):1000.00;C43:Carbamidomethylation:1000.00;K47:Acetylation (K):1000.00	PEAKS DB
2	2	P00366|DHE3_BOVIN	K.K(+126.10)GFIGPGVDVPAPDMSTGEREMSWIADTYASTIGHYDINAHAC(+57.02)VTGKPISQGGIHGR.I	N	25.98	6149.98	57	4.6	1026.01	6	56.96				1889200						4	F4:12570	MM_AJ_R8_MeCN_050321_run1.raw	2	0	0	0	2	0	0	0	0	0	212	268	C8:0; Carbamidomethylation	K1:C8:0:34.99;C43:Carbamidomethylation:1000.00	PEAKS DB
2	2	P00366|DHE3_BOVIN	K.KGFIGPGVDVPAPDMSTGEREMSWIADTYASTIGHYDINAHAC(+57.02)VTGK(+126.10)PISQGGIHGR.I	N	60.25	6149.98	57	3.7	1231.01	5	55.61				165890000		0				4	F4:12281	MM_AJ_R8_MeCN_050321_run1.raw	7	0	0	0	7	0	0	0	0	0	212	268	Carbamidomethylation; C8:0	C43:Carbamidomethylation:1000.00;K47:C8:0:66.50	PEAKS DB
2	2	P00366|DHE3_BOVIN	K.KGFIGPGVDVPAPDM(+15.99)STGEREMSWIADTYASTIGHYDINAHAC(+57.02)VTGK(+126.10)PISQGGIHGR.I	N	62.71	6165.98	57	-0.4	1028.67	6	55.64				3559400		0				4	F4:12312	MM_AJ_R8_MeCN_050321_run1.raw	1	0	0	0	1	0	0	0	0	0	212	268	Carbamidomethylation; C8:0	M15:Oxidation (M):0.00;C43:Carbamidomethylation:1000.00;K47:C8:0:32.69	PEAKS DB
2	2	P00366|DHE3_BOVIN	K.KGFIGPGVDVPAPDMSTGEREM(+15.99)SWIADTYASTIGHYDINAHAC(+57.02)VTGK(+126.10)PISQGGIHGR.I	N	60.65	6165.98	57	2.8	881.864	7	53.83				46833000						4	F4:11957	MM_AJ_R8_MeCN_050321_run1.raw	3	0	0	0	3	0	0	0	0	0	212	268	Carbamidomethylation; C8:0	M22:Oxidation (M):0.00;C43:Carbamidomethylation:1000.00;K47:C8:0:43.80	PEAKS DB
2	2	P00366|DHE3_BOVIN	K.KGFIGPGVDVPAPDM(+15.99)STGEREM(+15.99)SWIADTYASTIGHYDINAHAC(+57.02)VTGK(+126.10)PISQGGIHGR.I	N	25.09	6181.97	57	0.5	884.147	7	55.7				1224400						4	F4:12337	MM_AJ_R8_MeCN_050321_run1.raw	1	0	0	0	1	0	0	0	0	0	212	268	Oxidation (M); Carbamidomethylation; C8:0	M15:Oxidation (M):1000.00;M22:Oxidation (M):1000.00;C43:Carbamidomethylation:1000.00;K47:C8:0:25.93	PEAKS DB
2	2	P00366|DHE3_BOVIN	K.K(+42.01)GFIGPGVDVPAPDM(+15.99)STGEREMSWIADTYASTIGHYDINAHAC(+57.02)VTGK(+126.10)PISQGGIHGR.I	N	29.72	6207.99	57	-0.8	887.862	7	55.61				888330						4	F4:12302	MM_AJ_R8_MeCN_050321_run1.raw	1	0	0	0	1	0	0	0	0	0	212	268	Carbamidomethylation	K1:Acetylation (K):2.19;M15:Oxidation (M):0.00;C43:Carbamidomethylation:1000.00;K47:C8:0:2.19	PEAKS DB
2	2	P00366|DHE3_BOVIN	K.K(+126.10)GFIGPGVDVPAPDMSTGEREMSWIADTYASTIGHYDINAHAC(+57.02)VTGK(+126.10)PISQGGIHGR.I	N	18.86	6276.09	57	5.8	1047.03	6	62.36				0						4	F4:13818	MM_AJ_R8_MeCN_050321_run1.raw	0	0	0	0	0	0	0	0	0	0	212	268	C8:0; Carbamidomethylation	K1:C8:0:1000.00;C43:Carbamidomethylation:1000.00;K47:C8:0:1000.00	PEAKS DB
2	2	P00366|DHE3_BOVIN	K.GFIGPGVDVPAPDMSTGER.E	N	69.35	1900.9	19	2.8	634.642	3	44.26	1785200000	2991000000	8865700000	1859100000	4577000000	8980400000	4599500000	6478700000	8013800000	2	F2:11285	MM_AJ_R16_MeCN_050321_run1.raw	109	3	5	5	8	7	7	11	10	4	213	231			PEAKS DB
2	2	P00366|DHE3_BOVIN	K.GFIGPGVDVPAPDM(+15.99)STGER.E	N	61.27	1916.89	19	1.3	639.973	3	40.91	810440000	1234800000	1231100000	697560000	1621600000	969740000	2247800000	909940000	3146600000	1	F1:8259	MM_AJ_R0_MeCN_050321_run1.raw	101	8	9	5	4	10	5	7	12	7	213	231	Oxidation (M)	M14:Oxidation (M):1000.00	PEAKS DB
2	2	P00366|DHE3_BOVIN	K.GFIGPGVDVPAPDMSTGEREMSWIADTYASTIGHYDINAHAC(+57.02)VTGKPISQGGIHGR.I	N	71.2	5895.78	56	3.2	1474.96	4	52.15	12889000	2084200000		206760000	640520000	498130000	0	29555000	2097900000	6	F6:13501	MM_AJ_W16_MeCN_050321_run1.raw	86	3	9	0	5	14	8	0	1	10	213	268	Carbamidomethylation	C42:Carbamidomethylation:1000.00	PEAKS DB
2	2	P00366|DHE3_BOVIN	K.GFIGPGVDVPAPDM(+15.99)STGEREMSWIADTYASTIGHYDINAHAC(+57.02)VTGKPISQGGIHGR.I	N	63.46	5911.78	56	3.3	1183.37	5	59.32		442030000	0	210380000	461510000	13119000		129000000	179150000	12	F12:15235	MM_AJ_Y18_MeCN_150321_run1.raw	40	0	7	0	5	9	1	0	2	4	213	268	Carbamidomethylation	M14:Oxidation (M):4.59;C42:Carbamidomethylation:1000.00	PEAKS DB
2	2	P00366|DHE3_BOVIN	K.GFIGPGVDVPAPDMSTGEREM(+15.99)SWIADTYASTIGHYDINAHAC(+57.02)VTGKPISQGGIHGR.I	N	62.16	5911.78	56	-1.5	1183.36	5	51.25	0	327740000		27828000	764530			19809000		12	F12:13043	MM_AJ_Y18_MeCN_150321_run1.raw	14	0	2	0	1	3	0	0	2	0	213	268	Carbamidomethylation	M21:Oxidation (M):8.82;C42:Carbamidomethylation:1000.00	PEAKS DB
2	2	P00366|DHE3_BOVIN	K.GFIGPGVDVPAPDM(+15.99)STGEREM(+15.99)SWIADTYASTIGHYDINAHAC(+57.02)VTGKPISQGGIHGR.I	N	40.44	5927.77	56	0.4	988.97	6	67.6		555450		7286700				6051400	3476400	12	F12:17005	MM_AJ_Y18_MeCN_150321_run1.raw	10	0	1	0	3	0	0	0	2	1	213	268	Oxidation (M); Carbamidomethylation	M14:Oxidation (M):1000.00;M21:Oxidation (M):1000.00;C42:Carbamidomethylation:1000.00	PEAKS DB
2	2	P00366|DHE3_BOVIN	K.GFIGPGVDVPAPDM(+15.99)STGEREMSWIADTYASTIGHYDINAHAC(+57.02)VTGK(+42.01)PISQGGIHGR.I	N	31.37	5953.79	56	5.6	851.553	7	70.1		61534000		4436000	51993				0	8	F8:17946	MM_AJ_W8_MeCN_050321_run1.raw	6	0	2	0	1	3	0	0	0	0	213	268	Carbamidomethylation; Acetylation (K)	M14:Oxidation (M):0.00;C42:Carbamidomethylation:1000.00;K46:Acetylation (K):1000.00	PEAKS DB
2	2	P00366|DHE3_BOVIN	K.GFIGPGVDVPAPDMSTGEREM(+15.99)SWIADTYASTIGHYDINAHAC(+57.02)VTGK(+42.01)PISQGGIHGR.I	N	23.54	5953.79	56	6	993.311	6	43.49						690800			3933800	10	F10:10840	MM_AJ_Y16_MeCN_150321_run1.raw	2	0	0	0	0	0	1	0	0	1	213	268	Carbamidomethylation; Acetylation (K)	M21:Oxidation (M):0.00;C42:Carbamidomethylation:1000.00;K46:Acetylation (K):1000.00	PEAKS DB
2	2	P00366|DHE3_BOVIN	K.GFIGPGVDVPAPDM(+15.99)STGEREM(+15.99)SWIADTYASTIGHYDINAHAC(+57.02)VTGK(+42.01)PISQGGIHGR.I	N	27.2	5969.78	56	6.1	995.977	6	42.99					713780			1026200		12	F12:10669	MM_AJ_Y18_MeCN_150321_run1.raw	2	0	0	0	0	1	0	0	1	0	213	268	Oxidation (M); Carbamidomethylation; Acetylation (K)	M14:Oxidation (M):1000.00;M21:Oxidation (M):1000.00;C42:Carbamidomethylation:1000.00;K46:Acetylation (K):1000.00	PEAKS DB
2	2	P00366|DHE3_BOVIN	K.GFIGPGVDVPAPDMSTGEREMSWIADTYASTIGHYDINAHAC(+57.02)VTGK(+126.10)PISQGGIHGR.I	N	48.96	6021.89	56	5.2	1004.66	6	58.16	405190			878970000		0	0			4	F4:12930	MM_AJ_R8_MeCN_050321_run1.raw	9	1	0	0	8	0	0	0	0	0	213	268	Carbamidomethylation; C8:0	C42:Carbamidomethylation:1000.00;K46:C8:0:1000.00	PEAKS DB
2	2	P00366|DHE3_BOVIN	K.GFIGPGVDVPAPDM(+15.99)STGEREMSWIADTYASTIGHYDINAHAC(+57.02)VTGK(+126.10)PISQGGIHGR.I	N	56.23	6037.88	56	-0.4	1208.58	5	60.85				14556000		0				11	F11:16504	MM_AJ_Y8_MeCN_150321_run1.raw	3	0	0	0	3	0	0	0	0	0	213	268	Carbamidomethylation; C8:0	M14:Oxidation (M):2.37;C42:Carbamidomethylation:1000.00;K46:C8:0:1000.00	PEAKS DB
2	2	P00366|DHE3_BOVIN	K.GFIGPGVDVPAPDMSTGEREM(+15.99)SWIADTYASTIGHYDINAHAC(+57.02)VTGK(+126.10)PISQGGIHGR.I	N	35.32	6037.88	56	4.4	863.566	7	58.77				2622000						4	F4:13019	MM_AJ_R8_MeCN_050321_run1.raw	1	0	0	0	1	0	0	0	0	0	213	268	Carbamidomethylation; C8:0	M21:Oxidation (M):0.00;C42:Carbamidomethylation:1000.00;K46:C8:0:1000.00	PEAKS DB
2	2	P00366|DHE3_BOVIN	K.GFIGPGVDVPAPDMSTGEREMSWIADTYASTIGHYDINAHAC(+57.02)VTGK(+238.23)PISQGGIHGR.I	N	38.8	6134.01	56	-3.3	1023.34	6	70.17									940420	10	F10:17803	MM_AJ_Y16_MeCN_150321_run1.raw	1	0	0	0	0	0	0	0	0	1	213	268	Carbamidomethylation; C16:0	C42:Carbamidomethylation:1000.00;K46:C16:0:1000.00	PEAKS DB
2	2	P00366|DHE3_BOVIN	R.EMSWIADTYASTIGHYDINAHAC(+57.02)VTGKPISQGGIHGR.I	N	68.16	4012.89	37	3.9	803.589	5	59.57	461730000	4733100000	836170000	379330000	2003300000	22365000000	2835600000	1743800000	10564000000	5	F5:15691	MM_AJ_W0_MeCN_050321_run1.raw	487	42	36	47	32	51	55	44	41	36	232	268	Carbamidomethylation	C23:Carbamidomethylation:1000.00	PEAKS DB
2	2	P00366|DHE3_BOVIN	R.EM(+15.99)SWIADTYASTIGHYDINAHAC(+57.02)VTGKPISQGGIHGR.I	N	63.61	4028.89	37	1.8	672.49	6	59.05	263090000	60172000	226260000	51008000	48472000	415590000	5446100	72305000	322450000	5	F5:15116	MM_AJ_W0_MeCN_050321_run1.raw	112	5	9	13	8	4	18	7	11	13	232	268	Oxidation (M); Carbamidomethylation	M2:Oxidation (M):1000.00;C23:Carbamidomethylation:1000.00	PEAKS DB
2	2	P00366|DHE3_BOVIN	R.EMSWIADTYASTIGHYDINAHAC(+57.02)VTGK(+42.01)PISQGGIHGR.I	N	34.37	4054.91	37	-6.8	811.983	5	70.61						3630.7				11	F11:18829	MM_AJ_Y8_MeCN_150321_run1.raw	1	0	0	0	0	0	1	0	0	0	232	268	Carbamidomethylation; Acetylation (K)	C23:Carbamidomethylation:1000.00;K27:Acetylation (K):1000.00	PEAKS DB
2	2	P00366|DHE3_BOVIN	R.EM(+15.99)SWIADTYASTIGHYDINAHAC(+57.02)VTGK(+42.01)PISQGGIHGR.I	N	37.15	4070.9	37	7.5	679.496	6	67.3			0	264560		31031000		0		9	F9:18481	MM_AJ_Y0_MeCN_150321_run1.raw	3	0	0	0	1	0	2	0	0	0	232	268	Oxidation (M); Carbamidomethylation; Acetylation (K)	M2:Oxidation (M):1000.00;C23:Carbamidomethylation:1000.00;K27:Acetylation (K):1000.00	PEAKS DB
2	2	P00366|DHE3_BOVIN	R.EMSWIADTYASTIGHYDINAHAC(+57.02)VTGK(+126.10)PISQGGIHGR.I	N	61.9	4139	37	2.5	1035.76	4	52.03	144060			915120000		1719400000	0		513880000	4	F4:11416	MM_AJ_R8_MeCN_050321_run1.raw	67	1	0	0	15	0	38	0	0	11	232	268	Carbamidomethylation; C8:0	C23:Carbamidomethylation:1000.00;K27:C8:0:1000.00	PEAKS DB
2	2	P00366|DHE3_BOVIN	R.EM(+15.99)SWIADTYASTIGHYDINAHAC(+57.02)VTGK(+126.10)PISQGGIHGR.I	N	46.12	4154.99	37	1	832.007	5	67.08				2564500		85840000			1673700	11	F11:18056	MM_AJ_Y8_MeCN_150321_run1.raw	9	0	0	0	1	0	7	0	0	1	232	268	Oxidation (M); Carbamidomethylation; C8:0	M2:Oxidation (M):1000.00;C23:Carbamidomethylation:1000.00;K27:C8:0:1000.00	PEAKS DB
2	2	P00366|DHE3_BOVIN	R.EMSWIADTYASTIGHYDINAHAC(+57.02)VTGK(+238.23)PISQGGIHGR.I	N	41.84	4251.12	37	3.4	851.235	5	63.39	6187700			1817300			1307500	10485000	117930000	1	F1:13263	MM_AJ_R0_MeCN_050321_run1.raw	22	7	0	0	2	0	0	1	3	6	232	268	Carbamidomethylation; C16:0	C23:Carbamidomethylation:1000.00;K27:C16:0:1000.00	PEAKS DB
2	2	P00366|DHE3_BOVIN	R.EM(+15.99)SWIADTYASTIGHYDINAHAC(+57.02)VTGK(+238.23)PISQGGIHGR.I	N	22.51	4267.12	37	2.2	712.195	6	70.96	3438									1	F1:14964	MM_AJ_R0_MeCN_050321_run1.raw	1	1	0	0	0	0	0	0	0	0	232	268	Oxidation (M); Carbamidomethylation; C16:0	M2:Oxidation (M):1000.00;C23:Carbamidomethylation:1000.00;K27:C16:0:1000.00	PEAKS DB
2	2	P00366|DHE3_BOVIN	R.ISATGRGVFHGIENFINEASYMSILGMTPGFGDK.T	N	77.4	3615.75	34	3.1	904.947	4	61.75	188960						4100500	836960	51103000	3	F3:15508	MM_AJ_R18_MeCN_050321_run1.raw	7	1	0	0	0	0	0	1	1	3	269	302			PEAKS DB
2	2	P00366|DHE3_BOVIN	R.ISATGRGVFHGIENFINEASYM(+15.99)SILGMTPGFGDK.T	N	44.57	3631.74	34	2.2	908.945	4	56.46									402500	10	F10:14453	MM_AJ_Y16_MeCN_150321_run1.raw	1	0	0	0	0	0	0	0	0	1	269	302	Oxidation (M)	M22:Oxidation (M):23.70	PEAKS DB
2	2	P00366|DHE3_BOVIN	R.ISATGRGVFHGIENFINEASYMSILGM(+15.99)TPGFGDK.T	N	48.93	3631.74	34	0.8	908.944	4	57									3048700	10	F10:14723	MM_AJ_Y16_MeCN_150321_run1.raw	1	0	0	0	0	0	0	0	0	1	269	302		M27:Oxidation (M):13.89	PEAKS DB
2	2	P00366|DHE3_BOVIN	R.GVFHGIENFINEASYMSILGMTPGFGDK.T	N	78.6	3030.43	28	6.8	1011.16	3	63	1462100000	646890000	1329900000	2937100000	50941000	2140800000	1845700000	1108200000	374700000	3	F3:15907	MM_AJ_R18_MeCN_050321_run1.raw	102	5	6	16	8	2	12	7	9	12	275	302			PEAKS DB
2	2	P00366|DHE3_BOVIN	R.GVFHGIENFINEASYM(+15.99)SILGMTPGFGDK.T	N	86	3046.42	28	10.1	1016.49	3	59.54	183030000	363190000	98090000	256770000	199440000	1001700000	172570000	363220000	4919000000	3	F3:14965	MM_AJ_R18_MeCN_050321_run1.raw	83	8	3	13	9	4	12	5	5	5	275	302	Oxidation (M)	M16:Oxidation (M):61.30	PEAKS DB
2	2	P00366|DHE3_BOVIN	R.GVFHGIENFINEASYMSILGM(+15.99)TPGFGDK.T	N	71.63	3046.42	28	2.5	1016.48	3	59.97	137690000		1046600000	467560000	160720000	991370000	114070000	623980000	4896400000	12	F12:15288	MM_AJ_Y18_MeCN_150321_run1.raw	51	9	0	2	6	5	2	3	7	5	275	302	Oxidation (M)	M21:Oxidation (M):32.16	PEAKS DB
2	2	P00366|DHE3_BOVIN	R.GVFHGIENFINEASYM(+15.99)SILGM(+15.99)TPGFGDK.T	N	78.48	3062.42	28	4.4	766.615	4	56.79	11184000	28453000	47857000	23562000	2279000	127070000	34314000	19367000	144460000	3	F3:14344	MM_AJ_R18_MeCN_050321_run1.raw	79	7	4	5	11	1	8	10	6	4	275	302	Oxidation (M)	M16:Oxidation (M):1000.00;M21:Oxidation (M):1000.00	PEAKS DB
2	2	P00366|DHE3_BOVIN	R.GVFHGIENFINEASYM(+15.99)SILGMTPGFGDK(+42.01).T	N	18.34	3088.43	28	10.1	773.123	4	69.63						1119300				11	F11:18610	MM_AJ_Y8_MeCN_150321_run1.raw	1	0	0	0	0	0	1	0	0	0	275	302	Acetylation (K)	M16:Oxidation (M):0.00;K28:Acetylation (K):1000.00	PEAKS DB
2	2	P00366|DHE3_BOVIN	R.GVFHGIENFINEASYMSILGM(+15.99)TPGFGDK(+42.01).T	N	20.07	3088.43	28	11.2	773.124	4	55.18		1164700		0			19848000	0		2	F2:14147	MM_AJ_R16_MeCN_050321_run1.raw	2	0	1	0	0	0	0	1	0	0	275	302	Acetylation (K)	M21:Oxidation (M):4.75;K28:Acetylation (K):1000.00	PEAKS DB
2	2	P00366|DHE3_BOVIN	R.GVFHGIENFINEASYM(+15.99)SILGM(+15.99)TPGFGDK(+42.01).T	N	22.06	3104.43	28	6.4	777.119	4	56.29				0						4	F4:12466	MM_AJ_R8_MeCN_050321_run1.raw	0	0	0	0	0	0	0	0	0	0	275	302	Oxidation (M); Acetylation (K)	M16:Oxidation (M):1000.00;M21:Oxidation (M):1000.00;K28:Acetylation (K):1000.00	PEAKS DB
2	2	P00366|DHE3_BOVIN	R.FGAK(+126.10)C(+57.02)ITVGESDGSIWNPDGIDPK.E	Y	28.2	2688.31	24	-25	897.088	3	59.65				7255.1						4	F4:13229	MM_AJ_R8_MeCN_050321_run1.raw	1	0	0	0	1	0	0	0	0	0	323	346	C8:0; Carbamidomethylation	K4:C8:0:21.71;C5:Carbamidomethylation:1000.00	PEAKS DB
2	2	P00366|DHE3_BOVIN	K.C(+57.02)ITVGESDGSIWNPDGIDPKELEDFKLQHGTILGFPK.A	Y	27.83	4112.02	37	1.9	823.413	5	60.95		0								5	F5:15607	MM_AJ_W0_MeCN_050321_run1.raw	0	0	0	0	0	0	0	0	0	0	327	363	Carbamidomethylation	C1:Carbamidomethylation:1000.00	PEAKS DB
2	2	P00366|DHE3_BOVIN	K.C(+57.02)ITVGESDGSIWNPDGIDPK(+42.01)ELEDFKLQHGTILGFPK.A	Y	15.92	4154.03	37	-5.9	1039.51	4	52.99	0									1	F1:10996	MM_AJ_R0_MeCN_050321_run1.raw	0	0	0	0	0	0	0	0	0	0	327	363	Carbamidomethylation	C1:Carbamidomethylation:1000.00;K20:Acetylation (K):6.67	PEAKS DB
2	2	P00366|DHE3_BOVIN	K.ELEDFKLQHGTILGFPK.A	N	73.07	1971.05	17	2.2	986.533	2	47.64	4339100000	26528000000	25658000000	7995000000	15668000000	31413000000	15123000000	17681000000	26084000000	8	F8:12005	MM_AJ_W8_MeCN_050321_run1.raw	327	19	30	41	26	25	18	34	53	17	347	363			PEAKS DB
2	2	P00366|DHE3_BOVIN	K.ELEDFK(+42.01)LQHGTILGFPK.A	N	63.4	2013.06	17	0.9	1007.54	2	46.11	7553700	8704500	45568000	10131000	12566000	42181000	27621000	37050000	48720000	10	F10:11658	MM_AJ_Y16_MeCN_150321_run1.raw	19	1	2	2	1	1	2	2	1	2	347	363	Acetylation (K)	K6:Acetylation (K):108.67	PEAKS DB
2	2	P00366|DHE3_BOVIN	K.ELEDFK(+126.10)LQHGTILGFPK.A	N	51.66	2097.15	17	1.9	1049.58	2	61.99				63085000	26496000	192460000				11	F11:16811	MM_AJ_Y8_MeCN_150321_run1.raw	12	0	0	0	1	2	9	0	0	0	347	363	C8:0	K6:C8:0:127.06	PEAKS DB
2	2	P00366|DHE3_BOVIN	K.ELEDFKLQHGTILGFPKAK.I	N	40.61	2170.18	19	1.8	724.401	3	36.14	0	822490		0	2485200		26138000	9107000	209410000	10	F10:8294	MM_AJ_Y16_MeCN_150321_run1.raw	12	0	1	0	0	1	0	1	2	3	347	365			PEAKS DB
2	2	P00366|DHE3_BOVIN	K.ELEDFKLQHGTILGFPK(+42.01)AK.I	N	47.94	2212.19	19	-0.8	1107.1	2	40.74		30240000	28029000			30369000	22352000	57600000	71633000	10	F10:9944	MM_AJ_Y16_MeCN_150321_run1.raw	13	0	2	2	0	0	1	1	2	2	347	365		K17:Acetylation (K):11.10	PEAKS DB
2	2	P00366|DHE3_BOVIN	K.ELEDFKLQHGTILGFPKAK(+42.01).I	N	48.96	2212.19	19	1	738.404	3	40.91	3021200			6611200			7694200		40188000	12	F12:10003	MM_AJ_Y18_MeCN_150321_run1.raw	6	1	0	0	1	0	0	1	0	1	347	365		K19:Acetylation (K):9.40	PEAKS DB
2	2	P00366|DHE3_BOVIN	K.ELEDFKLQHGTILGFPK(+126.10)AK.I	N	45.96	2296.28	19	3.4	766.438	3	53.01				23423000	11408000	65257000				8	F8:13592	MM_AJ_W8_MeCN_050321_run1.raw	6	0	0	0	1	2	3	0	0	0	347	365		K17:C8:0:6.59	PEAKS DB
2	2	P00366|DHE3_BOVIN	K.ELEDFKLQHGTILGFPK(+238.23)AK.I	N	17.75	2408.41	19	5.3	603.112	4	63.47									1486900	10	F10:16247	MM_AJ_Y16_MeCN_150321_run1.raw	1	0	0	0	0	0	0	0	0	1	347	365		K17:C16:0:7.32	PEAKS DB
2	2	P00366|DHE3_BOVIN	K.LQHGTILGFPK.A	N	51.52	1209.69	11	4.1	605.853	2	37.49	722210000	1453400000	11122000000	722550000	2899600000	11243000000	2699800000	3423200000	2791300000	8	F8:8584	MM_AJ_W8_MeCN_050321_run1.raw	154	6	13	23	4	33	10	14	8	9	353	363			PEAKS DB
2	2	P00366|DHE3_BOVIN	K.LQHGTILGFPKAK.I	N	39.4	1408.82	13	0.4	470.614	3	30.07			2545300			4975600	7112200	3586700	5055600	6	F6:6835	MM_AJ_W16_MeCN_050321_run1.raw	6	0	0	1	0	0	1	2	1	1	353	365			PEAKS DB
2	2	P00366|DHE3_BOVIN	K.LQHGTILGFPK(+42.01)AK.I	N	49.7	1450.83	13	0.7	726.423	2	32.19	2054500	3034000	29658000	543270	5605700	1942500	12119000	8369700	1598500	11	F11:7729	MM_AJ_Y8_MeCN_150321_run1.raw	13	1	1	2	1	1	1	2	1	1	353	365		K11:Acetylation (K):14.63	PEAKS DB
2	2	P00366|DHE3_BOVIN	K.LQHGTILGFPKAK(+42.01).I	N	36.91	1450.83	13	1.9	726.423	2	35.25								1238300		6	F6:8295	MM_AJ_W16_MeCN_050321_run1.raw	2	0	0	0	0	0	0	0	1	0	353	365		K13:Acetylation (K):14.04	PEAKS DB
2	2	P00366|DHE3_BOVIN	K.LQHGTILGFPK(+126.10)AK.I	N	31.51	1534.92	13	1.3	768.47	2	48.51				14317000		58541000				11	F11:13153	MM_AJ_Y8_MeCN_150321_run1.raw	4	0	0	0	1	0	3	0	0	0	353	365		K11:C8:0:6.59	PEAKS DB
2	2	P00366|DHE3_BOVIN	K.LQHGTILGFPKAK(+126.10).I	N	46.76	1534.92	13	5.7	768.473	2	49.75				439810						4	F4:10832	MM_AJ_R8_MeCN_050321_run1.raw	1	0	0	0	1	0	0	0	0	0	353	365		K13:C8:0:12.81	PEAKS DB
2	2	P00366|DHE3_BOVIN	K.LQHGTILGFPK(+238.23)AK.I	N	44.13	1647.05	13	4.1	550.026	3	63.47							2467800		986160	10	F10:16251	MM_AJ_Y16_MeCN_150321_run1.raw	2	0	0	0	0	0	0	1	0	1	353	365		K11:C16:0:12.81	PEAKS DB
2	2	P00366|DHE3_BOVIN	K.LQHGTILGFPKAKIYEGSILEVDC(+57.02)DILIPAASEK.Q	N	45.26	3724.97	34	1.7	932.253	4	47.9									4435500	10	F10:12097	MM_AJ_Y16_MeCN_150321_run1.raw	1	0	0	0	0	0	0	0	0	1	353	386	Carbamidomethylation	C24:Carbamidomethylation:1000.00	PEAKS DB
2	2	P00366|DHE3_BOVIN	K.AKIYEGSILEVDC(+57.02)DILIPAASEK.Q	N	74.3	2533.3	23	1.8	845.442	3	50.12	9532100	2044500000	362190000	477010000	2060700000	1242500000	88397000	295380000	1073800000	8	F8:13076	MM_AJ_W8_MeCN_050321_run1.raw	175	13	23	5	13	27	16	5	14	12	364	386	Carbamidomethylation	C13:Carbamidomethylation:1000.00	PEAKS DB
2	2	P00366|DHE3_BOVIN	K.AK(+42.01)IYEGSILEVDC(+57.02)DILIPAASEK.Q	N	65.95	2575.31	23	1.2	859.445	3	54.38	1413000	4670200	60635000	6800300	14008000	81161000	4057000	3273100	33298000	5	F5:13832	MM_AJ_W0_MeCN_050321_run1.raw	23	1	3	3	2	3	2	2	1	2	364	386	Acetylation (K); Carbamidomethylation	K2:Acetylation (K):134.43;C13:Carbamidomethylation:1000.00	PEAKS DB
2	2	P00366|DHE3_BOVIN	K.AK(+126.10)IYEGSILEVDC(+57.02)DILIPAASEK.Q	N	65.55	2659.4	23	0	887.475	3	63.12				131730000	5984400	5034600	350340	0		11	F11:17106	MM_AJ_Y8_MeCN_150321_run1.raw	7	0	0	0	2	3	1	1	0	0	364	386	C8:0; Carbamidomethylation	K2:C8:0:163.03;C13:Carbamidomethylation:1000.00	PEAKS DB
2	2	P00366|DHE3_BOVIN	K.AKIYEGSILEVDC(+57.02)DILIPAASEK(+126.10)QLTK.S	N	45.56	3129.69	27	0.4	1044.24	3	62.75				0	281890					8	F8:16203	MM_AJ_W8_MeCN_050321_run1.raw	1	0	0	0	0	1	0	0	0	0	364	390	Carbamidomethylation	C13:Carbamidomethylation:1000.00;K23:C8:0:8.26	PEAKS DB
2	2	P00366|DHE3_BOVIN	K.IYEGSILEVDC(+57.02)DILIPAASEK.Q	N	63.7	2334.17	21	1.7	779.064	3	55.41	926920000	11368000000	23844000000	1938600000	8225100000	16368000000	1311000000	3181000000	5507000000	5	F5:14588	MM_AJ_W0_MeCN_050321_run1.raw	246	23	31	21	16	37	23	17	24	14	366	386	Carbamidomethylation	C11:Carbamidomethylation:1000.00	PEAKS DB
2	2	P00366|DHE3_BOVIN	K.IYEGSILEVDC(+57.02)DILIPAASEK(+126.10).Q	N	33.94	2460.27	21	1.6	821.099	3	63.75					5929200					8	F8:16488	MM_AJ_W8_MeCN_050321_run1.raw	1	0	0	0	0	1	0	0	0	0	366	386	Carbamidomethylation; C8:0	C11:Carbamidomethylation:1000.00;K21:C8:0:1000.00	PEAKS DB
2	2	P00366|DHE3_BOVIN	K.IYEGSILEVDC(+57.02)DILIPAASEKQLTK.S	N	42.63	2804.45	25	0.6	935.825	3	49.64	218370	2019800	3793300		1976200	19304000		3808900	8727800	8	F8:12635	MM_AJ_W8_MeCN_050321_run1.raw	9	1	1	1	0	1	1	0	1	1	366	390	Carbamidomethylation	C11:Carbamidomethylation:1000.00	PEAKS DB
2	2	P00366|DHE3_BOVIN	K.IYEGSILEVDC(+57.02)DILIPAASEK(+42.01)QLTK.S	N	45.99	2846.46	25	-0.2	949.828	3	55.34			3228900			4436300			2667800	11	F11:15053	MM_AJ_Y8_MeCN_150321_run1.raw	5	0	0	2	0	0	1	0	0	1	366	390	Carbamidomethylation	C11:Carbamidomethylation:1000.00;K21:Acetylation (K):14.19	PEAKS DB
2	2	P00366|DHE3_BOVIN	K.IYEGSILEVDC(+57.02)DILIPAASEK(+126.10)QLTK.S	N	55.32	2930.56	25	2.2	977.861	3	63.75				8094100	10307000	6090500				8	F8:16500	MM_AJ_W8_MeCN_050321_run1.raw	3	0	0	0	1	1	1	0	0	0	366	390	Carbamidomethylation	C11:Carbamidomethylation:1000.00;K21:C8:0:15.39	PEAKS DB
2	2	P00366|DHE3_BOVIN	K.QLTKSNAPR.V	N	38.76	1013.56	9	0.5	507.788	2	19.99					1332600					8	F8:3654	MM_AJ_W8_MeCN_050321_run1.raw	1	0	0	0	0	1	0	0	0	0	387	395			PEAKS DB
2	2	P00366|DHE3_BOVIN	K.QLTK(+42.01)SNAPR.V	N	42.05	1055.57	9	2.3	528.795	2	21.75			18483000	4282700	38600000		21103000	48870000		2	F2:4599	MM_AJ_R16_MeCN_050321_run1.raw	6	0	0	1	1	1	0	1	1	0	387	395	Acetylation (K)	K4:Acetylation (K):1000.00	PEAKS DB
2	2	P00366|DHE3_BOVIN	K.QLTK(+126.10)SNAPR.V	N	43.7	1139.67	9	3.6	570.842	2	41.47				19071000	60697000	91842000				8	F8:9978	MM_AJ_W8_MeCN_050321_run1.raw	4	0	0	0	1	2	1	0	0	0	387	395	C8:0	K4:C8:0:1000.00	PEAKS DB
2	2	P00366|DHE3_BOVIN	K.QLTK(+238.23)SNAPR.V	N	44.81	1251.79	9	2.6	626.905	2	63.74							4352000	5131700	2344900	6	F6:16296	MM_AJ_W16_MeCN_050321_run1.raw	4	0	0	0	0	0	0	1	2	1	387	395	C16:0	K4:C16:0:1000.00	PEAKS DB
2	2	P00366|DHE3_BOVIN	K.SNAPRVKAKIIAEGANGPTTPEADK.I	N	51.99	2534.35	25	-0.4	845.789	3	26.97								0	2651200	6	F6:6024	MM_AJ_W16_MeCN_050321_run1.raw	1	0	0	0	0	0	0	0	0	1	391	415			PEAKS DB
2	2	P00366|DHE3_BOVIN	R.VKAKIIAEGANGPTTPEADKIFLER.N	N	38.49	2667.46	25	-2.7	667.87	4	31.73		545610			1375900	2483500			0	10	F10:7014	MM_AJ_Y16_MeCN_150321_run1.raw	3	0	1	0	0	1	1	0	0	0	396	420			PEAKS DB
2	2	P00366|DHE3_BOVIN	K.AKIIAEGANGPTTPEADK.I	N	70.64	1781.92	18	1.4	891.966	2	24.16	3704500	424360000	9816100	27041000	196520000	59726000	32232000	352220000	724570000	7	F7:4951	MM_AJ_W18_MeCN_050321_run1.raw	33	1	2	2	2	9	2	2	4	2	398	415			PEAKS DB
2	2	P00366|DHE3_BOVIN	K.AK(+42.01)IIAEGANGPTTPEADK.I	N	61.54	1823.93	18	0.7	912.971	2	28.96	331270	16380000	37301000	2277900	16097000	44893000	13612000	19552000	24469000	11	F11:6661	MM_AJ_Y8_MeCN_150321_run1.raw	23	2	2	2	2	2	2	2	2	1	398	415	Acetylation (K)	K2:Acetylation (K):122.77	PEAKS DB
2	2	P00366|DHE3_BOVIN	K.AK(+126.10)IIAEGANGPTTPEADK.I	N	61.82	1908.02	18	1.6	955.019	2	48.24				11064000	8338900	38480000				8	F8:12225	MM_AJ_W8_MeCN_050321_run1.raw	5	0	0	0	2	1	2	0	0	0	398	415	C8:0	K2:C8:0:140.03	PEAKS DB
2	2	P00366|DHE3_BOVIN	K.AKIIAEGANGPTTPEADKIFLER.N	N	84.6	2440.3	23	1.8	1221.16	2	36.04	14772000	931010000	7509700	170270000	1108900000	112590000	198550000	846400000	1194800000	6	F6:8481	MM_AJ_W16_MeCN_050321_run1.raw	89	2	13	2	3	20	2	3	5	5	398	420			PEAKS DB
2	2	P00366|DHE3_BOVIN	K.AK(+42.01)IIAEGANGPTTPEADKIFLER.N	N	74.33	2482.31	23	-0.2	1242.16	2	39.73	13199000	31324000	30233000	17155000	39984000	45771000	40670000	64839000	44033000	9	F9:10574	MM_AJ_Y0_MeCN_150321_run1.raw	31	2	3	3	2	4	4	3	3	1	398	420	Acetylation (K)	K2:Acetylation (K):139.37	PEAKS DB
2	2	P00366|DHE3_BOVIN	K.AKIIAEGANGPTTPEADK(+42.01)IFLER.N	N	53.8	2482.31	23	-1.6	828.442	3	39.66					0				570420	12	F12:9635	MM_AJ_Y18_MeCN_150321_run1.raw	2	0	0	0	0	0	0	0	0	1	398	420	Acetylation (K)	K18:Acetylation (K):47.94	PEAKS DB
2	2	P00366|DHE3_BOVIN	K.AK(+126.10)IIAEGANGPTTPEADKIFLER.N	N	61.42	2566.4	23	2.4	856.476	3	53.53				48231000	71670000	123020000				8	F8:13767	MM_AJ_W8_MeCN_050321_run1.raw	9	0	0	0	1	5	3	0	0	0	398	420	C8:0	K2:C8:0:122.77	PEAKS DB
2	2	P00366|DHE3_BOVIN	K.IIAEGANGPTTPEADK.I	N	59.09	1582.78	16	2	792.401	2	26.38	1091300000	6931600000	4994000000	553650000	6558400000	8960200000	1785500000	3194300000	8758800000	6	F6:5909	MM_AJ_W16_MeCN_050321_run1.raw	83	8	6	6	2	8	8	5	7	7	400	415			PEAKS DB
2	2	P00366|DHE3_BOVIN	K.IIAEGANGPTTPEADKIFLER.N	N	80.07	2241.16	21	-0.9	1121.59	2	42.33	788990000	9724400000	21881000000	230090000	15160000000	19622000000	6884300000	12321000000	14090000000	3	F3:10069	MM_AJ_R18_MeCN_050321_run1.raw	402	19	43	32	36	46	33	17	34	21	400	420			PEAKS DB
2	2	P00366|DHE3_BOVIN	K.IIAEGANGPTTPEADK(+42.01)IFLER.N	N	66.07	2283.17	21	0.6	1142.6	2	45.37	9813200	22631000	39585000	12731000	37507000	55018000	34841000	32580000	54401000	3	F3:11050	MM_AJ_R18_MeCN_050321_run1.raw	27	2	3	2	2	2	2	2	2	2	400	420	Acetylation (K)	K16:Acetylation (K):1000.00	PEAKS DB
2	2	P00366|DHE3_BOVIN	K.IIAEGANGPTTPEADK(+126.10)IFLER.N	N	62.88	2367.27	21	-0.2	1184.64	2	57.49				26443000	89211000	152200000				11	F11:15632	MM_AJ_Y8_MeCN_150321_run1.raw	12	0	0	0	2	6	2	0	0	0	400	420	C8:0	K16:C8:0:1000.00	PEAKS DB
2	2	P00366|DHE3_BOVIN	K.IIAEGANGPTTPEADK(+238.23)IFLER.N	N	41.7	2479.39	21	8.6	827.479	3	63.49							362690		1044600	10	F10:16274	MM_AJ_Y16_MeCN_150321_run1.raw	2	0	0	0	0	0	0	1	0	1	400	420	C16:0	K16:C16:0:1000.00	PEAKS DB
2	2	P00366|DHE3_BOVIN	R.NIM(+15.99)VIPDLYLNAGGVTVSYFEWLNNLNHVSYGRLTFKYERDSNYHLLMSVQESLER.K	Y	32.65	6623.27	56	11	828.925	8	63.01		0							330880	7	F7:15613	MM_AJ_W18_MeCN_050321_run1.raw	2	0	0	0	0	0	0	0	0	1	421	476		M3:Oxidation (M):9.83	PEAKS DB
2	2	P00366|DHE3_BOVIN	R.NIMVIPDLYLNAGGVTVSYFEWLNNLNHVSYGRLTFKYERDSNYHLLM(+15.99)SVQESLER.K	Y	23.17	6623.27	56	11	947.199	7	70.36									330880	10	F10:17885	MM_AJ_Y16_MeCN_150321_run1.raw	1	0	0	0	0	0	0	0	0	1	421	476		M48:Oxidation (M):2.25	PEAKS DB
2	2	P00366|DHE3_BOVIN	R.LTFKYER.D	N	41.14	955.513	7	1.8	478.764	2	35.45	276690000	2667100000	97328000	420940000	3186600000	905370	1886900000	1810800000	988310	7	F7:7525	MM_AJ_W18_MeCN_050321_run1.raw	46	1	12	3	2	5	1	4	4	1	454	460			PEAKS DB
2	2	P00366|DHE3_BOVIN	R.LTFK(+42.01)YER.D	N	22.32	997.523	7	1.7	499.77	2	33.49							41056000			2	F2:7760	MM_AJ_R16_MeCN_050321_run1.raw	1	0	0	0	0	0	0	1	0	0	454	460	Acetylation (K)	K4:Acetylation (K):1000.00	PEAKS DB
2	2	P00366|DHE3_BOVIN	R.LTFK(+126.10)YER.D	N	31.99	1081.62	7	1.9	541.817	2	52.16				40344000	19440000	230680000				4	F4:11521	MM_AJ_R8_MeCN_050321_run1.raw	5	0	0	0	1	2	2	0	0	0	454	460	C8:0	K4:C8:0:1000.00	PEAKS DB
2	2	P00366|DHE3_BOVIN	R.LTFKYERDSNYHLLMSVQESLER.K	N	62.69	2857.41	23	1.7	715.36	4	42.87	793040			778800		3596700	4773900	10339000	102360000	12	F12:10587	MM_AJ_Y18_MeCN_150321_run1.raw	19	1	0	0	1	0	1	2	4	6	454	476			PEAKS DB
2	2	P00366|DHE3_BOVIN	R.LTFKYERDSNYHLLM(+15.99)SVQESLER.K	N	53.74	2873.4	23	-0.4	719.357	4	41.69		638890					1247500		16534000	10	F10:10229	MM_AJ_Y16_MeCN_150321_run1.raw	5	0	1	0	0	0	0	1	0	2	454	476	Oxidation (M)	M15:Oxidation (M):1000.00	PEAKS DB
2	2	P00366|DHE3_BOVIN	R.LTFK(+42.01)YERDSNYHLLMSVQESLER.K	N	64.51	2899.42	23	1.4	725.863	4	46.62				292090					5994500	12	F12:11749	MM_AJ_Y18_MeCN_150321_run1.raw	5	0	0	0	1	0	0	0	0	2	454	476	Acetylation (K)	K4:Acetylation (K):1000.00	PEAKS DB
2	2	P00366|DHE3_BOVIN	R.LTFK(+42.01)YERDSNYHLLM(+15.99)SVQESLER.K	N	30.91	2915.41	23	0.7	729.861	4	47.38								298830		6	F6:12191	MM_AJ_W16_MeCN_050321_run1.raw	1	0	0	0	0	0	0	0	1	0	454	476	Acetylation (K); Oxidation (M)	K4:Acetylation (K):1000.00;M15:Oxidation (M):1000.00	PEAKS DB
2	2	P00366|DHE3_BOVIN	R.LTFK(+126.10)YERDSNYHLLM(+15.99)SVQESLER.K	N	41.02	2999.51	23	5	750.888	4	54.61				657340						4	F4:12059	MM_AJ_R8_MeCN_050321_run1.raw	1	0	0	0	1	0	0	0	0	0	454	476	C8:0; Oxidation (M)	K4:C8:0:1000.00;M15:Oxidation (M):1000.00	PEAKS DB
2	2	P00366|DHE3_BOVIN	R.LTFK(+238.23)YERDSNYHLLMSVQESLER.K	N	39.16	3095.64	23	3.5	774.919	4	70.17	73762									1	F1:14772	MM_AJ_R0_MeCN_050321_run1.raw	1	1	0	0	0	0	0	0	0	0	454	476	C16:0	K4:C16:0:1000.00	PEAKS DB
2	2	P00366|DHE3_BOVIN	R.LTFKYERDSNYHLLMSVQESLERK.F	N	50.7	2985.5	24	1.9	598.109	5	40.73							0		0	12	F12:9996	MM_AJ_Y18_MeCN_150321_run1.raw	2	0	0	0	0	0	0	0	0	0	454	477			PEAKS DB
2	2	P00366|DHE3_BOVIN	K.YERDSNYHLLMSVQESLER.K	N	73.43	2368.11	19	-1.4	1185.06	2	39.92	634680	38262000	1445800	20612000	17791000	6419800	5364400	6551100	57520000	10	F10:9676	MM_AJ_Y16_MeCN_150321_run1.raw	44	1	8	1	4	5	2	4	2	5	458	476			PEAKS DB
2	2	P00366|DHE3_BOVIN	K.YERDSNYHLLM(+15.99)SVQESLER.K	N	76.08	2384.11	19	-0.9	795.709	3	39.01		2808000		2399400	2452400			7806900	7871900	12	F12:9438	MM_AJ_Y18_MeCN_150321_run1.raw	20	0	1	0	4	2	0	0	4	3	458	476	Oxidation (M)	M11:Oxidation (M):1000.00	PEAKS DB
2	2	P00366|DHE3_BOVIN	K.YERDSNYHLLMSVQESLERK.F	N	51.79	2496.21	20	0.1	625.059	4	40.06		0			0			0		7	F7:9301	MM_AJ_W18_MeCN_050321_run1.raw	1	0	0	0	0	0	0	0	0	0	458	477			PEAKS DB
2	2	P00366|DHE3_BOVIN	R.DSNYHLLMSVQESLER.K	N	78.86	1919.9	16	1.4	960.961	2	46.11	2871900000	5165900000	21957000000	2631100000	7888300000	16829000000	8269000000	8848500000	9793900000	3	F3:11215	MM_AJ_R18_MeCN_050321_run1.raw	318	20	27	30	17	23	34	34	45	27	461	476			PEAKS DB
2	2	P00366|DHE3_BOVIN	R.DSNYHLLM(+15.99)SVQESLER.K	N	80.53	1935.9	16	1.5	968.959	2	44.18	585650000	637290000	1544300000	804680000	2232200000	2799800000	1780300000	1738400000	2245500000	3	F3:10591	MM_AJ_R18_MeCN_050321_run1.raw	252	17	20	13	10	19	27	29	27	19	461	476	Oxidation (M)	M8:Oxidation (M):1000.00	PEAKS DB
2	2	P00366|DHE3_BOVIN	R.DSNYHLLMSVQESLERK.F	N	73.43	2048	17	1.4	683.675	3	41.51	215660000	2116800000	1894300000	898510000	1494500000	1902400000	997630000	1842400000	2716000000	3	F3:9918	MM_AJ_R18_MeCN_050321_run1.raw	198	3	19	9	9	11	18	20	27	20	461	477			PEAKS DB
2	2	P00366|DHE3_BOVIN	R.DSNYHLLM(+15.99)SVQESLERK.F	N	68.13	2063.99	17	1.4	689.006	3	41.52	31927000	322930000	124590000	235200000	443800000	164400000	192170000	307150000	308950000	3	F3:9792	MM_AJ_R18_MeCN_050321_run1.raw	110	3	12	6	8	17	7	7	9	4	461	477	Oxidation (M)	M8:Oxidation (M):1000.00	PEAKS DB
2	2	P00366|DHE3_BOVIN	R.DSNYHLLMSVQESLERK(+126.10).F	N	44.8	2174.1	17	4.1	725.712	3	60.61				166660		1557400				4	F4:13441	MM_AJ_R8_MeCN_050321_run1.raw	3	0	0	0	1	0	2	0	0	0	461	477	C8:0	K17:C8:0:1000.00	PEAKS DB
2	2	P00366|DHE3_BOVIN	R.DSNYHLLMSVQESLERKFGK.H	N	71.15	2380.18	20	3	596.055	4	44.89							1510800	3627300	13730000	3	F3:10887	MM_AJ_R18_MeCN_050321_run1.raw	8	0	0	0	0	0	0	1	1	3	461	480			PEAKS DB
2	2	P00366|DHE3_BOVIN	R.DSNYHLLMSVQESLERK(+238.23)FGK.H	N	66.2	2618.41	20	6.1	873.817	3	63.49	0							448030	3822800	10	F10:16267	MM_AJ_Y16_MeCN_150321_run1.raw	3	0	0	0	0	0	0	0	1	2	461	480	C16:0	K17:C16:0:28.36	PEAKS DB
2	2	P00366|DHE3_BOVIN	R.DSNYHLLM(+15.99)SVQESLERK(+238.23)FGK.H	N	25.8	2634.41	20	3.8	659.612	4	63.97	530550									1	F1:13437	MM_AJ_R0_MeCN_050321_run1.raw	2	2	0	0	0	0	0	0	0	0	461	480	Oxidation (M)	M8:Oxidation (M):1000.00;K17:C16:0:9.42	PEAKS DB
2	2	P00366|DHE3_BOVIN	R.DSNYHLLMSVQESLERK(+238.23)FGK(+238.23).H	N	16.18	2856.64	20	3.4	953.225	3	64.29									0	10	F10:16459	MM_AJ_Y16_MeCN_150321_run1.raw	0	0	0	0	0	0	0	0	0	0	461	480	C16:0	K17:C16:0:1000.00;K20:C16:0:1000.00	PEAKS DB
2	2	P00366|DHE3_BOVIN	R.DSNYHLLMSVQESLERKFGKHGGTIPIVPTAEFQDR.I	N	56.79	4099.06	36	2.9	820.821	5	49.12							2002500	6716500	19869000	6	F6:12629	MM_AJ_W16_MeCN_050321_run1.raw	4	0	0	0	0	0	0	1	1	1	461	496			PEAKS DB
2	2	P00366|DHE3_BOVIN	R.DSNYHLLMSVQESLERK(+238.23)FGKHGGTIPIVPTAEFQDR.I	N	69.15	4337.29	36	1.7	868.466	5	70.15	1980500						406720	12572000	10664000	1	F1:14716	MM_AJ_R0_MeCN_050321_run1.raw	6	1	0	0	0	0	0	1	2	2	461	496		K17:C16:0:0.00	PEAKS DB
2	2	P00366|DHE3_BOVIN	R.DSNYHLLMSVQESLERKFGK(+238.23)HGGTIPIVPTAEFQDR.I	N	55.38	4337.29	36	-0.9	868.464	5	70.29				636430				1462200	9547400	4	F4:15635	MM_AJ_R8_MeCN_050321_run1.raw	5	0	0	0	1	0	0	0	2	2	461	496		K20:C16:0:0.00	PEAKS DB
2	2	P00366|DHE3_BOVIN	R.DSNYHLLM(+15.99)SVQESLERK(+238.23)FGKHGGTIPIVPTAEFQDR.I	N	49.43	4353.28	36	-3.1	871.661	5	70.18								1602300		6	F6:17810	MM_AJ_W16_MeCN_050321_run1.raw	1	0	0	0	0	0	0	0	1	0	461	496	Oxidation (M)	M8:Oxidation (M):1000.00;K17:C16:0:0.00	PEAKS DB
2	2	P00366|DHE3_BOVIN	R.DSNYHLLM(+15.99)SVQESLERKFGK(+238.23)HGGTIPIVPTAEFQDR.I	N	40.53	4353.28	36	3	871.667	5	70.22	970040									1	F1:14761	MM_AJ_R0_MeCN_050321_run1.raw	1	1	0	0	0	0	0	0	0	0	461	496	Oxidation (M)	M8:Oxidation (M):1000.00;K20:C16:0:0.00	PEAKS DB
2	2	P00366|DHE3_BOVIN	R.DSNYHLLMSVQESLERK(+238.23)FGK(+42.01)HGGTIPIVPTAEFQDR.I	N	52.09	4379.3	36	5.6	876.872	5	70										3	F3:17453	MM_AJ_R18_MeCN_050321_run1.raw	2	0	0	0	0	0	0	0	0	0	461	496		K17:C16:0:0.00;K20:Acetylation (K):0.00	PEAKS DB
2	2	P00366|DHE3_BOVIN	R.KFGKHGGTIPIVPTAEFQDR.I	N	65.78	2197.16	20	2.1	733.397	3	34.76	77064	6549900	13152000	2828000	13058000	41141000	14979000	13064000	37502000	8	F8:7780	MM_AJ_W8_MeCN_050321_run1.raw	21	1	2	2	2	2	2	2	2	2	477	496			PEAKS DB
2	2	P00366|DHE3_BOVIN	R.K(+42.01)FGKHGGTIPIVPTAEFQDR.I	N	68.64	2239.17	20	1.2	560.802	4	34.94	3906400	12887000	46085000	4053200	18415000	41298000	14915000	21423000	15369000	10	F10:8041	MM_AJ_Y16_MeCN_150321_run1.raw	25	2	2	4	2	2	2	2	2	2	477	496		K1:Acetylation (K):19.05	PEAKS DB
2	2	P00366|DHE3_BOVIN	R.K(+126.10)FGKHGGTIPIVPTAEFQDR.I	N	68.13	2323.27	20	0.4	775.431	3	53.65	407950			73573000	143340000	1347800000				11	F11:15509	MM_AJ_Y8_MeCN_150321_run1.raw	11	1	0	0	2	4	4	0	0	0	477	496		K1:C8:0:12.33	PEAKS DB
2	2	P00366|DHE3_BOVIN	R.KFGK(+126.10)HGGTIPIVPTAEFQDR.I	N	77.56	2323.27	20	-0.7	1162.64	2	46.22				355190000	530180000	1258000000				11	F11:12459	MM_AJ_Y8_MeCN_150321_run1.raw	21	0	0	0	2	12	7	0	0	0	477	496		K4:C8:0:9.42	PEAKS DB
2	2	P00366|DHE3_BOVIN	R.K(+126.10)FGK(+42.01)HGGTIPIVPTAEFQDR.I	N	17.96	2365.28	20	-22.9	592.313	4	48.84				0						4	F4:10610	MM_AJ_R8_MeCN_050321_run1.raw	0	0	0	0	0	0	0	0	0	0	477	496		K1:C8:0:0.00;K4:Acetylation (K):0.00	PEAKS DB
2	2	P00366|DHE3_BOVIN	R.K(+238.23)FGKHGGTIPIVPTAEFQDR.I	N	39.51	2435.39	20	5	1218.71	2	63.6							546840			2	F2:16121	MM_AJ_R16_MeCN_050321_run1.raw	1	0	0	0	0	0	0	1	0	0	477	496		K1:C16:0:9.42	PEAKS DB
2	2	P00366|DHE3_BOVIN	R.KFGK(+238.23)HGGTIPIVPTAEFQDR.I	N	72.34	2435.39	20	0.5	1218.7	2	63.16	13208000			4322200			64705000	61557000	270700000	10	F10:16143	MM_AJ_Y16_MeCN_150321_run1.raw	10	2	0	0	2	0	0	1	2	3	477	496		K4:C16:0:0.00	PEAKS DB
2	2	P00366|DHE3_BOVIN	R.K(+126.10)FGK(+126.10)HGGTIPIVPTAEFQDR.I	N	56.19	2449.37	20	2.7	817.467	3	62.99				1792000	0	1156400				11	F11:17060	MM_AJ_Y8_MeCN_150321_run1.raw	2	0	0	0	1	0	1	0	0	0	477	496	C8:0	K1:C8:0:1000.00;K4:C8:0:1000.00	PEAKS DB
2	2	P00366|DHE3_BOVIN	R.K(+42.01)FGK(+238.23)HGGTIPIVPTAEFQDR.I	N	39.56	2477.4	20	3.2	826.811	3	59.93										3	F3:15066	MM_AJ_R18_MeCN_050321_run1.raw	3	0	0	0	0	0	0	0	0	0	477	496		K1:Acetylation (K):7.77;K4:C16:0:7.77	PEAKS DB
2	2	P00366|DHE3_BOVIN	R.K(+238.23)FGK(+238.23)HGGTIPIVPTAEFQDR.I	N	49.07	2673.62	20	6.2	892.221	3	63.79	401130								2123200	1	F1:13378	MM_AJ_R0_MeCN_050321_run1.raw	3	1	0	0	0	0	0	0	0	2	477	496	C16:0	K1:C16:0:1000.00;K4:C16:0:1000.00	PEAKS DB
2	2	P00366|DHE3_BOVIN	R.K(+42.01)FGKHGGTIPIVPTAEFQDRISGASEK.D	N	75.68	2911.52	27	2.3	728.889	4	37.63		1167200								5	F5:8766	MM_AJ_W0_MeCN_050321_run1.raw	2	0	1	0	0	0	0	0	0	0	477	503		K1:Acetylation (K):3.29	PEAKS DB
2	2	P00366|DHE3_BOVIN	K.FGKHGGTIPIVPTAEFQDR.I	N	60.52	2069.07	19	1	690.698	3	35.91		0	2937300	805130	4315300	11563000	3344500	4085500	10624000	6	F6:8460	MM_AJ_W16_MeCN_050321_run1.raw	17	0	0	2	1	2	3	1	2	4	478	496			PEAKS DB
2	2	P00366|DHE3_BOVIN	K.FGK(+42.01)HGGTIPIVPTAEFQDR.I	N	73.26	2111.08	19	-1.5	1056.55	2	39.3	5339400	9468100	21068000	9665800	15313000	33695000	14479000	15710000	33791000	12	F12:9516	MM_AJ_Y18_MeCN_150321_run1.raw	20	1	1	6	1	1	2	1	1	2	478	496	Acetylation (K)	K3:Acetylation (K):1000.00	PEAKS DB
2	2	P00366|DHE3_BOVIN	K.FGK(+126.10)HGGTIPIVPTAEFQDR.I	N	69.26	2195.17	19	1.4	1098.6	2	50.99	87017			259820000	530280000	712310000				11	F11:13851	MM_AJ_Y8_MeCN_150321_run1.raw	19	1	0	0	4	8	6	0	0	0	478	496	C8:0	K3:C8:0:1000.00	PEAKS DB
2	2	P00366|DHE3_BOVIN	K.FGK(+238.23)HGGTIPIVPTAEFQDR.I	N	66.91	2307.3	19	3	770.109	3	63.76				475010			2384800	13069000	1220100	2	F2:16164	MM_AJ_R16_MeCN_050321_run1.raw	8	0	0	0	1	0	0	3	2	1	478	496	C16:0	K3:C16:0:1000.00	PEAKS DB
2	2	P00366|DHE3_BOVIN	K.FGK(+42.01)HGGTIPIVPTAEFQDRISGASEK.D	N	69.72	2783.42	26	2	696.865	4	39.79		0								5	F5:9511	MM_AJ_W0_MeCN_050321_run1.raw	0	0	0	0	0	0	0	0	0	0	478	503	Acetylation (K)	K3:Acetylation (K):121.95	PEAKS DB
2	2	P00366|DHE3_BOVIN	K.FGK(+126.10)HGGTIPIVPTAEFQDRISGASEK.D	N	71.5	2867.52	26	2.1	717.888	4	49.14				8436500	5682900					4	F4:10683	MM_AJ_R8_MeCN_050321_run1.raw	2	0	0	0	1	1	0	0	0	0	478	503	C8:0	K3:C8:0:103.49	PEAKS DB
2	2	P00366|DHE3_BOVIN	K.HGGTIPIVPTAEFQDR.I	N	80.89	1736.88	16	0.7	579.969	3	35.35	1994500000	10587000000	21601000000	4697200000	15110000000	25290000000	14173000000	14024000000	19171000000	9	F9:10308	MM_AJ_Y0_MeCN_150321_run1.raw	488	20	51	16	15	88	37	38	74	23	481	496			PEAKS DB
2	2	P00366|DHE3_BOVIN	K.HGGTIPIVPTAEFQDRISGASEK.D	N	84.86	2409.23	23	1.7	603.316	4	37.58	405540	4330000000	483680	309880000	2365800000	20679000	133280000	1770900000	2113300000	8	F8:8653	MM_AJ_W8_MeCN_050321_run1.raw	247	1	77	1	5	54	2	6	23	13	481	503			PEAKS DB
2	2	P00366|DHE3_BOVIN	K.HGGTIPIVPTAEFQDRISGASEK(+126.10).D	N	56.1	2535.33	23	0.6	634.841	4	49.64					2191500					8	F8:12647	MM_AJ_W8_MeCN_050321_run1.raw	1	0	0	0	0	1	0	0	0	0	481	503	C8:0	K23:C8:0:1000.00	PEAKS DB
2	2	P00366|DHE3_BOVIN	K.HGGTIPIVPTAEFQDRISGASEKDIVHSGLAYTMER.S	N	80.91	3881.94	36	3.3	647.999	6	58.24	2354200	812580000		149140000	1043800000	16823000	36633000	421770000	796740000	7	F7:14427	MM_AJ_W18_MeCN_050321_run1.raw	100	1	12	0	3	27	2	2	15	6	481	516			PEAKS DB
2	2	P00366|DHE3_BOVIN	K.HGGTIPIVPTAEFQDRISGASEKDIVHSGLAYTM(+15.99)ER.S	N	57.93	3897.93	36	0.9	780.594	5	43.81		12285000		1090400	0			32695000	0	8	F8:10834	MM_AJ_W8_MeCN_050321_run1.raw	18	0	3	0	2	0	0	0	4	0	481	516	Oxidation (M)	M34:Oxidation (M):1000.00	PEAKS DB
2	2	P00366|DHE3_BOVIN	K.HGGTIPIVPTAEFQDRISGASEK(+42.01)DIVHSGLAYTMER.S	N	74.75	3923.95	36	3.1	785.799	5	59.03	409110	360230000		91882000	410480000	0	24010000	416210000	562590000	5	F5:15175	MM_AJ_W0_MeCN_050321_run1.raw	43	1	6	0	2	10	0	2	3	4	481	516	Acetylation (K)	K23:Acetylation (K):1000.00	PEAKS DB
2	2	P00366|DHE3_BOVIN	K.HGGTIPIVPTAEFQDRISGASEK(+42.01)DIVHSGLAYTM(+15.99)ER.S	N	36.35	3939.94	36	2.8	788.998	5	43.85		4520900		924190	0			20948000	29604000	12	F12:10901	MM_AJ_Y18_MeCN_150321_run1.raw	16	0	4	0	1	0	0	0	3	3	481	516	Acetylation (K); Oxidation (M)	K23:Acetylation (K):1000.00;M34:Oxidation (M):1000.00	PEAKS DB
2	2	P00366|DHE3_BOVIN	K.HGGTIPIVPTAEFQDRISGASEK(+126.10)DIVHSGLAYTMER.S	N	47.86	4008.04	36	0.6	802.616	5	61.71				5367400	8427900					8	F8:15962	MM_AJ_W8_MeCN_050321_run1.raw	3	0	0	0	1	2	0	0	0	0	481	516	C8:0	K23:C8:0:1000.00	PEAKS DB
2	2	P00366|DHE3_BOVIN	K.HGGTIPIVPTAEFQDRISGASEK(+126.10)DIVHSGLAYTM(+15.99)ER.S	N	19.22	4024.04	36	-8.9	805.807	5	47.85								2134700		6	F6:12312	MM_AJ_W16_MeCN_050321_run1.raw	1	0	0	0	0	0	0	0	1	0	481	516	C8:0; Oxidation (M)	K23:C8:0:1000.00;M34:Oxidation (M):1000.00	PEAKS DB
2	2	P00366|DHE3_BOVIN	K.HGGTIPIVPTAEFQDRISGASEK(+238.23)DIVHSGLAYTMER.S	N	48.53	4120.17	36	-0.7	825.04	5	63.16								0	7185200	10	F10:16127	MM_AJ_Y16_MeCN_150321_run1.raw	2	0	0	0	0	0	0	0	0	2	481	516	C16:0	K23:C16:0:1000.00	PEAKS DB
2	2	P00366|DHE3_BOVIN	K.HGGTIPIVPTAEFQDRISGASEKDIVHSGLAYTMERSAR.Q	N	42.12	4196.11	39	0.7	840.229	5	40.43								4688700	0	10	F10:9849	MM_AJ_Y16_MeCN_150321_run1.raw	1	0	0	0	0	0	0	0	1	0	481	519			PEAKS DB
2	2	P00366|DHE3_BOVIN	K.HGGTIPIVPTAEFQDRISGASEK(+42.01)DIVHSGLAYTMERSAR.Q	N	39.32	4238.12	39	-1.8	848.629	5	43.82								0	0	10	F10:10932	MM_AJ_Y16_MeCN_150321_run1.raw	0	0	0	0	0	0	0	0	0	0	481	519	Acetylation (K)	K23:Acetylation (K):1000.00	PEAKS DB
2	2	P00366|DHE3_BOVIN	R.ISGASEKDIVHSGLAYTMER.S	N	92.66	2163.06	20	0.7	1082.54	2	33.55	208410000	1646500000	1411400000	822490000	2948100000	4255800000	1812300000	2436600000	4508900000	12	F12:7711	MM_AJ_Y18_MeCN_150321_run1.raw	152	3	19	16	3	36	15	4	4	5	497	516			PEAKS DB
2	2	P00366|DHE3_BOVIN	R.ISGASEKDIVHSGLAYTM(+15.99)ER.S	N	55.81	2179.06	20	2.6	727.362	3	32.92	28722000	65270000	91771000	50975000	126600000	250580000	107590000	110470000	267410000	6	F6:7709	MM_AJ_W16_MeCN_050321_run1.raw	72	3	5	8	4	9	7	4	5	4	497	516	Oxidation (M)	M18:Oxidation (M):1000.00	PEAKS DB
2	2	P00366|DHE3_BOVIN	R.ISGASEK(+42.01)DIVHSGLAYTMER.S	N	86.45	2205.07	20	1	1103.55	2	41.04	362820000	1027500000	2575000000	435820000	1316100000	2031300000	1371400000	1533400000	1574300000	3	F3:9586	MM_AJ_R18_MeCN_050321_run1.raw	68	3	8	8	5	10	4	3	5	3	497	516	Acetylation (K)	K7:Acetylation (K):1000.00	PEAKS DB
2	2	P00366|DHE3_BOVIN	R.ISGASEK(+42.01)DIVHSGLAYTM(+15.99)ER.S	N	50.5	2221.07	20	1.9	1111.54	2	41.12	9973800	60021000	59601000	8616200	78036000	96513000	90717000	63162000	79652000	5	F5:9940	MM_AJ_W0_MeCN_050321_run1.raw	41	3	4	3	2	3	4	4	4	3	497	516	Acetylation (K); Oxidation (M)	K7:Acetylation (K):1000.00;M18:Oxidation (M):1000.00	PEAKS DB
2	2	P00366|DHE3_BOVIN	R.ISGASEK(+126.10)DIVHSGLAYTMER.S	N	71.28	2289.17	20	1.1	1145.59	2	51.44	385720	375560	0	127580000	66382000	656010000	3365300		5537200	11	F11:13957	MM_AJ_Y8_MeCN_150321_run1.raw	25	1	2	0	5	4	9	1	0	1	497	516	C8:0	K7:C8:0:1000.00	PEAKS DB
2	2	P00366|DHE3_BOVIN	R.ISGASEK(+126.10)DIVHSGLAYTM(+15.99)ER.S	N	39.43	2305.16	20	1.3	769.396	3	49.07		0	11901000	11657000	6420300	25140000	15743000			11	F11:13273	MM_AJ_Y8_MeCN_150321_run1.raw	16	0	0	1	3	4	4	2	0	0	497	516	C8:0; Oxidation (M)	K7:C8:0:1000.00;M18:Oxidation (M):1000.00	PEAKS DB
2	2	P00366|DHE3_BOVIN	R.ISGASEK(+238.23)DIVHSGLAYTMER.S	N	64.58	2401.29	20	2.4	801.44	3	63.74							9224600	23326000	33633	6	F6:16295	MM_AJ_W16_MeCN_050321_run1.raw	4	0	0	0	0	0	0	2	1	1	497	516	C16:0	K7:C16:0:1000.00	PEAKS DB
2	2	P00366|DHE3_BOVIN	R.ISGASEK(+238.23)DIVHSGLAYTM(+15.99)ER.S	N	25.99	2417.29	20	5.3	806.774	3	63.75							167950			2	F2:16144	MM_AJ_R16_MeCN_050321_run1.raw	1	0	0	0	0	0	0	1	0	0	497	516	C16:0; Oxidation (M)	K7:C16:0:1000.00;M18:Oxidation (M):1000.00	PEAKS DB
2	2	P00366|DHE3_BOVIN	R.ISGASEKDIVHSGLAYTMERSAR.Q	N	70.85	2477.23	23	1.2	620.316	4	34.25							2252700	23127000	37091000	6	F6:7956	MM_AJ_W16_MeCN_050321_run1.raw	15	0	0	0	0	0	0	1	3	3	497	519			PEAKS DB
2	2	P00366|DHE3_BOVIN	R.ISGASEKDIVHSGLAYTMERSARQIMR.T	N	31.71	3005.52	27	4.4	602.114	5	37.69								10752000	0	10	F10:8977	MM_AJ_Y16_MeCN_150321_run1.raw	2	0	0	0	0	0	0	0	2	0	497	523			PEAKS DB
2	2	P00366|DHE3_BOVIN	K.DIVHSGLAYTMER.S	N	78.84	1490.72	13	1.7	746.368	2	41.9	1993400000	8203100000	10153000000	1531400000	8523400000	11092000000	5980900000	6135600000	10499000000	6	F6:10441	MM_AJ_W16_MeCN_050321_run1.raw	389	17	70	13	23	27	26	51	32	18	504	516			PEAKS DB
2	2	P00366|DHE3_BOVIN	K.DIVHSGLAYTM(+15.99)ER.S	N	56.26	1506.71	13	-2.4	503.244	3	38.06	371810000	798970000	1267200000	168670000	1016400000	1824100000	692500000	1011500000	1570700000	3	F3:8587	MM_AJ_R18_MeCN_050321_run1.raw	237	14	30	9	5	22	7	24	15	7	504	516	Oxidation (M)	M11:Oxidation (M):1000.00	PEAKS DB
2	2	P00366|DHE3_BOVIN	K.DIVHSGLAYTMERSAR.Q	N	66.64	1804.89	16	1.4	452.23	4	34.78							7393900	4965100	38922000	3	F3:7581	MM_AJ_R18_MeCN_050321_run1.raw	13	0	0	0	0	0	0	2	1	3	504	519			PEAKS DB
2	2	P00366|DHE3_BOVIN	K.DIVHSGLAYTMERSARQIMR.T	N	45.04	2333.17	20	0.7	584.301	4	41.96								4291600		3	F3:9944	MM_AJ_R18_MeCN_050321_run1.raw	2	0	0	0	0	0	0	0	1	0	504	523			PEAKS DB
2	2	P00366|DHE3_BOVIN	K.DIVHSGLAYTMERSARQIM(+15.99)R.T	N	24.48	2349.17	20	0	588.299	4	34.45								143720	609870	6	F6:8009	MM_AJ_W16_MeCN_050321_run1.raw	2	0	0	0	0	0	0	0	1	1	504	523		M19:Oxidation (M):1.63	PEAKS DB
2	2	P00366|DHE3_BOVIN	R.SARQIMRTAMKYNLGLDLR.T	N	51.46	2236.19	19	3.5	560.058	4	43.46								346990		6	F6:10957	MM_AJ_W16_MeCN_050321_run1.raw	1	0	0	0	0	0	0	0	1	0	517	535			PEAKS DB
2	2	P00366|DHE3_BOVIN	R.QIMRTAM(+15.99)KYNLGLDLR.T	N	21.78	1938.02	16	1.8	647.014	3	35.18								424860		6	F6:8228	MM_AJ_W16_MeCN_050321_run1.raw	1	0	0	0	0	0	0	0	1	0	520	535		M7:Oxidation (M):3.13	PEAKS DB
2	2	P00366|DHE3_BOVIN	R.QIM(+15.99)RTAM(+15.99)KYNLGLDLR.T	N	18.57	1954.01	16	16	489.518	4	43.87										7	F7:10451	MM_AJ_W18_MeCN_050321_run1.raw	0	0	0	0	0	0	0	0	0	0	520	535	Oxidation (M)	M3:Oxidation (M):1000.00;M7:Oxidation (M):1000.00	PEAKS DB
2	2	P00366|DHE3_BOVIN	R.QIMRTAMK(+126.10)YNLGLDLR.T	N	15.88	2048.13	16	15.4	513.047	4	41.91								0		6	F6:10444	MM_AJ_W16_MeCN_050321_run1.raw	0	0	0	0	0	0	0	0	0	0	520	535	C8:0	K8:C8:0:1000.00	PEAKS DB
2	2	P00366|DHE3_BOVIN	R.TAMKYNLGLDLR.T	N	59.04	1393.74	12	1.5	697.878	2	36.34		556750	486460	392410	9036200	19989000	107050000	10136000	144910000	2	F2:8588	MM_AJ_R16_MeCN_050321_run1.raw	31	0	2	1	1	2	3	3	2	6	524	535			PEAKS DB
2	2	P00366|DHE3_BOVIN	R.TAM(+15.99)KYNLGLDLR.T	N	58.05	1409.73	12	3.6	470.92	3	34.21	8275700	171450000	60204000	38730000	343890000	269460000	211380000	304120000	662280000	6	F6:7919	MM_AJ_W16_MeCN_050321_run1.raw	56	3	8	2	2	7	3	2	3	4	524	535	Oxidation (M)	M3:Oxidation (M):1000.00	PEAKS DB
2	2	P00366|DHE3_BOVIN	R.TAMK(+42.01)YNLGLDLR.T	N	59.68	1435.75	12	0.9	718.883	2	43.55	28744000	37711000	202700000	36761000	106110000	286740000	105710000	114960000	259140000	11	F11:11740	MM_AJ_Y8_MeCN_150321_run1.raw	30	2	2	3	2	2	3	2	2	2	524	535	Acetylation (K)	K4:Acetylation (K):1000.00	PEAKS DB
2	2	P00366|DHE3_BOVIN	R.TAM(+15.99)K(+42.01)YNLGLDLR.T	N	58.19	1451.74	12	1.9	726.881	2	41.59	13776000	47769000	92767000	20723000	71489000	92843000	58012000	34318000	76395000	5	F5:10224	MM_AJ_W0_MeCN_050321_run1.raw	42	3	3	1	3	3	2	4	7	4	524	535	Oxidation (M); Acetylation (K)	M3:Oxidation (M):1000.00;K4:Acetylation (K):1000.00	PEAKS DB
2	2	P00366|DHE3_BOVIN	R.TAMK(+126.10)YNLGLDLR.T	N	58.72	1519.84	12	0.7	760.929	2	59.3				20290000	29214000	152290000				11	F11:16069	MM_AJ_Y8_MeCN_150321_run1.raw	11	0	0	0	2	4	5	0	0	0	524	535	C8:0	K4:C8:0:1000.00	PEAKS DB
2	2	P00366|DHE3_BOVIN	R.TAM(+15.99)K(+126.10)YNLGLDLR.T	N	62.29	1535.84	12	1.3	768.927	2	55.9				4348700	26601000	115020000				11	F11:15640	MM_AJ_Y8_MeCN_150321_run1.raw	8	0	0	0	2	3	3	0	0	0	524	535	Oxidation (M); C8:0	M3:Oxidation (M):1000.00;K4:C8:0:1000.00	PEAKS DB
2	2	P00366|DHE3_BOVIN	R.TAMKYNLGLDLRTAAYVNAIEK.V	N	41.62	2454.29	22	2.3	614.582	4	42.98									2735200	3	F3:10269	MM_AJ_R18_MeCN_050321_run1.raw	2	0	0	0	0	0	0	0	0	1	524	545			PEAKS DB
2	2	P00366|DHE3_BOVIN	R.TAM(+15.99)KYNLGLDLRTAAYVNAIEK.V	N	33.51	2470.29	22	0.1	618.58	4	41.68								343840	1089400	6	F6:10374	MM_AJ_W16_MeCN_050321_run1.raw	2	0	0	0	0	0	0	0	1	1	524	545	Oxidation (M)	M3:Oxidation (M):1000.00	PEAKS DB
2	2	P00366|DHE3_BOVIN	R.TAMKYNLGLDLRTAAYVNAIEKVFR.V	N	38.31	2856.53	25	1.9	715.142	4	50									5928500	10	F10:12700	MM_AJ_Y16_MeCN_150321_run1.raw	1	0	0	0	0	0	0	0	0	1	524	548			PEAKS DB
2	2	P00366|DHE3_BOVIN	R.TAM(+15.99)KYNLGLDLRTAAYVNAIEKVFR.V	N	36.14	2872.53	25	-1	719.138	4	48.63									2396000	10	F10:12314	MM_AJ_Y16_MeCN_150321_run1.raw	1	0	0	0	0	0	0	0	0	1	524	548	Oxidation (M)	M3:Oxidation (M):1000.00	PEAKS DB
2	2	P00366|DHE3_BOVIN	K.YNLGLDLR.T	N	39.42	962.519	8	-72.8	482.231	2	45.77	21961000	6330300000	62044000	2879400000	6426800000	62894000	34638000	760140000	133650000	5	F5:11459	MM_AJ_W0_MeCN_050321_run1.raw	104	6	8	9	10	17	5	6	14	6	528	535			PEAKS DB
2	2	P00366|DHE3_BOVIN	K.YNLGLDLRTAAYVNAIEK.V	N	48.55	2023.07	18	1.2	675.366	3	44.65									6809800	10	F10:11146	MM_AJ_Y16_MeCN_150321_run1.raw	5	0	0	0	0	0	0	0	0	2	528	545			PEAKS DB
2	2	P00366|DHE3_BOVIN	K.YNLGLDLRTAAYVNAIEKVFRVYNEAGVTFT	N	21.96	3506.82	31	3.3	877.715	4	60.75									31652000	10	F10:15428	MM_AJ_Y16_MeCN_150321_run1.raw	2	0	0	0	0	0	0	0	0	2	528	558			PEAKS DB
2	2	P00366|DHE3_BOVIN	R.TAAYVNAIEK.V	N	59.49	1078.57	10	5.2	540.293	2	31.64	2364500000	6290800000	16732000000	18267000	8393400000	17405000000	5889500000	7492500000	16553000000	8	F8:6935	MM_AJ_W8_MeCN_050321_run1.raw	80	3	5	7	5	8	5	8	10	12	536	545			PEAKS DB
2	2	P00366|DHE3_BOVIN	R.TAAYVNAIEKVFR.V	N	65.02	1480.8	13	2.5	741.411	2	42.4	2872000	224730	10638000	5826700		18240000	3971600	1017900	14908000	2	F2:10696	MM_AJ_R16_MeCN_050321_run1.raw	14	2	1	2	2	0	2	1	1	1	536	548			PEAKS DB
2	2	P00366|DHE3_BOVIN	R.TAAYVNAIEK(+42.01)VFR.V	N	67.9	1522.81	13	2.9	508.613	3	50.84	8474200	11809000	35158000	23179000	16127000	73631000	36034000	27292000	61556000	2	F2:13063	MM_AJ_R16_MeCN_050321_run1.raw	33	2	2	4	3	1	2	3	3	3	536	548	Acetylation (K)	K10:Acetylation (K):1000.00	PEAKS DB
2	2	P00366|DHE3_BOVIN	R.TAAYVNAIEK(+126.10)VFR.V	N	71.57	1606.91	13	1.6	804.463	2	63.19				93033000	43404000	70619000				11	F11:17115	MM_AJ_Y8_MeCN_150321_run1.raw	9	0	0	0	2	4	3	0	0	0	536	548	C8:0	K10:C8:0:1000.00	PEAKS DB
2	2	P00366|DHE3_BOVIN	R.TAAYVNAIEKVFRVYNEAGVTFT	N	20.03	2562.31	23	3.2	855.114	3	56.72								66489000		6	F6:14600	MM_AJ_W16_MeCN_050321_run1.raw	1	0	0	0	0	0	0	0	1	0	536	558			PEAKS DB
2	2	P00366|DHE3_BOVIN	K.VFRVYNEAGVTFT	N	58.42	1501.76	13	1.2	751.886	2	41.63	865380	310890000		15069000	337160000		37668000	223790000	229060000	5	F5:10542	MM_AJ_W0_MeCN_050321_run1.raw	53	1	2	0	2	9	0	1	13	8	546	558			PEAKS DB
2	2	P00366|DHE3_BOVIN	R.VYNEAGVTFT	N	46.62	1099.52	10	0.9	550.767	2	38.67	893540000	1124900000	1511700000	961040000	1986300000	1346600000	1390400000	2097900000	1369000000	11	F11:10169	MM_AJ_Y8_MeCN_150321_run1.raw	116	4	2	3	18	14	8	9	27	6	549	558			PEAKS DB
5	6	Q3ZBT1|TERA_BOVIN	M.ASGADSK(+42.01)GDDLSTAILK.Q	Y	34	1689.84	17	1.6	845.93	2	38.03	1115900	9781200		623680	15092000		10392000		13172000	4	F4:7808	MM_AJ_R8_MeCN_050321_run1.raw	14	1	1	0	2	2	0	1	0	1	2	18	Acetylation (K)	K7:Acetylation (K):116.35	PEAKS DB
5	6	Q3ZBT1|TERA_BOVIN	K.GDDLSTAILK.Q	Y	46.01	1031.55	10	-1.8	516.781	2	35.15	83140		1333200		0	0	902060			12	F12:8207	MM_AJ_Y18_MeCN_150321_run1.raw	5	1	0	1	0	0	0	1	0	0	9	18			PEAKS DB
5	6	Q3ZBT1|TERA_BOVIN	R.LIVDEAINEDNSVVSLSQPK.M	Y	65.47	2169.12	20	1.9	724.048	3	45.32	13467000	4187100	64146000	11030000	48971000	87725000	9282300	43086000	95074000	6	F6:11503	MM_AJ_W16_MeCN_050321_run1.raw	23	2	2	2	2	2	2	1	2	2	26	45			PEAKS DB
5	6	Q3ZBT1|TERA_BOVIN	K.MDELQLFR.G	Y	46.23	1050.52	8	0.2	526.266	2	42.46	4130200	6079100	24262000	3037600	8105800	30341000	13397000	6913100	20894000	11	F11:11202	MM_AJ_Y8_MeCN_150321_run1.raw	11	1	1	1	1	1	1	1	1	1	46	53			PEAKS DB
5	6	Q3ZBT1|TERA_BOVIN	K.M(+15.99)DELQLFR.G	Y	37.99	1066.51	8	1.6	534.264	2	40.73							449290			3	F3:9541	MM_AJ_R18_MeCN_050321_run1.raw	2	0	0	0	0	0	0	1	0	0	46	53	Oxidation (M)	M1:Oxidation (M):1000.00	PEAKS DB
5	6	Q3ZBT1|TERA_BOVIN	K.MDELQLFRGDTVLLK.G	Y	55.13	1776.94	15	1.6	889.481	2	47.67		570880		9017700	709560			1446600	2039200	8	F8:12064	MM_AJ_W8_MeCN_050321_run1.raw	9	0	1	0	1	1	0	0	1	1	46	60			PEAKS DB
5	6	Q3ZBT1|TERA_BOVIN	R.EAVC(+57.02)IVLSDDTC(+57.02)SDEK.I	Y	67.56	1839.79	16	-0.3	920.9	2	35.54	289580	1010300	7118900	348790	853160	7658800		0	1630600	9	F9:9193	MM_AJ_Y0_MeCN_150321_run1.raw	8	1	1	1	1	1	1	0	0	1	66	81	Carbamidomethylation	C4:Carbamidomethylation:1000.00;C12:Carbamidomethylation:1000.00	PEAKS DB
5	6	Q3ZBT1|TERA_BOVIN	R.EAVC(+57.02)IVLSDDTC(+57.02)SDEKIR.M	Y	68.97	2108.97	18	1	703.999	3	35.49	333520	8010700	191250	1637300	9191700	4674100	973470	3313300	1298800	8	F8:8019	MM_AJ_W8_MeCN_050321_run1.raw	12	1	1	1	1	2	2	1	1	1	66	83	Carbamidomethylation	C4:Carbamidomethylation:1000.00;C12:Carbamidomethylation:1000.00	PEAKS DB
5	6	Q3ZBT1|TERA_BOVIN	R.VHLGDVISIQPC(+57.02)PDVK.Y	Y	69.22	1775.92	16	1.5	888.971	2	37.1		7480200	32602000	560010	4402400	37916000	4103900	10344000	20407000	9	F9:9715	MM_AJ_Y0_MeCN_150321_run1.raw	19	0	2	2	1	2	2	2	1	2	94	109	Carbamidomethylation	C12:Carbamidomethylation:1000.00	PEAKS DB
5	6	Q3ZBT1|TERA_BOVIN	R.IHVLPIDDTVEGITGNLFEVYLKPYFLEAYRPIR.K	Y	73.78	3990.13	34	11.2	998.551	4	62.84	2936000			19224000			29799000	10808000	61694000	3	F3:15760	MM_AJ_R18_MeCN_050321_run1.raw	14	2	0	0	2	0	0	3	2	3	114	147			PEAKS DB
5	6	Q3ZBT1|TERA_BOVIN	R.IHVLPIDDTVEGITGNLFEVYLKPYFLEAYRPIRK.G	Y	47.23	4118.22	35	4.9	824.656	5	59.23				247090					7000800	4	F4:13132	MM_AJ_R8_MeCN_050321_run1.raw	3	0	0	0	1	0	0	0	0	2	114	148			PEAKS DB
5	6	Q3ZBT1|TERA_BOVIN	R.KGDIFLVR.G	Y	42.82	946.56	8	-0.2	474.287	2	28.07	985820		248330		11382000		16438000		55337000	10	F10:5953	MM_AJ_Y16_MeCN_150321_run1.raw	5	1	0	1	0	1	0	1	0	1	148	155			PEAKS DB
5	6	Q3ZBT1|TERA_BOVIN	K.GDIFLVR.G	Y	39.19	818.465	7	1.2	410.24	2	38.49		3089600	7168600		2796200	0	3534900	1892700	0	8	F8:9004	MM_AJ_W8_MeCN_050321_run1.raw	6	0	1	1	0	1	0	1	1	0	149	155			PEAKS DB
5	6	Q3ZBT1|TERA_BOVIN	K.VVETDPSPYC(+57.02)IVAPDTVIHC(+57.02)EGEPIKR.E	Y	55.33	3080.49	27	-0.1	771.131	4	37.39			1320800							9	F9:9833	MM_AJ_Y0_MeCN_150321_run1.raw	1	0	0	1	0	0	0	0	0	0	165	191	Carbamidomethylation	C10:Carbamidomethylation:1000.00;C20:Carbamidomethylation:1000.00	PEAKS DB
5	6	Q3ZBT1|TERA_BOVIN	K.VVETDPSPYC(+57.02)IVAPDTVIHC(+57.02)EGEPIKREDEEESLNEVGYDDIGGC(+57.02)R.K	Y	36.24	5247.36	46	1.7	1050.48	5	42.75			1804000	0		4365500	0		4790900	12	F12:10589	MM_AJ_Y18_MeCN_150321_run1.raw	4	0	0	1	0	0	1	0	0	1	165	210	Carbamidomethylation	C10:Carbamidomethylation:1000.00;C20:Carbamidomethylation:1000.00;C45:Carbamidomethylation:1000.00	PEAKS DB
5	6	Q3ZBT1|TERA_BOVIN	K.VVETDPSPYC(+57.02)IVAPDTVIHC(+57.02)EGEPIKREDEEESLNEVGYDDIGGC(+57.02)RK.Q	Y	38.14	5375.45	47	0.4	896.917	6	41.43		4563900		1758700	0			0		7	F7:9744	MM_AJ_W18_MeCN_050321_run1.raw	4	0	2	0	1	0	0	0	0	0	165	211	Carbamidomethylation	C10:Carbamidomethylation:1000.00;C20:Carbamidomethylation:1000.00;C45:Carbamidomethylation:1000.00	PEAKS DB
5	6	Q3ZBT1|TERA_BOVIN	R.EDEEESLNEVGYDDIGGC(+57.02)R.K	Y	54.23	2184.88	19	0.2	1093.45	2	38.78			273610							9	F9:10273	MM_AJ_Y0_MeCN_150321_run1.raw	1	0	0	1	0	0	0	0	0	0	192	210	Carbamidomethylation	C18:Carbamidomethylation:1000.00	PEAKS DB
5	6	Q3ZBT1|TERA_BOVIN	R.EDEEESLNEVGYDDIGGC(+57.02)RK.Q	Y	38.32	2312.97	20	3.1	772	3	34.46						720230	0			2	F2:8062	MM_AJ_R16_MeCN_050321_run1.raw	1	0	0	0	0	0	1	0	0	0	192	211	Carbamidomethylation	C18:Carbamidomethylation:1000.00	PEAKS DB
5	6	Q3ZBT1|TERA_BOVIN	R.K(+42.01)QLAQIK(+238.23)EMVELPLR.H	Y	15.76	2075.28	15	1.7	519.828	4	64.46				0						4	F4:14345	MM_AJ_R8_MeCN_050321_run1.raw	0	0	0	0	0	0	0	0	0	0	211	225		K1:Acetylation (K):13.13;K7:C16:0:13.13	PEAKS DB
5	6	Q3ZBT1|TERA_BOVIN	K.EMVELPLR.H	Y	47.37	985.527	8	-0.1	493.771	2	37.28	316900		11414000			7371900	1695100	947560	1902700	9	F9:9769	MM_AJ_Y0_MeCN_150321_run1.raw	7	1	0	1	0	0	1	1	1	1	218	225			PEAKS DB
5	6	Q3ZBT1|TERA_BOVIN	K.EMVELPLRHPALFK.A	Y	63.81	1678.92	14	1.1	840.47	2	38.84	187890	7818000		0	8746900		20059000	469620	0	8	F8:9078	MM_AJ_W8_MeCN_050321_run1.raw	16	1	2	0	0	3	0	2	1	0	218	231			PEAKS DB
5	6	Q3ZBT1|TERA_BOVIN	K.EM(+15.99)VELPLRHPALFK.A	Y	40.26	1694.92	14	2.8	424.738	4	38.35		577690					514320	0	0	5	F5:9034	MM_AJ_W0_MeCN_050321_run1.raw	3	0	2	0	0	0	0	1	0	0	218	231	Oxidation (M)	M2:Oxidation (M):1000.00	PEAKS DB
5	6	Q3ZBT1|TERA_BOVIN	K.AIGVKPPR.G	Y	38.09	836.523	8	0.6	419.269	2	18.95		11919000	10256000			18910000			18445000	12	F12:3595	MM_AJ_Y18_MeCN_150321_run1.raw	6	0	1	1	0	0	1	0	0	1	232	239			PEAKS DB
5	6	Q3ZBT1|TERA_BOVIN	R.GILLYGPPGTGK.T	Y	54.28	1171.66	12	0.8	586.838	2	36.95	939020	19048000	24180000	4640600	19241000	24932000	23360000	29143000	31150000	10	F10:8703	MM_AJ_Y16_MeCN_150321_run1.raw	14	1	1	1	1	1	1	1	1	1	240	251			PEAKS DB
5	6	Q3ZBT1|TERA_BOVIN	R.AVANETGAFFFLINGPEIMSK.L	Y	52.29	2255.13	21	2.1	752.719	3	60.15	446280	3997400	38992000	6799800	7557000	29741000	5806300	5510800	43249000	6	F6:15417	MM_AJ_W16_MeCN_050321_run1.raw	25	2	5	2	2	3	3	1	2	2	257	277			PEAKS DB
5	6	Q3ZBT1|TERA_BOVIN	K.LAGESESNLR.K	Y	42	1074.53	10	1.5	538.273	2	22.03	4992400	25775000	23957000		31062000	52949000	20718000	41520000	40701000	7	F7:4546	MM_AJ_W18_MeCN_050321_run1.raw	11	1	1	1	0	1	1	1	1	1	278	287			PEAKS DB
5	6	Q3ZBT1|TERA_BOVIN	K.LAGESESNLRK.A	Y	45.55	1202.63	11	2.5	602.322	2	20.46			7288200	2398500		28879000	2127200	5107100	24450000	3	F3:3447	MM_AJ_R18_MeCN_050321_run1.raw	12	0	0	1	1	0	2	2	1	1	278	288			PEAKS DB
5	6	Q3ZBT1|TERA_BOVIN	R.KAFEEAEK.N	Y	32.66	950.471	8	1.6	476.243	2	20.3					390410					8	F8:3737	MM_AJ_W8_MeCN_050321_run1.raw	2	0	0	0	0	1	0	0	0	0	288	295			PEAKS DB
5	6	Q3ZBT1|TERA_BOVIN	K.AFEEAEK.N	Y	24.97	822.376	7	-1.9	412.195	2	19									5592700	10	F10:3167	MM_AJ_Y16_MeCN_150321_run1.raw	1	0	0	0	0	0	0	0	0	1	289	295			PEAKS DB
5	6	Q3ZBT1|TERA_BOVIN	K.NAPAIIFIDELDAIAPK.R	Y	61.6	1809.99	17	2.9	906.004	2	60.82	5394500	12150000	19995000	12211000	28194000	50316000	17423000	14384000	65870000	1	F1:12725	MM_AJ_R0_MeCN_050321_run1.raw	36	1	4	3	2	6	5	3	2	2	296	312			PEAKS DB
5	6	Q3ZBT1|TERA_BOVIN	K.NAPAIIFIDELDAIAPKR.E	Y	68.93	1966.09	18	4.5	984.056	2	54.88	571260	6080100	1295600	12060000	4372600	6651600	11312000	25531000	47911000	6	F6:14182	MM_AJ_W16_MeCN_050321_run1.raw	19	1	1	1	1	2	1	1	2	3	296	313			PEAKS DB
5	6	Q3ZBT1|TERA_BOVIN	R.RIVSQLLTLMDGLK.Q	Y	73.91	1585.92	14	6.1	529.651	3	62.42		0		637430		1852300	411250	3352000	6570700	5	F5:16079	MM_AJ_W0_MeCN_050321_run1.raw	10	0	0	0	1	0	1	1	1	2	323	336			PEAKS DB
5	6	Q3ZBT1|TERA_BOVIN	R.RIVSQLLTLM(+15.99)DGLK.Q	Y	62.44	1601.92	14	4.9	534.982	3	53.75							520330	92742		6	F6:13890	MM_AJ_W16_MeCN_050321_run1.raw	3	0	0	0	0	0	0	1	1	0	323	336	Oxidation (M)	M10:Oxidation (M):1000.00	PEAKS DB
5	6	Q3ZBT1|TERA_BOVIN	R.IVSQLLTLMDGLK.Q	Y	58.36	1429.82	13	0.2	715.918	2	54.64	313680	3050200	30698000	6634400	0	51990000	4020500	5108100	51681000	11	F11:14863	MM_AJ_Y8_MeCN_150321_run1.raw	22	1	1	4	2	0	3	2	2	2	324	336			PEAKS DB
5	6	Q3ZBT1|TERA_BOVIN	R.IVSQLLTLM(+15.99)DGLK.Q	Y	40.63	1445.82	13	2.7	723.917	2	56.58	767760						1937600	975500		6	F6:14592	MM_AJ_W16_MeCN_050321_run1.raw	3	1	0	0	0	0	0	1	1	0	324	336	Oxidation (M)	M9:Oxidation (M):1000.00	PEAKS DB
5	6	Q3ZBT1|TERA_BOVIN	K.QRAHVIVMAATNRPNSIDPALR.R	Y	17.44	2429.31	22	1.8	608.335	4	29.96										12	F12:6734	MM_AJ_Y18_MeCN_150321_run1.raw	1	0	0	0	0	0	0	0	0	0	337	358			PEAKS DB
5	6	Q3ZBT1|TERA_BOVIN	R.AHVIVMAATNRPNSIDPALR.R	Y	63.84	2145.15	20	2.3	537.295	4	32.51	1157700	10841000	29752000	2937900	8677000	46432000	19269000	8815000	37540000	5	F5:7304	MM_AJ_W0_MeCN_050321_run1.raw	25	2	2	2	2	2	2	2	2	2	339	358			PEAKS DB
5	6	Q3ZBT1|TERA_BOVIN	R.AHVIVM(+15.99)AATNRPNSIDPALR.R	Y	27.3	2161.14	20	1.3	721.389	3	30.28				92521						4	F4:5894	MM_AJ_R8_MeCN_050321_run1.raw	2	0	0	0	1	0	0	0	0	0	339	358	Oxidation (M)	M6:Oxidation (M):1000.00	PEAKS DB
5	6	Q3ZBT1|TERA_BOVIN	R.AHVIVMAATNRPNSIDPALRR.F	Y	46	2301.25	21	1.6	461.258	5	30.79		6997500		3298300	9441100	0		2430100	11857000	4	F4:6032	MM_AJ_R8_MeCN_050321_run1.raw	16	0	3	0	3	3	0	0	2	1	339	359			PEAKS DB
5	6	Q3ZBT1|TERA_BOVIN	R.AHVIVM(+15.99)AATNRPNSIDPALRR.F	Y	16.88	2317.24	21	4.1	464.458	5	28.72				38496						4	F4:5531	MM_AJ_R8_MeCN_050321_run1.raw	1	0	0	0	1	0	0	0	0	0	339	359	Oxidation (M)	M6:Oxidation (M):1000.00	PEAKS DB
5	6	Q3ZBT1|TERA_BOVIN	R.FGRFDREVDIGIPDATGRLEILQIHTK.N	Y	49.87	3095.65	27	0.6	620.138	5	42.95									8180300	10	F10:10610	MM_AJ_Y16_MeCN_150321_run1.raw	3	0	0	0	0	0	0	0	0	2	360	386			PEAKS DB
5	6	Q3ZBT1|TERA_BOVIN	R.FDREVDIGIPDATGR.L	Y	53.5	1659.82	15	2	554.282	3	35.26	0		1071200		433910	2020000	0		574380	10	F10:8153	MM_AJ_Y16_MeCN_150321_run1.raw	6	0	0	1	0	1	1	0	0	1	363	377			PEAKS DB
5	6	Q3ZBT1|TERA_BOVIN	R.FDREVDIGIPDATGRLEILQIHTK.N	Y	50.16	2735.46	24	2	548.101	5	42.79									1842500	10	F10:10591	MM_AJ_Y16_MeCN_150321_run1.raw	1	0	0	0	0	0	0	0	0	1	363	386			PEAKS DB
5	6	Q3ZBT1|TERA_BOVIN	R.EVDIGIPDATGR.L	Y	56.06	1241.63	12	2.2	621.821	2	36.57	3456600		10991000	0	1641700	8716500	5453900	3775000	5356400	10	F10:8574	MM_AJ_Y16_MeCN_150321_run1.raw	8	1	0	1	0	1	1	1	1	1	366	377			PEAKS DB
5	6	Q3ZBT1|TERA_BOVIN	R.EVDIGIPDATGRLEILQIHTK.N	Y	39.89	2317.26	21	1.8	580.324	4	44.59						11088000		0	46502000	10	F10:11123	MM_AJ_Y16_MeCN_150321_run1.raw	7	0	0	0	0	0	1	0	0	3	366	386			PEAKS DB
5	6	Q3ZBT1|TERA_BOVIN	R.LEILQIHTK.N	Y	41.3	1093.65	9	2.4	547.833	2	32.54			12901000			13830000	5727400		6756900	2	F2:7510	MM_AJ_R16_MeCN_050321_run1.raw	4	0	0	1	0	0	1	1	0	1	378	386			PEAKS DB
5	6	Q3ZBT1|TERA_BOVIN	K.LADDVDLEQVANETHGHVGADLAALC(+57.02)SEAALQAIR.K	Y	70.44	3671.78	35	1.3	1224.94	3	50.01	957400	8118900	31470000	15377000	294450	99468000	16269000	6641000	62818000	12	F12:12698	MM_AJ_Y18_MeCN_150321_run1.raw	21	1	1	2	2	1	6	1	1	2	390	424	Carbamidomethylation	C26:Carbamidomethylation:1000.00	PEAKS DB
5	6	Q3ZBT1|TERA_BOVIN	K.LADDVDLEQVANETHGHVGADLAALC(+57.02)SEAALQAIRK.K	Y	42.93	3799.88	36	-0.1	760.983	5	46.72	2533400	0		2488800				3690200	16431000	10	F10:11788	MM_AJ_Y16_MeCN_150321_run1.raw	6	1	0	0	1	0	0	0	1	1	390	425	Carbamidomethylation	C26:Carbamidomethylation:1000.00	PEAKS DB
5	6	Q3ZBT1|TERA_BOVIN	R.KKMDLIDLEDETIDAEVMNSLAVTMDDFR.W	Y	63.02	3356.58	29	6.4	1119.88	3	63.45	712990	0	1613100	4087300	0	0	355920		0	8	F8:16402	MM_AJ_W8_MeCN_050321_run1.raw	5	1	0	1	1	0	0	1	0	0	425	453			PEAKS DB
5	6	Q3ZBT1|TERA_BOVIN	K.KMDLIDLEDETIDAEVMNSLAVTMDDFR.W	Y	75.69	3228.49	28	0.7	1077.17	3	63.23			1850200	496450			0			9	F9:17538	MM_AJ_Y0_MeCN_150321_run1.raw	3	0	0	1	1	0	0	0	0	0	426	453			PEAKS DB
5	6	Q3ZBT1|TERA_BOVIN	R.WALSQSNPSALR.E	Y	61.93	1328.68	12	2	665.351	2	35.85	2369300	21911000	49071000	6560000	25484000	63283000	23066000	23976000	55684000	7	F7:8024	MM_AJ_W18_MeCN_050321_run1.raw	12	1	1	1	1	1	1	1	1	1	454	465			PEAKS DB
5	6	Q3ZBT1|TERA_BOVIN	R.WALSQSNPSALRETVVEVPQVTWEDIGGLEDVKR.E	Y	28.64	3807.94	34	2.2	952.995	4	51.56		0								5	F5:13083	MM_AJ_W0_MeCN_050321_run1.raw	1	0	0	0	0	0	0	0	0	0	454	487			PEAKS DB
5	6	Q3ZBT1|TERA_BOVIN	R.ETVVEVPQVTWEDIGGLEDVKR.E	Y	73.57	2497.27	22	1.8	833.432	3	49.22	3117300	5417800	75568000	20772000	39770000	239000000	43937000	46329000	92045000	3	F3:12287	MM_AJ_R18_MeCN_050321_run1.raw	20	1	1	2	1	1	3	2	1	2	466	487			PEAKS DB
5	6	Q3ZBT1|TERA_BOVIN	R.ELQELVQYPVEHPDK.F	Y	72.65	1822.91	15	0.7	912.463	2	35.44	4920300	30563000	37241000	8918100	4349900	55292000	32403000	3292500	81923000	3	F3:7770	MM_AJ_R18_MeCN_050321_run1.raw	22	2	2	2	2	1	2	2	1	2	488	502			PEAKS DB
5	6	Q3ZBT1|TERA_BOVIN	K.GVLFYGPPGC(+57.02)GK.T	Y	45.9	1250.61	12	2.2	626.314	2	37.51	1469800	12634000	35186000	3330600	15670000	2146300	8053900	7009900	12032000	5	F5:8708	MM_AJ_W0_MeCN_050321_run1.raw	14	1	1	1	1	2	1	2	1	1	513	524	Carbamidomethylation	C10:Carbamidomethylation:1000.00	PEAKS DB
5	6	Q3ZBT1|TERA_BOVIN	K.AIANEC(+57.02)QANFISIK.G	Y	52.36	1577.79	14	-0.5	789.9	2	35.62	945950	11732000	31306000	1349000	8790000	43955000		818210	2739700	9	F9:9212	MM_AJ_Y0_MeCN_150321_run1.raw	17	2	2	2	1	2	2	0	1	1	530	543	Carbamidomethylation	C6:Carbamidomethylation:1000.00	PEAKS DB
5	6	Q3ZBT1|TERA_BOVIN	K.AIANEC(+57.02)QANFISIKGPELLTM(+15.99)WFGESEANVR.E	Y	42.02	3510.69	31	6.4	1171.25	3	56.95				324390					1543200	4	F4:12625	MM_AJ_R8_MeCN_050321_run1.raw	2	0	0	0	1	0	0	0	0	1	530	560	Carbamidomethylation; Oxidation (M)	C6:Carbamidomethylation:1000.00;M21:Oxidation (M):1000.00	PEAKS DB
5	6	Q3ZBT1|TERA_BOVIN	K.GPELLTM(+15.99)WFGESEANVR.E	Y	65.39	1950.91	17	0.9	976.466	2	54.1	1247600	102820	10238000	4562100	4039400	34254000	5569900	1816500	1704800	11	F11:15068	MM_AJ_Y8_MeCN_150321_run1.raw	18	1	1	2	2	2	2	2	2	1	544	560	Oxidation (M)	M7:Oxidation (M):1000.00	PEAKS DB
5	6	Q3ZBT1|TERA_BOVIN	R.QAAPC(+57.02)VLFFDELDSIAK.A	Y	68.79	1922.94	17	2.3	962.482	2	59.77	2729200	14781000		16043000	9781400	49027000	12699000	9160000	31808000	6	F6:15341	MM_AJ_W16_MeCN_050321_run1.raw	23	1	3	0	2	2	4	2	2	2	568	584	Carbamidomethylation	C5:Carbamidomethylation:1000.00	PEAKS DB
5	6	Q3ZBT1|TERA_BOVIN	R.GGNIGDGGGAADR.V	Y	61.37	1115.5	13	2.3	558.756	2	20.23	1018800		9430600	441400	1279300	25157000		979310	10597000	6	F6:4209	MM_AJ_W16_MeCN_050321_run1.raw	10	1	0	1	1	1	1	0	1	1	587	599			PEAKS DB
5	6	Q3ZBT1|TERA_BOVIN	R.GGNIGDGGGAADRVINQILTEMDGMSTK.K	Y	65.74	2776.31	28	2.9	926.447	3	57.64		0	0	157000	1748600	1328200	0	1260800	19637000	3	F3:14542	MM_AJ_R18_MeCN_050321_run1.raw	7	0	0	0	1	1	1	0	1	1	587	614			PEAKS DB
5	6	Q3ZBT1|TERA_BOVIN	R.GGNIGDGGGAADRVINQILTEMDGMSTKK.N	Y	51.87	2904.41	29	0.1	969.143	3	52.6		979330		10528000		6056200	8134200	26685000	4500100	10	F10:13404	MM_AJ_Y16_MeCN_150321_run1.raw	11	0	1	0	1	0	1	1	3	1	587	615			PEAKS DB
5	6	Q3ZBT1|TERA_BOVIN	R.VINQILTEMDGMSTK.K	Y	63.96	1678.83	15	3.8	560.618	3	45.58	3000200	338670	14568000	722800		20398000	7645900		6085500	2	F2:11607	MM_AJ_R16_MeCN_050321_run1.raw	16	2	1	2	2	0	2	2	0	2	600	614			PEAKS DB
5	6	Q3ZBT1|TERA_BOVIN	R.VINQILTEMDGMSTKK.N	Y	54.71	1806.92	16	-0.7	603.314	3	39.77	2633800		6841600			6928000	4584300	3534300	4133100	1	F1:7882	MM_AJ_R0_MeCN_050321_run1.raw	9	1	0	1	0	0	2	1	1	1	600	615			PEAKS DB
5	6	Q3ZBT1|TERA_BOVIN	K.KNVFIIGATNRPDIIDPAILRPGR.L	Y	33.35	2645.51	24	2.3	530.111	5	41.86	0						558490			2	F2:10494	MM_AJ_R16_MeCN_050321_run1.raw	1	0	0	0	0	0	0	1	0	0	615	638			PEAKS DB
5	6	Q3ZBT1|TERA_BOVIN	K.KNVFIIGATNRPDIIDPAILRPGRLDQLIYIPLPDEK.S	Y	26.85	4183.35	37	1.9	1046.85	4	51.81									0	10	F10:13228	MM_AJ_Y16_MeCN_150321_run1.raw	0	0	0	0	0	0	0	0	0	0	615	651			PEAKS DB
5	6	Q3ZBT1|TERA_BOVIN	K.NVFIIGATNRPDIIDPAILRPGR.L	Y	57.47	2517.42	23	2	630.363	4	45.85	4569900	0	19531000	3527100		37776000	8191400	3138100	10889000	2	F2:11665	MM_AJ_R16_MeCN_050321_run1.raw	14	1	0	2	2	0	2	1	1	2	616	638			PEAKS DB
5	6	Q3ZBT1|TERA_BOVIN	K.NVFIIGATNRPDIIDPAILRPGRLDQLIYIPLPDEK.S	Y	23.72	4055.26	36	2.9	1014.82	4	55.51				0		0	0	984970		4	F4:12282	MM_AJ_R8_MeCN_050321_run1.raw	2	0	0	0	0	0	0	0	1	0	616	651			PEAKS DB
5	6	Q3ZBT1|TERA_BOVIN	R.LDQLIYIPLPDEK.S	Y	55.85	1555.85	13	2.8	778.934	2	50.97	4843800	2023800	23333000	3096700	4151800	32451000	13450000	8165400	11729000	2	F2:13070	MM_AJ_R16_MeCN_050321_run1.raw	14	1	1	2	1	1	1	2	1	1	639	651			PEAKS DB
5	6	Q3ZBT1|TERA_BOVIN	K.DVDLEFLAK.M	Y	40.44	1048.54	9	2.5	525.281	2	47.42		11490000			19014000	47234000	11790000	24414000	44869000	8	F8:11945	MM_AJ_W8_MeCN_050321_run1.raw	9	0	1	0	0	1	1	1	1	1	669	677			PEAKS DB
5	6	Q3ZBT1|TERA_BOVIN	K.MTNGFSGADLTEIC(+57.02)QR.A	Y	72.52	1798.8	16	0.6	900.407	2	40.64	349340	2545000	4148100	1382700	7452300	11888000	1152300	0	1720600	6	F6:10037	MM_AJ_W16_MeCN_050321_run1.raw	10	1	1	1	1	1	1	1	0	1	678	693	Carbamidomethylation	C14:Carbamidomethylation:1000.00	PEAKS DB
5	6	Q3ZBT1|TERA_BOVIN	K.LAIRESIESEIR.R	Y	60.28	1414.78	12	1.6	708.397	2	34.53		1034200		38390	1539600					8	F8:7725	MM_AJ_W8_MeCN_050321_run1.raw	7	0	2	0	1	2	0	0	0	0	697	708			PEAKS DB
5	6	Q3ZBT1|TERA_BOVIN	K.LAIRESIESEIRR.E	Y	46.22	1570.88	13	3.1	524.635	3	32.06		2691700			1934800			208340		5	F5:7217	MM_AJ_W0_MeCN_050321_run1.raw	6	0	1	0	0	1	0	0	1	0	697	709			PEAKS DB
5	6	Q3ZBT1|TERA_BOVIN	R.ESIESEIR.R	Y	33.89	961.472	8	2.8	481.744	2	27.5	889690		5848700			8491200		0	5266200	3	F3:5450	MM_AJ_R18_MeCN_050321_run1.raw	6	1	0	1	0	0	1	0	0	1	701	708			PEAKS DB
5	6	Q3ZBT1|TERA_BOVIN	R.ERQTNPSAMEVEEDDPVPEIR.R	Y	71.17	2440.12	21	2.6	814.382	3	35.08									1385300	12	F12:8178	MM_AJ_Y18_MeCN_150321_run1.raw	3	0	0	0	0	0	0	0	0	1	712	732			PEAKS DB
5	6	Q3ZBT1|TERA_BOVIN	R.ERQTNPSAM(+15.99)EVEEDDPVPEIR.R	Y	69.08	2456.11	21	1.7	819.713	3	32.35		390020		86229					1963600	12	F12:7354	MM_AJ_Y18_MeCN_150321_run1.raw	6	0	1	0	1	0	0	0	0	1	712	732	Oxidation (M)	M9:Oxidation (M):1000.00	PEAKS DB
5	6	Q3ZBT1|TERA_BOVIN	R.ERQTNPSAMEVEEDDPVPEIRR.D	Y	29.61	2596.22	22	2.4	650.063	4	32.09					274820					3	F3:6799	MM_AJ_R18_MeCN_050321_run1.raw	3	0	0	0	0	1	0	0	0	0	712	733			PEAKS DB
5	6	Q3ZBT1|TERA_BOVIN	R.QTNPSAMEVEEDDPVPEIR.R	Y	63.9	2154.97	19	2.2	1078.5	2	39.14	2225900	0	23314000	784070	0	24249000	2482800	508580	20395000	12	F12:9447	MM_AJ_Y18_MeCN_150321_run1.raw	16	2	0	2	1	0	2	2	1	2	714	732			PEAKS DB
5	6	Q3ZBT1|TERA_BOVIN	R.QTNPSAM(+15.99)EVEEDDPVPEIR.R	Y	55.62	2170.97	19	2.6	724.665	3	37.52	148900		1946300	237290		416400	1075700	987260	723110	6	F6:8931	MM_AJ_W16_MeCN_050321_run1.raw	8	1	0	1	1	0	1	1	1	1	714	732	Oxidation (M)	M7:Oxidation (M):1000.00	PEAKS DB
5	6	Q3ZBT1|TERA_BOVIN	R.QTNPSAMEVEEDDPVPEIRR.D	Y	27.98	2311.07	20	-0.1	771.365	3	33.71							1401000		4091700	10	F10:7646	MM_AJ_Y16_MeCN_150321_run1.raw	4	0	0	0	0	0	0	1	0	1	714	733			PEAKS DB
5	6	Q3ZBT1|TERA_BOVIN	R.QTNPSAM(+15.99)EVEEDDPVPEIRR.D	Y	19.56	2327.07	20	1.2	776.698	3	32.8										7	F7:7288	MM_AJ_W18_MeCN_050321_run1.raw	1	0	0	0	0	0	0	0	0	0	714	733	Oxidation (M)	M7:Oxidation (M):1000.00	PEAKS DB
5	6	Q3ZBT1|TERA_BOVIN	R.RDHFEEAMR.F	Y	55.67	1189.53	9	-0.1	595.772	2	19		2564000	2063600		2797900	3653800		2902400	3108900	12	F12:3634	MM_AJ_Y18_MeCN_150321_run1.raw	8	0	1	1	0	1	1	0	1	1	733	741			PEAKS DB
5	6	Q3ZBT1|TERA_BOVIN	R.RDHFEEAM(+15.99)R.F	Y	35.03	1205.52	9	2.1	402.85	3	18.44			3353000						8328300	10	F10:2945	MM_AJ_Y16_MeCN_150321_run1.raw	2	0	0	1	0	0	0	0	0	1	733	741	Oxidation (M)	M8:Oxidation (M):1000.00	PEAKS DB
5	6	Q3ZBT1|TERA_BOVIN	R.DHFEEAMR.F	Y	52.41	1033.43	8	1.7	517.722	2	23.42	448170	2538500		151930	2963100		1683300		6256500	5	F5:4834	MM_AJ_W0_MeCN_050321_run1.raw	7	1	1	0	1	1	0	1	0	1	734	741			PEAKS DB
5	6	Q3ZBT1|TERA_BOVIN	R.RSVSDNDIR.K	Y	17.52	1060.53	9	1.5	531.271	2	18.53			1697000						5824200	12	F12:3438	MM_AJ_Y18_MeCN_150321_run1.raw	3	0	0	1	0	0	0	0	0	1	745	753			PEAKS DB
5	6	Q3ZBT1|TERA_BOVIN	R.SVSDNDIR.K	Y	24.1	904.425	8	0.6	453.22	2	19.03									9523600	10	F10:3239	MM_AJ_Y16_MeCN_150321_run1.raw	1	0	0	0	0	0	0	0	0	1	746	753			PEAKS DB
5	6	Q3ZBT1|TERA_BOVIN	R.KYEMFAQTLQQSR.G	Y	64.37	1628.8	13	0.4	543.94	3	31.29	1671700	15134000	41473000	3024900	18144000	45848000	18328000	12248000	44324000	12	F12:7083	MM_AJ_Y18_MeCN_150321_run1.raw	25	2	2	3	2	2	2	2	2	2	754	766			PEAKS DB
5	6	Q3ZBT1|TERA_BOVIN	R.KYEM(+15.99)FAQTLQQSR.G	Y	62.18	1644.79	13	-1.1	823.403	2	26.48	924550	657100	3595000			5524200	393850	0	501970	9	F9:6483	MM_AJ_Y0_MeCN_150321_run1.raw	13	2	2	2	0	0	2	1	0	1	754	766	Oxidation (M)	M4:Oxidation (M):1000.00	PEAKS DB
5	7	tr|G3X757|G3X757_BOVIN	M.ASGADSK(+42.01)GDDLSTAILK.Q	Y	34	1689.84	17	1.6	845.93	2	38.03	1115900	9781200		623680	15092000		10392000		13172000	4	F4:7808	MM_AJ_R8_MeCN_050321_run1.raw	14	1	1	0	2	2	0	1	0	1	2	18	Acetylation (K)	K7:Acetylation (K):116.35	PEAKS DB
5	7	tr|G3X757|G3X757_BOVIN	K.GDDLSTAILK.Q	Y	46.01	1031.55	10	-1.8	516.781	2	35.15	83140		1333200		0	0	902060			12	F12:8207	MM_AJ_Y18_MeCN_150321_run1.raw	5	1	0	1	0	0	0	1	0	0	9	18			PEAKS DB
5	7	tr|G3X757|G3X757_BOVIN	R.LIVDEAINEDNSVVSLSQPK.M	Y	65.47	2169.12	20	1.9	724.048	3	45.32	13467000	4187100	64146000	11030000	48971000	87725000	9282300	43086000	95074000	6	F6:11503	MM_AJ_W16_MeCN_050321_run1.raw	23	2	2	2	2	2	2	1	2	2	26	45			PEAKS DB
5	7	tr|G3X757|G3X757_BOVIN	K.MDELQLFR.G	Y	46.23	1050.52	8	0.2	526.266	2	42.46	4130200	6079100	24262000	3037600	8105800	30341000	13397000	6913100	20894000	11	F11:11202	MM_AJ_Y8_MeCN_150321_run1.raw	11	1	1	1	1	1	1	1	1	1	46	53			PEAKS DB
5	7	tr|G3X757|G3X757_BOVIN	K.M(+15.99)DELQLFR.G	Y	37.99	1066.51	8	1.6	534.264	2	40.73							449290			3	F3:9541	MM_AJ_R18_MeCN_050321_run1.raw	2	0	0	0	0	0	0	1	0	0	46	53	Oxidation (M)	M1:Oxidation (M):1000.00	PEAKS DB
5	7	tr|G3X757|G3X757_BOVIN	K.MDELQLFRGDTVLLK.G	Y	55.13	1776.94	15	1.6	889.481	2	47.67		570880		9017700	709560			1446600	2039200	8	F8:12064	MM_AJ_W8_MeCN_050321_run1.raw	9	0	1	0	1	1	0	0	1	1	46	60			PEAKS DB
5	7	tr|G3X757|G3X757_BOVIN	R.EAVC(+57.02)IVLSDDTC(+57.02)SDEK.I	Y	67.56	1839.79	16	-0.3	920.9	2	35.54	289580	1010300	7118900	348790	853160	7658800		0	1630600	9	F9:9193	MM_AJ_Y0_MeCN_150321_run1.raw	8	1	1	1	1	1	1	0	0	1	66	81	Carbamidomethylation	C4:Carbamidomethylation:1000.00;C12:Carbamidomethylation:1000.00	PEAKS DB
5	7	tr|G3X757|G3X757_BOVIN	R.EAVC(+57.02)IVLSDDTC(+57.02)SDEKIR.M	Y	68.97	2108.97	18	1	703.999	3	35.49	333520	8010700	191250	1637300	9191700	4674100	973470	3313300	1298800	8	F8:8019	MM_AJ_W8_MeCN_050321_run1.raw	12	1	1	1	1	2	2	1	1	1	66	83	Carbamidomethylation	C4:Carbamidomethylation:1000.00;C12:Carbamidomethylation:1000.00	PEAKS DB
5	7	tr|G3X757|G3X757_BOVIN	R.VHLGDVISIQPC(+57.02)PDVK.Y	Y	69.22	1775.92	16	1.5	888.971	2	37.1		7480200	32602000	560010	4402400	37916000	4103900	10344000	20407000	9	F9:9715	MM_AJ_Y0_MeCN_150321_run1.raw	19	0	2	2	1	2	2	2	1	2	94	109	Carbamidomethylation	C12:Carbamidomethylation:1000.00	PEAKS DB
5	7	tr|G3X757|G3X757_BOVIN	R.IHVLPIDDTVEGITGNLFEVYLKPYFLEAYRPIR.K	Y	73.78	3990.13	34	11.2	998.551	4	62.84	2936000			19224000			29799000	10808000	61694000	3	F3:15760	MM_AJ_R18_MeCN_050321_run1.raw	14	2	0	0	2	0	0	3	2	3	114	147			PEAKS DB
5	7	tr|G3X757|G3X757_BOVIN	R.IHVLPIDDTVEGITGNLFEVYLKPYFLEAYRPIRK.G	Y	47.23	4118.22	35	4.9	824.656	5	59.23				247090					7000800	4	F4:13132	MM_AJ_R8_MeCN_050321_run1.raw	3	0	0	0	1	0	0	0	0	2	114	148			PEAKS DB
5	7	tr|G3X757|G3X757_BOVIN	R.KGDIFLVR.G	Y	42.82	946.56	8	-0.2	474.287	2	28.07	985820		248330		11382000		16438000		55337000	10	F10:5953	MM_AJ_Y16_MeCN_150321_run1.raw	5	1	0	1	0	1	0	1	0	1	148	155			PEAKS DB
5	7	tr|G3X757|G3X757_BOVIN	K.GDIFLVR.G	Y	39.19	818.465	7	1.2	410.24	2	38.49		3089600	7168600		2796200	0	3534900	1892700	0	8	F8:9004	MM_AJ_W8_MeCN_050321_run1.raw	6	0	1	1	0	1	0	1	1	0	149	155			PEAKS DB
5	7	tr|G3X757|G3X757_BOVIN	K.VVETDPSPYC(+57.02)IVAPDTVIHC(+57.02)EGEPIKR.E	Y	55.33	3080.49	27	-0.1	771.131	4	37.39			1320800							9	F9:9833	MM_AJ_Y0_MeCN_150321_run1.raw	1	0	0	1	0	0	0	0	0	0	165	191	Carbamidomethylation	C10:Carbamidomethylation:1000.00;C20:Carbamidomethylation:1000.00	PEAKS DB
5	7	tr|G3X757|G3X757_BOVIN	K.VVETDPSPYC(+57.02)IVAPDTVIHC(+57.02)EGEPIKREDEEESLNEVGYDDIGGC(+57.02)R.K	Y	36.24	5247.36	46	1.7	1050.48	5	42.75			1804000	0		4365500	0		4790900	12	F12:10589	MM_AJ_Y18_MeCN_150321_run1.raw	4	0	0	1	0	0	1	0	0	1	165	210	Carbamidomethylation	C10:Carbamidomethylation:1000.00;C20:Carbamidomethylation:1000.00;C45:Carbamidomethylation:1000.00	PEAKS DB
5	7	tr|G3X757|G3X757_BOVIN	K.VVETDPSPYC(+57.02)IVAPDTVIHC(+57.02)EGEPIKREDEEESLNEVGYDDIGGC(+57.02)RK.Q	Y	38.14	5375.45	47	0.4	896.917	6	41.43		4563900		1758700	0			0		7	F7:9744	MM_AJ_W18_MeCN_050321_run1.raw	4	0	2	0	1	0	0	0	0	0	165	211	Carbamidomethylation	C10:Carbamidomethylation:1000.00;C20:Carbamidomethylation:1000.00;C45:Carbamidomethylation:1000.00	PEAKS DB
5	7	tr|G3X757|G3X757_BOVIN	R.EDEEESLNEVGYDDIGGC(+57.02)R.K	Y	54.23	2184.88	19	0.2	1093.45	2	38.78			273610							9	F9:10273	MM_AJ_Y0_MeCN_150321_run1.raw	1	0	0	1	0	0	0	0	0	0	192	210	Carbamidomethylation	C18:Carbamidomethylation:1000.00	PEAKS DB
5	7	tr|G3X757|G3X757_BOVIN	R.EDEEESLNEVGYDDIGGC(+57.02)RK.Q	Y	38.32	2312.97	20	3.1	772	3	34.46						720230	0			2	F2:8062	MM_AJ_R16_MeCN_050321_run1.raw	1	0	0	0	0	0	1	0	0	0	192	211	Carbamidomethylation	C18:Carbamidomethylation:1000.00	PEAKS DB
5	7	tr|G3X757|G3X757_BOVIN	R.K(+42.01)QLAQIK(+238.23)EMVELPLR.H	Y	15.76	2075.28	15	1.7	519.828	4	64.46				0						4	F4:14345	MM_AJ_R8_MeCN_050321_run1.raw	0	0	0	0	0	0	0	0	0	0	211	225		K1:Acetylation (K):13.13;K7:C16:0:13.13	PEAKS DB
5	7	tr|G3X757|G3X757_BOVIN	K.EMVELPLR.H	Y	47.37	985.527	8	-0.1	493.771	2	37.28	316900		11414000			7371900	1695100	947560	1902700	9	F9:9769	MM_AJ_Y0_MeCN_150321_run1.raw	7	1	0	1	0	0	1	1	1	1	218	225			PEAKS DB
5	7	tr|G3X757|G3X757_BOVIN	K.EMVELPLRHPALFK.A	Y	63.81	1678.92	14	1.1	840.47	2	38.84	187890	7818000		0	8746900		20059000	469620	0	8	F8:9078	MM_AJ_W8_MeCN_050321_run1.raw	16	1	2	0	0	3	0	2	1	0	218	231			PEAKS DB
5	7	tr|G3X757|G3X757_BOVIN	K.EM(+15.99)VELPLRHPALFK.A	Y	40.26	1694.92	14	2.8	424.738	4	38.35		577690					514320	0	0	5	F5:9034	MM_AJ_W0_MeCN_050321_run1.raw	3	0	2	0	0	0	0	1	0	0	218	231	Oxidation (M)	M2:Oxidation (M):1000.00	PEAKS DB
5	7	tr|G3X757|G3X757_BOVIN	K.AIGVKPPR.G	Y	38.09	836.523	8	0.6	419.269	2	18.95		11919000	10256000			18910000			18445000	12	F12:3595	MM_AJ_Y18_MeCN_150321_run1.raw	6	0	1	1	0	0	1	0	0	1	232	239			PEAKS DB
5	7	tr|G3X757|G3X757_BOVIN	R.GILLYGPPGTGK.T	Y	54.28	1171.66	12	0.8	586.838	2	36.95	939020	19048000	24180000	4640600	19241000	24932000	23360000	29143000	31150000	10	F10:8703	MM_AJ_Y16_MeCN_150321_run1.raw	14	1	1	1	1	1	1	1	1	1	240	251			PEAKS DB
5	7	tr|G3X757|G3X757_BOVIN	R.AVANETGAFFFLINGPEIMSK.L	Y	52.29	2255.13	21	2.1	752.719	3	60.15	446280	3997400	38992000	6799800	7557000	29741000	5806300	5510800	43249000	6	F6:15417	MM_AJ_W16_MeCN_050321_run1.raw	25	2	5	2	2	3	3	1	2	2	257	277			PEAKS DB
5	7	tr|G3X757|G3X757_BOVIN	K.LAGESESNLR.K	Y	42	1074.53	10	1.5	538.273	2	22.03	4992400	25775000	23957000		31062000	52949000	20718000	41520000	40701000	7	F7:4546	MM_AJ_W18_MeCN_050321_run1.raw	11	1	1	1	0	1	1	1	1	1	278	287			PEAKS DB
5	7	tr|G3X757|G3X757_BOVIN	K.LAGESESNLRK.A	Y	45.55	1202.63	11	2.5	602.322	2	20.46			7288200	2398500		28879000	2127200	5107100	24450000	3	F3:3447	MM_AJ_R18_MeCN_050321_run1.raw	12	0	0	1	1	0	2	2	1	1	278	288			PEAKS DB
5	7	tr|G3X757|G3X757_BOVIN	R.KAFEEAEK.N	Y	32.66	950.471	8	1.6	476.243	2	20.3					390410					8	F8:3737	MM_AJ_W8_MeCN_050321_run1.raw	2	0	0	0	0	1	0	0	0	0	288	295			PEAKS DB
5	7	tr|G3X757|G3X757_BOVIN	K.AFEEAEK.N	Y	24.97	822.376	7	-1.9	412.195	2	19									5592700	10	F10:3167	MM_AJ_Y16_MeCN_150321_run1.raw	1	0	0	0	0	0	0	0	0	1	289	295			PEAKS DB
5	7	tr|G3X757|G3X757_BOVIN	K.NAPAIIFIDELDAIAPK.R	Y	61.6	1809.99	17	2.9	906.004	2	60.82	5394500	12150000	19995000	12211000	28194000	50316000	17423000	14384000	65870000	1	F1:12725	MM_AJ_R0_MeCN_050321_run1.raw	36	1	4	3	2	6	5	3	2	2	296	312			PEAKS DB
5	7	tr|G3X757|G3X757_BOVIN	K.NAPAIIFIDELDAIAPKR.E	Y	68.93	1966.09	18	4.5	984.056	2	54.88	571260	6080100	1295600	12060000	4372600	6651600	11312000	25531000	47911000	6	F6:14182	MM_AJ_W16_MeCN_050321_run1.raw	19	1	1	1	1	2	1	1	2	3	296	313			PEAKS DB
5	7	tr|G3X757|G3X757_BOVIN	R.RIVSQLLTLMDGLK.Q	Y	73.91	1585.92	14	6.1	529.651	3	62.42		0		637430		1852300	411250	3352000	6570700	5	F5:16079	MM_AJ_W0_MeCN_050321_run1.raw	10	0	0	0	1	0	1	1	1	2	323	336			PEAKS DB
5	7	tr|G3X757|G3X757_BOVIN	R.RIVSQLLTLM(+15.99)DGLK.Q	Y	62.44	1601.92	14	4.9	534.982	3	53.75							520330	92742		6	F6:13890	MM_AJ_W16_MeCN_050321_run1.raw	3	0	0	0	0	0	0	1	1	0	323	336	Oxidation (M)	M10:Oxidation (M):1000.00	PEAKS DB
5	7	tr|G3X757|G3X757_BOVIN	R.IVSQLLTLMDGLK.Q	Y	58.36	1429.82	13	0.2	715.918	2	54.64	313680	3050200	30698000	6634400	0	51990000	4020500	5108100	51681000	11	F11:14863	MM_AJ_Y8_MeCN_150321_run1.raw	22	1	1	4	2	0	3	2	2	2	324	336			PEAKS DB
5	7	tr|G3X757|G3X757_BOVIN	R.IVSQLLTLM(+15.99)DGLK.Q	Y	40.63	1445.82	13	2.7	723.917	2	56.58	767760						1937600	975500		6	F6:14592	MM_AJ_W16_MeCN_050321_run1.raw	3	1	0	0	0	0	0	1	1	0	324	336	Oxidation (M)	M9:Oxidation (M):1000.00	PEAKS DB
5	7	tr|G3X757|G3X757_BOVIN	K.QRAHVIVMAATNRPNSIDPALR.R	Y	17.44	2429.31	22	1.8	608.335	4	29.96										12	F12:6734	MM_AJ_Y18_MeCN_150321_run1.raw	1	0	0	0	0	0	0	0	0	0	337	358			PEAKS DB
5	7	tr|G3X757|G3X757_BOVIN	R.AHVIVMAATNRPNSIDPALR.R	Y	63.84	2145.15	20	2.3	537.295	4	32.51	1157700	10841000	29752000	2937900	8677000	46432000	19269000	8815000	37540000	5	F5:7304	MM_AJ_W0_MeCN_050321_run1.raw	25	2	2	2	2	2	2	2	2	2	339	358			PEAKS DB
5	7	tr|G3X757|G3X757_BOVIN	R.AHVIVM(+15.99)AATNRPNSIDPALR.R	Y	27.3	2161.14	20	1.3	721.389	3	30.28				92521						4	F4:5894	MM_AJ_R8_MeCN_050321_run1.raw	2	0	0	0	1	0	0	0	0	0	339	358	Oxidation (M)	M6:Oxidation (M):1000.00	PEAKS DB
5	7	tr|G3X757|G3X757_BOVIN	R.AHVIVMAATNRPNSIDPALRR.F	Y	46	2301.25	21	1.6	461.258	5	30.79		6997500		3298300	9441100	0		2430100	11857000	4	F4:6032	MM_AJ_R8_MeCN_050321_run1.raw	16	0	3	0	3	3	0	0	2	1	339	359			PEAKS DB
5	7	tr|G3X757|G3X757_BOVIN	R.AHVIVM(+15.99)AATNRPNSIDPALRR.F	Y	16.88	2317.24	21	4.1	464.458	5	28.72				38496						4	F4:5531	MM_AJ_R8_MeCN_050321_run1.raw	1	0	0	0	1	0	0	0	0	0	339	359	Oxidation (M)	M6:Oxidation (M):1000.00	PEAKS DB
5	7	tr|G3X757|G3X757_BOVIN	R.FGRFDREVDIGIPDATGRLEILQIHTK.N	Y	49.87	3095.65	27	0.6	620.138	5	42.95									8180300	10	F10:10610	MM_AJ_Y16_MeCN_150321_run1.raw	3	0	0	0	0	0	0	0	0	2	360	386			PEAKS DB
5	7	tr|G3X757|G3X757_BOVIN	R.FDREVDIGIPDATGR.L	Y	53.5	1659.82	15	2	554.282	3	35.26	0		1071200		433910	2020000	0		574380	10	F10:8153	MM_AJ_Y16_MeCN_150321_run1.raw	6	0	0	1	0	1	1	0	0	1	363	377			PEAKS DB
5	7	tr|G3X757|G3X757_BOVIN	R.FDREVDIGIPDATGRLEILQIHTK.N	Y	50.16	2735.46	24	2	548.101	5	42.79									1842500	10	F10:10591	MM_AJ_Y16_MeCN_150321_run1.raw	1	0	0	0	0	0	0	0	0	1	363	386			PEAKS DB
5	7	tr|G3X757|G3X757_BOVIN	R.EVDIGIPDATGR.L	Y	56.06	1241.63	12	2.2	621.821	2	36.57	3456600		10991000	0	1641700	8716500	5453900	3775000	5356400	10	F10:8574	MM_AJ_Y16_MeCN_150321_run1.raw	8	1	0	1	0	1	1	1	1	1	366	377			PEAKS DB
5	7	tr|G3X757|G3X757_BOVIN	R.EVDIGIPDATGRLEILQIHTK.N	Y	39.89	2317.26	21	1.8	580.324	4	44.59						11088000		0	46502000	10	F10:11123	MM_AJ_Y16_MeCN_150321_run1.raw	7	0	0	0	0	0	1	0	0	3	366	386			PEAKS DB
5	7	tr|G3X757|G3X757_BOVIN	R.LEILQIHTK.N	Y	41.3	1093.65	9	2.4	547.833	2	32.54			12901000			13830000	5727400		6756900	2	F2:7510	MM_AJ_R16_MeCN_050321_run1.raw	4	0	0	1	0	0	1	1	0	1	378	386			PEAKS DB
5	7	tr|G3X757|G3X757_BOVIN	K.LADDVDLEQVANETHGHVGADLAALC(+57.02)SEAALQAIR.K	Y	70.44	3671.78	35	1.3	1224.94	3	50.01	957400	8118900	31470000	15377000	294450	99468000	16269000	6641000	62818000	12	F12:12698	MM_AJ_Y18_MeCN_150321_run1.raw	21	1	1	2	2	1	6	1	1	2	390	424	Carbamidomethylation	C26:Carbamidomethylation:1000.00	PEAKS DB
5	7	tr|G3X757|G3X757_BOVIN	K.LADDVDLEQVANETHGHVGADLAALC(+57.02)SEAALQAIRK.K	Y	42.93	3799.88	36	-0.1	760.983	5	46.72	2533400	0		2488800				3690200	16431000	10	F10:11788	MM_AJ_Y16_MeCN_150321_run1.raw	6	1	0	0	1	0	0	0	1	1	390	425	Carbamidomethylation	C26:Carbamidomethylation:1000.00	PEAKS DB
5	7	tr|G3X757|G3X757_BOVIN	R.KKMDLIDLEDETIDAEVMNSLAVTMDDFR.W	Y	63.02	3356.58	29	6.4	1119.88	3	63.45	712990	0	1613100	4087300	0	0	355920		0	8	F8:16402	MM_AJ_W8_MeCN_050321_run1.raw	5	1	0	1	1	0	0	1	0	0	425	453			PEAKS DB
5	7	tr|G3X757|G3X757_BOVIN	K.KMDLIDLEDETIDAEVMNSLAVTMDDFR.W	Y	75.69	3228.49	28	0.7	1077.17	3	63.23			1850200	496450			0			9	F9:17538	MM_AJ_Y0_MeCN_150321_run1.raw	3	0	0	1	1	0	0	0	0	0	426	453			PEAKS DB
5	7	tr|G3X757|G3X757_BOVIN	R.WALSQSNPSALR.E	Y	61.93	1328.68	12	2	665.351	2	35.85	2369300	21911000	49071000	6560000	25484000	63283000	23066000	23976000	55684000	7	F7:8024	MM_AJ_W18_MeCN_050321_run1.raw	12	1	1	1	1	1	1	1	1	1	454	465			PEAKS DB
5	7	tr|G3X757|G3X757_BOVIN	R.WALSQSNPSALRETVVEVPQVTWEDIGGLEDVKR.E	Y	28.64	3807.94	34	2.2	952.995	4	51.56		0								5	F5:13083	MM_AJ_W0_MeCN_050321_run1.raw	1	0	0	0	0	0	0	0	0	0	454	487			PEAKS DB
5	7	tr|G3X757|G3X757_BOVIN	R.ETVVEVPQVTWEDIGGLEDVKR.E	Y	73.57	2497.27	22	1.8	833.432	3	49.22	3117300	5417800	75568000	20772000	39770000	239000000	43937000	46329000	92045000	3	F3:12287	MM_AJ_R18_MeCN_050321_run1.raw	20	1	1	2	1	1	3	2	1	2	466	487			PEAKS DB
5	7	tr|G3X757|G3X757_BOVIN	R.ELQELVQYPVEHPDK.F	Y	72.65	1822.91	15	0.7	912.463	2	35.44	4920300	30563000	37241000	8918100	4349900	55292000	32403000	3292500	81923000	3	F3:7770	MM_AJ_R18_MeCN_050321_run1.raw	22	2	2	2	2	1	2	2	1	2	488	502			PEAKS DB
5	7	tr|G3X757|G3X757_BOVIN	K.GVLFYGPPGC(+57.02)GK.T	Y	45.9	1250.61	12	2.2	626.314	2	37.51	1469800	12634000	35186000	3330600	15670000	2146300	8053900	7009900	12032000	5	F5:8708	MM_AJ_W0_MeCN_050321_run1.raw	14	1	1	1	1	2	1	2	1	1	513	524	Carbamidomethylation	C10:Carbamidomethylation:1000.00	PEAKS DB
5	7	tr|G3X757|G3X757_BOVIN	K.AIANEC(+57.02)QANFISIK.G	Y	52.36	1577.79	14	-0.5	789.9	2	35.62	945950	11732000	31306000	1349000	8790000	43955000		818210	2739700	9	F9:9212	MM_AJ_Y0_MeCN_150321_run1.raw	17	2	2	2	1	2	2	0	1	1	530	543	Carbamidomethylation	C6:Carbamidomethylation:1000.00	PEAKS DB
5	7	tr|G3X757|G3X757_BOVIN	K.AIANEC(+57.02)QANFISIKGPELLTM(+15.99)WFGESEANVR.E	Y	42.02	3510.69	31	6.4	1171.25	3	56.95				324390					1543200	4	F4:12625	MM_AJ_R8_MeCN_050321_run1.raw	2	0	0	0	1	0	0	0	0	1	530	560	Carbamidomethylation; Oxidation (M)	C6:Carbamidomethylation:1000.00;M21:Oxidation (M):1000.00	PEAKS DB
5	7	tr|G3X757|G3X757_BOVIN	K.GPELLTM(+15.99)WFGESEANVR.E	Y	65.39	1950.91	17	0.9	976.466	2	54.1	1247600	102820	10238000	4562100	4039400	34254000	5569900	1816500	1704800	11	F11:15068	MM_AJ_Y8_MeCN_150321_run1.raw	18	1	1	2	2	2	2	2	2	1	544	560	Oxidation (M)	M7:Oxidation (M):1000.00	PEAKS DB
5	7	tr|G3X757|G3X757_BOVIN	R.QAAPC(+57.02)VLFFDELDSIAK.A	Y	68.79	1922.94	17	2.3	962.482	2	59.77	2729200	14781000		16043000	9781400	49027000	12699000	9160000	31808000	6	F6:15341	MM_AJ_W16_MeCN_050321_run1.raw	23	1	3	0	2	2	4	2	2	2	568	584	Carbamidomethylation	C5:Carbamidomethylation:1000.00	PEAKS DB
5	7	tr|G3X757|G3X757_BOVIN	R.GGNIGDGGGAADR.V	Y	61.37	1115.5	13	2.3	558.756	2	20.23	1018800		9430600	441400	1279300	25157000		979310	10597000	6	F6:4209	MM_AJ_W16_MeCN_050321_run1.raw	10	1	0	1	1	1	1	0	1	1	587	599			PEAKS DB
5	7	tr|G3X757|G3X757_BOVIN	R.GGNIGDGGGAADRVINQILTEMDGMSTK.K	Y	65.74	2776.31	28	2.9	926.447	3	57.64		0	0	157000	1748600	1328200	0	1260800	19637000	3	F3:14542	MM_AJ_R18_MeCN_050321_run1.raw	7	0	0	0	1	1	1	0	1	1	587	614			PEAKS DB
5	7	tr|G3X757|G3X757_BOVIN	R.GGNIGDGGGAADRVINQILTEMDGMSTKK.N	Y	51.87	2904.41	29	0.1	969.143	3	52.6		979330		10528000		6056200	8134200	26685000	4500100	10	F10:13404	MM_AJ_Y16_MeCN_150321_run1.raw	11	0	1	0	1	0	1	1	3	1	587	615			PEAKS DB
5	7	tr|G3X757|G3X757_BOVIN	R.VINQILTEMDGMSTK.K	Y	63.96	1678.83	15	3.8	560.618	3	45.58	3000200	338670	14568000	722800		20398000	7645900		6085500	2	F2:11607	MM_AJ_R16_MeCN_050321_run1.raw	16	2	1	2	2	0	2	2	0	2	600	614			PEAKS DB
5	7	tr|G3X757|G3X757_BOVIN	R.VINQILTEMDGMSTKK.N	Y	54.71	1806.92	16	-0.7	603.314	3	39.77	2633800		6841600			6928000	4584300	3534300	4133100	1	F1:7882	MM_AJ_R0_MeCN_050321_run1.raw	9	1	0	1	0	0	2	1	1	1	600	615			PEAKS DB
5	7	tr|G3X757|G3X757_BOVIN	K.KNVFIIGATNRPDIIDPAILRPGR.L	Y	33.35	2645.51	24	2.3	530.111	5	41.86	0						558490			2	F2:10494	MM_AJ_R16_MeCN_050321_run1.raw	1	0	0	0	0	0	0	1	0	0	615	638			PEAKS DB
5	7	tr|G3X757|G3X757_BOVIN	K.KNVFIIGATNRPDIIDPAILRPGRLDQLIYIPLPDEK.S	Y	26.85	4183.35	37	1.9	1046.85	4	51.81									0	10	F10:13228	MM_AJ_Y16_MeCN_150321_run1.raw	0	0	0	0	0	0	0	0	0	0	615	651			PEAKS DB
5	7	tr|G3X757|G3X757_BOVIN	K.NVFIIGATNRPDIIDPAILRPGR.L	Y	57.47	2517.42	23	2	630.363	4	45.85	4569900	0	19531000	3527100		37776000	8191400	3138100	10889000	2	F2:11665	MM_AJ_R16_MeCN_050321_run1.raw	14	1	0	2	2	0	2	1	1	2	616	638			PEAKS DB
5	7	tr|G3X757|G3X757_BOVIN	K.NVFIIGATNRPDIIDPAILRPGRLDQLIYIPLPDEK.S	Y	23.72	4055.26	36	2.9	1014.82	4	55.51				0		0	0	984970		4	F4:12282	MM_AJ_R8_MeCN_050321_run1.raw	2	0	0	0	0	0	0	0	1	0	616	651			PEAKS DB
5	7	tr|G3X757|G3X757_BOVIN	R.LDQLIYIPLPDEK.S	Y	55.85	1555.85	13	2.8	778.934	2	50.97	4843800	2023800	23333000	3096700	4151800	32451000	13450000	8165400	11729000	2	F2:13070	MM_AJ_R16_MeCN_050321_run1.raw	14	1	1	2	1	1	1	2	1	1	639	651			PEAKS DB
5	7	tr|G3X757|G3X757_BOVIN	K.DVDLEFLAK.M	Y	40.44	1048.54	9	2.5	525.281	2	47.42		11490000			19014000	47234000	11790000	24414000	44869000	8	F8:11945	MM_AJ_W8_MeCN_050321_run1.raw	9	0	1	0	0	1	1	1	1	1	669	677			PEAKS DB
5	7	tr|G3X757|G3X757_BOVIN	K.MTNGFSGADLTEIC(+57.02)QR.A	Y	72.52	1798.8	16	0.6	900.407	2	40.64	349340	2545000	4148100	1382700	7452300	11888000	1152300	0	1720600	6	F6:10037	MM_AJ_W16_MeCN_050321_run1.raw	10	1	1	1	1	1	1	1	0	1	678	693	Carbamidomethylation	C14:Carbamidomethylation:1000.00	PEAKS DB
5	7	tr|G3X757|G3X757_BOVIN	K.LAIRESIESEIR.R	Y	60.28	1414.78	12	1.6	708.397	2	34.53		1034200		38390	1539600					8	F8:7725	MM_AJ_W8_MeCN_050321_run1.raw	7	0	2	0	1	2	0	0	0	0	697	708			PEAKS DB
5	7	tr|G3X757|G3X757_BOVIN	K.LAIRESIESEIRR.E	Y	46.22	1570.88	13	3.1	524.635	3	32.06		2691700			1934800			208340		5	F5:7217	MM_AJ_W0_MeCN_050321_run1.raw	6	0	1	0	0	1	0	0	1	0	697	709			PEAKS DB
5	7	tr|G3X757|G3X757_BOVIN	R.ESIESEIR.R	Y	33.89	961.472	8	2.8	481.744	2	27.5	889690		5848700			8491200		0	5266200	3	F3:5450	MM_AJ_R18_MeCN_050321_run1.raw	6	1	0	1	0	0	1	0	0	1	701	708			PEAKS DB
5	7	tr|G3X757|G3X757_BOVIN	R.ERQTNPSAMEVEEDDPVPEIR.R	Y	71.17	2440.12	21	2.6	814.382	3	35.08									1385300	12	F12:8178	MM_AJ_Y18_MeCN_150321_run1.raw	3	0	0	0	0	0	0	0	0	1	712	732			PEAKS DB
5	7	tr|G3X757|G3X757_BOVIN	R.ERQTNPSAM(+15.99)EVEEDDPVPEIR.R	Y	69.08	2456.11	21	1.7	819.713	3	32.35		390020		86229					1963600	12	F12:7354	MM_AJ_Y18_MeCN_150321_run1.raw	6	0	1	0	1	0	0	0	0	1	712	732	Oxidation (M)	M9:Oxidation (M):1000.00	PEAKS DB
5	7	tr|G3X757|G3X757_BOVIN	R.ERQTNPSAMEVEEDDPVPEIRR.D	Y	29.61	2596.22	22	2.4	650.063	4	32.09					274820					3	F3:6799	MM_AJ_R18_MeCN_050321_run1.raw	3	0	0	0	0	1	0	0	0	0	712	733			PEAKS DB
5	7	tr|G3X757|G3X757_BOVIN	R.QTNPSAMEVEEDDPVPEIR.R	Y	63.9	2154.97	19	2.2	1078.5	2	39.14	2225900	0	23314000	784070	0	24249000	2482800	508580	20395000	12	F12:9447	MM_AJ_Y18_MeCN_150321_run1.raw	16	2	0	2	1	0	2	2	1	2	714	732			PEAKS DB
5	7	tr|G3X757|G3X757_BOVIN	R.QTNPSAM(+15.99)EVEEDDPVPEIR.R	Y	55.62	2170.97	19	2.6	724.665	3	37.52	148900		1946300	237290		416400	1075700	987260	723110	6	F6:8931	MM_AJ_W16_MeCN_050321_run1.raw	8	1	0	1	1	0	1	1	1	1	714	732	Oxidation (M)	M7:Oxidation (M):1000.00	PEAKS DB
5	7	tr|G3X757|G3X757_BOVIN	R.QTNPSAMEVEEDDPVPEIRR.D	Y	27.98	2311.07	20	-0.1	771.365	3	33.71							1401000		4091700	10	F10:7646	MM_AJ_Y16_MeCN_150321_run1.raw	4	0	0	0	0	0	0	1	0	1	714	733			PEAKS DB
5	7	tr|G3X757|G3X757_BOVIN	R.QTNPSAM(+15.99)EVEEDDPVPEIRR.D	Y	19.56	2327.07	20	1.2	776.698	3	32.8										7	F7:7288	MM_AJ_W18_MeCN_050321_run1.raw	1	0	0	0	0	0	0	0	0	0	714	733	Oxidation (M)	M7:Oxidation (M):1000.00	PEAKS DB
5	7	tr|G3X757|G3X757_BOVIN	R.RDHFEEAMR.F	Y	55.67	1189.53	9	-0.1	595.772	2	19		2564000	2063600		2797900	3653800		2902400	3108900	12	F12:3634	MM_AJ_Y18_MeCN_150321_run1.raw	8	0	1	1	0	1	1	0	1	1	733	741			PEAKS DB
5	7	tr|G3X757|G3X757_BOVIN	R.RDHFEEAM(+15.99)R.F	Y	35.03	1205.52	9	2.1	402.85	3	18.44			3353000						8328300	10	F10:2945	MM_AJ_Y16_MeCN_150321_run1.raw	2	0	0	1	0	0	0	0	0	1	733	741	Oxidation (M)	M8:Oxidation (M):1000.00	PEAKS DB
5	7	tr|G3X757|G3X757_BOVIN	R.DHFEEAMR.F	Y	52.41	1033.43	8	1.7	517.722	2	23.42	448170	2538500		151930	2963100		1683300		6256500	5	F5:4834	MM_AJ_W0_MeCN_050321_run1.raw	7	1	1	0	1	1	0	1	0	1	734	741			PEAKS DB
5	7	tr|G3X757|G3X757_BOVIN	R.RSVSDNDIR.K	Y	17.52	1060.53	9	1.5	531.271	2	18.53			1697000						5824200	12	F12:3438	MM_AJ_Y18_MeCN_150321_run1.raw	3	0	0	1	0	0	0	0	0	1	745	753			PEAKS DB
5	7	tr|G3X757|G3X757_BOVIN	R.SVSDNDIR.K	Y	24.1	904.425	8	0.6	453.22	2	19.03									9523600	10	F10:3239	MM_AJ_Y16_MeCN_150321_run1.raw	1	0	0	0	0	0	0	0	0	1	746	753			PEAKS DB
5	7	tr|G3X757|G3X757_BOVIN	R.KYEMFAQTLQQSR.G	Y	64.37	1628.8	13	0.4	543.94	3	31.29	1671700	15134000	41473000	3024900	18144000	45848000	18328000	12248000	44324000	12	F12:7083	MM_AJ_Y18_MeCN_150321_run1.raw	25	2	2	3	2	2	2	2	2	2	754	766			PEAKS DB
5	7	tr|G3X757|G3X757_BOVIN	R.KYEM(+15.99)FAQTLQQSR.G	Y	62.18	1644.79	13	-1.1	823.403	2	26.48	924550	657100	3595000			5524200	393850	0	501970	9	F9:6483	MM_AJ_Y0_MeCN_150321_run1.raw	13	2	2	2	0	0	2	1	0	1	754	766	Oxidation (M)	M4:Oxidation (M):1000.00	PEAKS DB
14	9	Q2TBR0|PCCB_BOVIN	K.RQAALLGGGQR.R	Y	39.77	1125.64	11	3	563.827	2	21.79								318210		6	F6:4661	MM_AJ_W16_MeCN_050321_run1.raw	1	0	0	0	0	0	0	0	1	0	43	53			PEAKS DB
14	9	Q2TBR0|PCCB_BOVIN	R.QAALLGGGQR.R	Y	42.28	969.535	10	0.7	485.775	2	22.12			26527000	1321000		48431000	6911900	7667900	39070000	12	F12:4480	MM_AJ_Y18_MeCN_150321_run1.raw	8	0	0	1	2	0	1	1	1	1	44	53			PEAKS DB
14	9	Q2TBR0|PCCB_BOVIN	R.QAALLGGGQRR.I	Y	29.94	1125.64	11	1.7	563.827	2	18.87									0	10	F10:3138	MM_AJ_Y16_MeCN_150321_run1.raw	1	0	0	0	0	0	0	0	0	0	44	54			PEAKS DB
14	9	Q2TBR0|PCCB_BOVIN	R.ERISLLLDPGSFVESDMFVEHR.C	Y	81.94	2575.27	22	3.7	644.828	4	52.3				2671000		7068100	855880	3271400	24508000	6	F6:13539	MM_AJ_W16_MeCN_050321_run1.raw	11	0	0	0	1	0	1	1	2	1	68	89			PEAKS DB
14	9	Q2TBR0|PCCB_BOVIN	R.ISLLLDPGSFVESDMFVEHR.C	Y	83.44	2290.13	20	4.3	764.387	3	60.93	2037900	4241800	50083000		0	75290000	4473000	7544800	70027000	7	F7:15079	MM_AJ_W18_MeCN_050321_run1.raw	17	1	2	2	0	0	4	1	1	2	70	89			PEAKS DB
14	9	Q2TBR0|PCCB_BOVIN	R.ISLLLDPGSFVESDM(+15.99)FVEHR.C	Y	53.46	2306.13	20	2.1	769.717	3	55.98	756040					0	1820700	529730	0	6	F6:14457	MM_AJ_W16_MeCN_050321_run1.raw	10	1	0	0	0	0	0	2	3	0	70	89	Oxidation (M)	M15:Oxidation (M):1000.00	PEAKS DB
14	9	Q2TBR0|PCCB_BOVIN	R.C(+57.02)ADFGMAADK.N	Y	28.32	1084.43	10	1.3	543.224	2	27.63	475470									1	F1:4892	MM_AJ_R0_MeCN_050321_run1.raw	1	1	0	0	0	0	0	0	0	0	90	99	Carbamidomethylation	C1:Carbamidomethylation:1000.00	PEAKS DB
14	9	Q2TBR0|PCCB_BOVIN	R.C(+57.02)ADFGM(+15.99)AADK.N	Y	15.75	1100.43	10	3.1	551.222	2	21.29										12	F12:4308	MM_AJ_Y18_MeCN_150321_run1.raw	1	0	0	0	0	0	0	0	0	0	90	99	Carbamidomethylation; Oxidation (M)	C1:Carbamidomethylation:1000.00;M6:Oxidation (M):1000.00	PEAKS DB
14	9	Q2TBR0|PCCB_BOVIN	K.NKFPGDSVVTGR.G	Y	44.68	1275.66	12	1.1	426.227	3	26.74	662980		112920	961450	22648000	18130000	3757200	8134700	14988000	8	F8:5568	MM_AJ_W8_MeCN_050321_run1.raw	11	1	0	1	1	2	1	1	2	1	100	111			PEAKS DB
14	9	Q2TBR0|PCCB_BOVIN	K.FPGDSVVTGR.G	Y	43.03	1033.52	10	2.2	517.768	2	31.72	1655700	9314900		1109400	7156200		7886300	2235300		5	F5:7111	MM_AJ_W0_MeCN_050321_run1.raw	9	1	1	0	1	1	0	1	1	0	102	111			PEAKS DB
14	9	Q2TBR0|PCCB_BOVIN	R.LVYVFSQDFTVFGGSLSGAHAQK.I	Y	56.06	2457.23	23	1.6	820.086	3	49.23	1165000		10289000			18117000	6988700		7042100	12	F12:12454	MM_AJ_Y18_MeCN_150321_run1.raw	9	1	0	3	0	0	1	1	0	1	118	140			PEAKS DB
14	9	Q2TBR0|PCCB_BOVIN	K.IMDQALTVGAPVIGLNDSGGAR.I	Y	67.76	2154.11	22	1.3	1078.06	2	46.16	8797700	25042000	48494000	13798000	38631000	69436000	16225000	17796000	29277000	12	F12:11620	MM_AJ_Y18_MeCN_150321_run1.raw	26	2	2	4	2	2	2	2	2	2	144	165			PEAKS DB
14	9	Q2TBR0|PCCB_BOVIN	K.IM(+15.99)DQALTVGAPVIGLNDSGGAR.I	Y	61.75	2170.11	22	4.1	724.379	3	47.44		821530		680220	1668100		197470	184900		6	F6:12209	MM_AJ_W16_MeCN_050321_run1.raw	7	0	1	0	1	2	0	1	1	0	144	165	Oxidation (M)	M2:Oxidation (M):1000.00	PEAKS DB
14	9	Q2TBR0|PCCB_BOVIN	R.IQEGVESLAGYADIFLR.N	Y	67.94	1879.97	17	0.8	940.992	2	56.81	1554900	3169700	39288000	4575900	3197500	35913000	9406700	16358000	61780000	11	F11:15444	MM_AJ_Y8_MeCN_150321_run1.raw	30	2	3	4	2	2	3	2	2	2	166	182			PEAKS DB
14	9	Q2TBR0|PCCB_BOVIN	R.NVTASGVIPQISLIMGPC(+57.02)AGGAVYSPALTDFTFMVK.D	Y	16.37	3711.87	36	2.7	1238.3	3	63.21			0							9	F9:17525	MM_AJ_Y0_MeCN_150321_run1.raw	0	0	0	0	0	0	0	0	0	0	183	218	Carbamidomethylation	C18:Carbamidomethylation:1000.00	PEAKS DB
14	9	Q2TBR0|PCCB_BOVIN	K.DTSYLFITGPDVVK.S	Y	47.35	1553.8	14	1.7	777.908	2	50.5	3828700	14929000	20241000	3366700	17192000	54346000	19454000	25600000	40532000	5	F5:12760	MM_AJ_W0_MeCN_050321_run1.raw	14	1	2	1	1	1	1	1	2	1	219	232			PEAKS DB
14	9	Q2TBR0|PCCB_BOVIN	K.SVTNEDVTQEELGGAR.T	Y	64.02	1703.8	16	0.8	852.906	2	28.85	3649500	17290000	38431000	3092100	25264000	62482000	17937000	17909000	55316000	12	F12:6402	MM_AJ_Y18_MeCN_150321_run1.raw	25	2	2	2	2	2	2	2	2	2	233	248			PEAKS DB
14	9	Q2TBR0|PCCB_BOVIN	R.THTTMSGVAHR.A	Y	33.84	1196.57	11	0.1	599.293	2	18.06			1106800				671280			9	F9:3993	MM_AJ_Y0_MeCN_150321_run1.raw	2	0	0	1	0	0	0	1	0	0	249	259			PEAKS DB
14	9	Q2TBR0|PCCB_BOVIN	R.THTTM(+15.99)SGVAHR.A	Y	50.18	1212.57	11	0.7	405.197	3	18.09						5345600				11	F11:3239	MM_AJ_Y8_MeCN_150321_run1.raw	1	0	0	0	0	0	1	0	0	0	249	259	Oxidation (M)	M5:Oxidation (M):1000.00	PEAKS DB
14	9	Q2TBR0|PCCB_BOVIN	R.AFENDVDALC(+57.02)NLR.E	Y	65.14	1535.7	13	2.4	768.861	2	43.02	3351500	5925800	17734000	3167400	12026000	24610000	8504600	6742600	15379000	6	F6:10798	MM_AJ_W16_MeCN_050321_run1.raw	15	2	1	2	2	1	1	1	1	1	260	272	Carbamidomethylation	C10:Carbamidomethylation:1000.00	PEAKS DB
14	9	Q2TBR0|PCCB_BOVIN	R.AFENDVDALC(+57.02)NLREFFNYLPLSNQDPAPVLEC(+57.02)HDPSDR.L	Y	21.24	4477.04	38	3.3	1120.27	4	59.87									2456400	10	F10:15276	MM_AJ_Y16_MeCN_150321_run1.raw	1	0	0	0	0	0	0	0	0	1	260	297	Carbamidomethylation	C10:Carbamidomethylation:1000.00;C32:Carbamidomethylation:1000.00	PEAKS DB
14	9	Q2TBR0|PCCB_BOVIN	R.EFFNYLPLSNQDPAPVLEC(+57.02)HDPSDR.L	Y	55.5	2959.34	25	0.6	740.844	4	49.43	5155400		19690000		5370800	35146000	17449000			2	F2:12690	MM_AJ_R16_MeCN_050321_run1.raw	8	2	0	1	0	1	1	2	0	0	273	297	Carbamidomethylation	C19:Carbamidomethylation:1000.00	PEAKS DB
14	9	Q2TBR0|PCCB_BOVIN	R.EFFNYLPLSNQDPAPVLEC(+57.02)HDPSDRLVPELDTIVPLESTK.A	Y	21.85	4594.26	40	2.2	1149.57	4	56.28									9290100	10	F10:14371	MM_AJ_Y16_MeCN_150321_run1.raw	2	0	0	0	0	0	0	0	0	1	273	312	Carbamidomethylation	C19:Carbamidomethylation:1000.00	PEAKS DB
14	9	Q2TBR0|PCCB_BOVIN	R.LVPELDTIVPLESTK.A	Y	60.76	1652.92	15	2.1	827.471	2	49.55	603350	4641900	54578000	8296800	24076000	74386000	50658000	22100000	52369000	6	F6:12766	MM_AJ_W16_MeCN_050321_run1.raw	19	1	1	3	1	1	2	2	1	1	298	312			PEAKS DB
14	9	Q2TBR0|PCCB_BOVIN	K.AYNMVDIIHAVVDER.E	Y	73.17	1743.86	15	-0.1	872.938	2	51.46	4540700		37116000	3919200	1572100	28026000	4935000	3056500	14750000	9	F9:14012	MM_AJ_Y0_MeCN_150321_run1.raw	19	2	0	3	2	1	2	2	2	2	313	327			PEAKS DB
14	9	Q2TBR0|PCCB_BOVIN	K.AYNM(+15.99)VDIIHAVVDER.E	Y	50.94	1759.86	15	4.2	587.629	3	52.58							4867900	234030		2	F2:13489	MM_AJ_R16_MeCN_050321_run1.raw	2	0	0	0	0	0	0	1	1	0	313	327	Oxidation (M)	M4:Oxidation (M):1000.00	PEAKS DB
14	9	Q2TBR0|PCCB_BOVIN	K.AYNMVDIIHAVVDEREFFEIMPNYAK.N	Y	52.15	3113.5	26	5.4	779.386	4	60.26				5381200			0	0	15526000	3	F3:15163	MM_AJ_R18_MeCN_050321_run1.raw	2	0	0	0	1	0	0	0	0	1	313	338			PEAKS DB
14	9	Q2TBR0|PCCB_BOVIN	R.EFFEIMPNYAK.N	Y	62.81	1387.65	11	3.4	694.834	2	47.19	3150800	704170	24950000	960680	1415000	18887000	8058600	2776000	7829500	6	F6:12165	MM_AJ_W16_MeCN_050321_run1.raw	12	1	1	1	1	1	1	1	1	1	328	338			PEAKS DB
14	9	Q2TBR0|PCCB_BOVIN	K.NIIVGFAR.M	Y	28.17	888.518	8	2.5	445.267	2	37.32	1806200	2011800		3855100	11371000		11312000	11211000	47365000	6	F6:8843	MM_AJ_W16_MeCN_050321_run1.raw	10	1	2	0	1	1	0	1	1	1	339	346			PEAKS DB
14	9	Q2TBR0|PCCB_BOVIN	R.TVGIVGNQPK.V	Y	19.51	1011.57	10	2.5	506.794	2	23.77									72479000	7	F7:4875	MM_AJ_W18_MeCN_050321_run1.raw	2	0	0	0	0	0	0	0	0	1	351	360			PEAKS DB
14	9	Q2TBR0|PCCB_BOVIN	R.FC(+57.02)DSFNIPLITFVDVPGFLPGTAQEYGGIIR.H	Y	40.76	3442.73	31	2.7	1148.59	3	63.26			3050000	3006600	930360					9	F9:17549	MM_AJ_Y0_MeCN_150321_run1.raw	3	0	0	1	1	1	0	0	0	0	380	410	Carbamidomethylation	C2:Carbamidomethylation:1000.00	PEAKS DB
14	9	Q2TBR0|PCCB_BOVIN	K.LLYAFAEATVPK.V	Y	58.39	1321.73	12	0.7	661.872	2	43.41	8165700	20409000	54480000	15873000	37491000	68401000	38296000	40722000	65868000	3	F3:10370	MM_AJ_R18_MeCN_050321_run1.raw	17	1	2	2	1	1	1	1	2	1	415	426			PEAKS DB
14	9	Q2TBR0|PCCB_BOVIN	R.KAYGGAYDVMSSK.H	Y	65.19	1375.64	13	0.7	459.556	3	26.41	755800	1860400	9187900		8288600	17279000	1168800		12333000	2	F2:5852	MM_AJ_R16_MeCN_050321_run1.raw	16	1	1	2	0	2	2	2	0	2	433	445			PEAKS DB
14	9	Q2TBR0|PCCB_BOVIN	R.KAYGGAYDVM(+15.99)SSK.H	Y	23.44	1391.64	13	-0.6	464.887	3	19.21	39806		597140							9	F9:4392	MM_AJ_Y0_MeCN_150321_run1.raw	4	1	0	1	0	0	0	0	0	0	433	445	Oxidation (M)	M10:Oxidation (M):1000.00	PEAKS DB
14	9	Q2TBR0|PCCB_BOVIN	K.AYGGAYDVMSSK.H	Y	52.82	1247.55	12	1.9	624.783	2	31.52	959700	11829000	29466000	1130400	3779500	34322000	8628600	12951000	32349000	6	F6:7229	MM_AJ_W16_MeCN_050321_run1.raw	13	1	1	1	1	2	1	1	1	1	434	445			PEAKS DB
14	9	Q2TBR0|PCCB_BOVIN	K.AYGGAYDVM(+15.99)SSK.H	Y	15.35	1263.54	12	0.8	632.78	2	24.82										3	F3:4669	MM_AJ_R18_MeCN_050321_run1.raw	1	0	0	0	0	0	0	0	0	0	434	445	Oxidation (M)	M9:Oxidation (M):1000.00	PEAKS DB
14	9	Q2TBR0|PCCB_BOVIN	K.HLC(+57.02)GDTNYAWPTAEIAVMGAK.G	Y	74.17	2304.07	21	0.7	769.03	3	44.38	1642000	6457400	9858700	4242100	10083000	5371100	1594500	11124000	4830200	5	F5:10944	MM_AJ_W0_MeCN_050321_run1.raw	18	1	2	3	1	1	2	1	2	2	446	466	Carbamidomethylation	C3:Carbamidomethylation:1000.00	PEAKS DB
14	9	Q2TBR0|PCCB_BOVIN	K.HLC(+57.02)GDTNYAWPTAEIAVM(+15.99)GAK.G	Y	51	2320.06	21	2	774.363	3	38.91									667590	10	F10:9367	MM_AJ_Y16_MeCN_150321_run1.raw	1	0	0	0	0	0	0	0	0	1	446	466	Carbamidomethylation; Oxidation (M)	C3:Carbamidomethylation:1000.00;M18:Oxidation (M):1000.00	PEAKS DB
14	9	Q2TBR0|PCCB_BOVIN	K.GAVEIIFK.G	Y	19.34	875.512	8	-0.9	438.763	2	36.32			5951000			5005000				9	F9:9442	MM_AJ_Y0_MeCN_150321_run1.raw	2	0	0	1	0	0	1	0	0	0	467	474			PEAKS DB
14	9	Q2TBR0|PCCB_BOVIN	K.GAVEIIFKGHENVEAAQAEYIEK.F	Y	57.41	2544.29	23	3.2	849.105	3	39.68		0						6136300	1027300	6	F6:9627	MM_AJ_W16_MeCN_050321_run1.raw	4	0	0	0	0	0	0	0	2	1	467	489			PEAKS DB
14	9	Q2TBR0|PCCB_BOVIN	K.GHENVEAAQAEYIEK.F	Y	73.62	1686.78	15	0.3	844.4	2	26.3	4062500		27987000	57282	0	42865000	4505300	155490	10787000	2	F2:5808	MM_AJ_R16_MeCN_050321_run1.raw	13	2	0	2	1	0	2	2	1	2	475	489			PEAKS DB
14	9	Q2TBR0|PCCB_BOVIN	K.FANPFPAAVR.G	Y	50.41	1088.58	10	-0.4	545.295	2	38.35	811950	0	40982000	1559300	19709000	43777000	20056000	28633000	45388000	4	F4:7879	MM_AJ_R8_MeCN_050321_run1.raw	11	1	0	1	1	1	1	1	1	1	490	499			PEAKS DB
14	9	Q2TBR0|PCCB_BOVIN	R.GFVDDIIQPSSTR.A	Y	61.59	1433.71	13	2.2	717.866	2	42.42	6606900	24696000	38487000	7344200	32660000	44840000	27459000	0	39800000	5	F5:10456	MM_AJ_W0_MeCN_050321_run1.raw	11	1	1	1	1	1	1	1	0	1	500	512			PEAKS DB
14	9	Q2TBR0|PCCB_BOVIN	R.ARIC(+57.02)C(+57.02)DLDVLASK.K	Y	34.48	1519.75	13	1.3	760.883	2	34.57		129470			0					8	F8:7739	MM_AJ_W8_MeCN_050321_run1.raw	1	0	1	0	0	0	0	0	0	0	513	525	Carbamidomethylation	C4:Carbamidomethylation:1000.00;C5:Carbamidomethylation:1000.00	PEAKS DB
14	9	Q2TBR0|PCCB_BOVIN	R.IC(+57.02)C(+57.02)DLDVLASK.K	Y	57.6	1292.61	11	1.1	647.313	2	37.66	481040	6379400	4963900	841020		13232000	1139200	3211900	5279600	5	F5:8764	MM_AJ_W0_MeCN_050321_run1.raw	11	1	1	1	1	0	1	1	1	1	515	525	Carbamidomethylation	C2:Carbamidomethylation:1000.00;C3:Carbamidomethylation:1000.00	PEAKS DB
14	9	Q2TBR0|PCCB_BOVIN	R.IC(+57.02)C(+57.02)DLDVLASKK.V	Y	46.69	1420.71	12	2.7	474.577	3	31.56		1659000	2133900	165540	991270	4964900	223550	211710	1169200	5	F5:7093	MM_AJ_W0_MeCN_050321_run1.raw	11	0	2	1	1	1	1	1	1	1	515	526	Carbamidomethylation	C2:Carbamidomethylation:1000.00;C3:Carbamidomethylation:1000.00	PEAKS DB
14	10	tr|A0A452DIR0|A0A452DIR0_BOVIN	K.RQAALLGGGQR.R	Y	39.77	1125.64	11	3	563.827	2	21.79								318210		6	F6:4661	MM_AJ_W16_MeCN_050321_run1.raw	1	0	0	0	0	0	0	0	1	0	43	53			PEAKS DB
14	10	tr|A0A452DIR0|A0A452DIR0_BOVIN	R.QAALLGGGQR.R	Y	42.28	969.535	10	0.7	485.775	2	22.12			26527000	1321000		48431000	6911900	7667900	39070000	12	F12:4480	MM_AJ_Y18_MeCN_150321_run1.raw	8	0	0	1	2	0	1	1	1	1	44	53			PEAKS DB
14	10	tr|A0A452DIR0|A0A452DIR0_BOVIN	R.QAALLGGGQRR.I	Y	29.94	1125.64	11	1.7	563.827	2	18.87									0	10	F10:3138	MM_AJ_Y16_MeCN_150321_run1.raw	1	0	0	0	0	0	0	0	0	0	44	54			PEAKS DB
14	10	tr|A0A452DIR0|A0A452DIR0_BOVIN	R.ERISLLLDPGSFVESDMFVEHR.C	Y	81.94	2575.27	22	3.7	644.828	4	52.3				2671000		7068100	855880	3271400	24508000	6	F6:13539	MM_AJ_W16_MeCN_050321_run1.raw	11	0	0	0	1	0	1	1	2	1	68	89			PEAKS DB
14	10	tr|A0A452DIR0|A0A452DIR0_BOVIN	R.ISLLLDPGSFVESDMFVEHR.C	Y	83.44	2290.13	20	4.3	764.387	3	60.93	2037900	4241800	50083000		0	75290000	4473000	7544800	70027000	7	F7:15079	MM_AJ_W18_MeCN_050321_run1.raw	17	1	2	2	0	0	4	1	1	2	70	89			PEAKS DB
14	10	tr|A0A452DIR0|A0A452DIR0_BOVIN	R.ISLLLDPGSFVESDM(+15.99)FVEHR.C	Y	53.46	2306.13	20	2.1	769.717	3	55.98	756040					0	1820700	529730	0	6	F6:14457	MM_AJ_W16_MeCN_050321_run1.raw	10	1	0	0	0	0	0	2	3	0	70	89	Oxidation (M)	M15:Oxidation (M):1000.00	PEAKS DB
14	10	tr|A0A452DIR0|A0A452DIR0_BOVIN	R.C(+57.02)ADFGMAADK.N	Y	28.32	1084.43	10	1.3	543.224	2	27.63	475470									1	F1:4892	MM_AJ_R0_MeCN_050321_run1.raw	1	1	0	0	0	0	0	0	0	0	90	99	Carbamidomethylation	C1:Carbamidomethylation:1000.00	PEAKS DB
14	10	tr|A0A452DIR0|A0A452DIR0_BOVIN	R.C(+57.02)ADFGM(+15.99)AADK.N	Y	15.75	1100.43	10	3.1	551.222	2	21.29										12	F12:4308	MM_AJ_Y18_MeCN_150321_run1.raw	1	0	0	0	0	0	0	0	0	0	90	99	Carbamidomethylation; Oxidation (M)	C1:Carbamidomethylation:1000.00;M6:Oxidation (M):1000.00	PEAKS DB
14	10	tr|A0A452DIR0|A0A452DIR0_BOVIN	K.NKFPGDSVVTGR.G	Y	44.68	1275.66	12	1.1	426.227	3	26.74	662980		112920	961450	22648000	18130000	3757200	8134700	14988000	8	F8:5568	MM_AJ_W8_MeCN_050321_run1.raw	11	1	0	1	1	2	1	1	2	1	100	111			PEAKS DB
14	10	tr|A0A452DIR0|A0A452DIR0_BOVIN	K.FPGDSVVTGR.G	Y	43.03	1033.52	10	2.2	517.768	2	31.72	1655700	9314900		1109400	7156200		7886300	2235300		5	F5:7111	MM_AJ_W0_MeCN_050321_run1.raw	9	1	1	0	1	1	0	1	1	0	102	111			PEAKS DB
14	10	tr|A0A452DIR0|A0A452DIR0_BOVIN	R.LVYVFSQDFTVFGGSLSGAHAQK.I	Y	56.06	2457.23	23	1.6	820.086	3	49.23	1165000		10289000			18117000	6988700		7042100	12	F12:12454	MM_AJ_Y18_MeCN_150321_run1.raw	9	1	0	3	0	0	1	1	0	1	118	140			PEAKS DB
14	10	tr|A0A452DIR0|A0A452DIR0_BOVIN	K.IMDQALTVGAPVIGLNDSGGAR.I	Y	67.76	2154.11	22	1.3	1078.06	2	46.16	8797700	25042000	48494000	13798000	38631000	69436000	16225000	17796000	29277000	12	F12:11620	MM_AJ_Y18_MeCN_150321_run1.raw	26	2	2	4	2	2	2	2	2	2	144	165			PEAKS DB
14	10	tr|A0A452DIR0|A0A452DIR0_BOVIN	K.IM(+15.99)DQALTVGAPVIGLNDSGGAR.I	Y	61.75	2170.11	22	4.1	724.379	3	47.44		821530		680220	1668100		197470	184900		6	F6:12209	MM_AJ_W16_MeCN_050321_run1.raw	7	0	1	0	1	2	0	1	1	0	144	165	Oxidation (M)	M2:Oxidation (M):1000.00	PEAKS DB
14	10	tr|A0A452DIR0|A0A452DIR0_BOVIN	R.IQEGVESLAGYADIFLR.N	Y	67.94	1879.97	17	0.8	940.992	2	56.81	1554900	3169700	39288000	4575900	3197500	35913000	9406700	16358000	61780000	11	F11:15444	MM_AJ_Y8_MeCN_150321_run1.raw	30	2	3	4	2	2	3	2	2	2	166	182			PEAKS DB
14	10	tr|A0A452DIR0|A0A452DIR0_BOVIN	R.NVTASGVIPQISLIMGPC(+57.02)AGGAVYSPALTDFTFMVK.D	Y	16.37	3711.87	36	2.7	1238.3	3	63.21			0							9	F9:17525	MM_AJ_Y0_MeCN_150321_run1.raw	0	0	0	0	0	0	0	0	0	0	183	218	Carbamidomethylation	C18:Carbamidomethylation:1000.00	PEAKS DB
14	10	tr|A0A452DIR0|A0A452DIR0_BOVIN	K.DTSYLFITGPDVVK.S	Y	47.35	1553.8	14	1.7	777.908	2	50.5	3828700	14929000	20241000	3366700	17192000	54346000	19454000	25600000	40532000	5	F5:12760	MM_AJ_W0_MeCN_050321_run1.raw	14	1	2	1	1	1	1	1	2	1	219	232			PEAKS DB
14	10	tr|A0A452DIR0|A0A452DIR0_BOVIN	K.SVTNEDVTQEELGGAR.T	Y	64.02	1703.8	16	0.8	852.906	2	28.85	3649500	17290000	38431000	3092100	25264000	62482000	17937000	17909000	55316000	12	F12:6402	MM_AJ_Y18_MeCN_150321_run1.raw	25	2	2	2	2	2	2	2	2	2	233	248			PEAKS DB
14	10	tr|A0A452DIR0|A0A452DIR0_BOVIN	R.THTTMSGVAHR.A	Y	33.84	1196.57	11	0.1	599.293	2	18.06			1106800				671280			9	F9:3993	MM_AJ_Y0_MeCN_150321_run1.raw	2	0	0	1	0	0	0	1	0	0	249	259			PEAKS DB
14	10	tr|A0A452DIR0|A0A452DIR0_BOVIN	R.THTTM(+15.99)SGVAHR.A	Y	50.18	1212.57	11	0.7	405.197	3	18.09						5345600				11	F11:3239	MM_AJ_Y8_MeCN_150321_run1.raw	1	0	0	0	0	0	1	0	0	0	249	259	Oxidation (M)	M5:Oxidation (M):1000.00	PEAKS DB
14	10	tr|A0A452DIR0|A0A452DIR0_BOVIN	R.AFENDVDALC(+57.02)NLR.E	Y	65.14	1535.7	13	2.4	768.861	2	43.02	3351500	5925800	17734000	3167400	12026000	24610000	8504600	6742600	15379000	6	F6:10798	MM_AJ_W16_MeCN_050321_run1.raw	15	2	1	2	2	1	1	1	1	1	260	272	Carbamidomethylation	C10:Carbamidomethylation:1000.00	PEAKS DB
14	10	tr|A0A452DIR0|A0A452DIR0_BOVIN	R.AFENDVDALC(+57.02)NLREFFNYLPLSNQDPAPVLEC(+57.02)HDPSDR.L	Y	21.24	4477.04	38	3.3	1120.27	4	59.87									2456400	10	F10:15276	MM_AJ_Y16_MeCN_150321_run1.raw	1	0	0	0	0	0	0	0	0	1	260	297	Carbamidomethylation	C10:Carbamidomethylation:1000.00;C32:Carbamidomethylation:1000.00	PEAKS DB
14	10	tr|A0A452DIR0|A0A452DIR0_BOVIN	R.EFFNYLPLSNQDPAPVLEC(+57.02)HDPSDR.L	Y	55.5	2959.34	25	0.6	740.844	4	49.43	5155400		19690000		5370800	35146000	17449000			2	F2:12690	MM_AJ_R16_MeCN_050321_run1.raw	8	2	0	1	0	1	1	2	0	0	273	297	Carbamidomethylation	C19:Carbamidomethylation:1000.00	PEAKS DB
14	10	tr|A0A452DIR0|A0A452DIR0_BOVIN	R.EFFNYLPLSNQDPAPVLEC(+57.02)HDPSDRLVPELDTIVPLESTK.A	Y	21.85	4594.26	40	2.2	1149.57	4	56.28									9290100	10	F10:14371	MM_AJ_Y16_MeCN_150321_run1.raw	2	0	0	0	0	0	0	0	0	1	273	312	Carbamidomethylation	C19:Carbamidomethylation:1000.00	PEAKS DB
14	10	tr|A0A452DIR0|A0A452DIR0_BOVIN	R.LVPELDTIVPLESTK.A	Y	60.76	1652.92	15	2.1	827.471	2	49.55	603350	4641900	54578000	8296800	24076000	74386000	50658000	22100000	52369000	6	F6:12766	MM_AJ_W16_MeCN_050321_run1.raw	19	1	1	3	1	1	2	2	1	1	298	312			PEAKS DB
14	10	tr|A0A452DIR0|A0A452DIR0_BOVIN	K.AYNMVDIIHAVVDER.E	Y	73.17	1743.86	15	-0.1	872.938	2	51.46	4540700		37116000	3919200	1572100	28026000	4935000	3056500	14750000	9	F9:14012	MM_AJ_Y0_MeCN_150321_run1.raw	19	2	0	3	2	1	2	2	2	2	313	327			PEAKS DB
14	10	tr|A0A452DIR0|A0A452DIR0_BOVIN	K.AYNM(+15.99)VDIIHAVVDER.E	Y	50.94	1759.86	15	4.2	587.629	3	52.58							4867900	234030		2	F2:13489	MM_AJ_R16_MeCN_050321_run1.raw	2	0	0	0	0	0	0	1	1	0	313	327	Oxidation (M)	M4:Oxidation (M):1000.00	PEAKS DB
14	10	tr|A0A452DIR0|A0A452DIR0_BOVIN	K.AYNMVDIIHAVVDEREFFEIMPNYAK.N	Y	52.15	3113.5	26	5.4	779.386	4	60.26				5381200			0	0	15526000	3	F3:15163	MM_AJ_R18_MeCN_050321_run1.raw	2	0	0	0	1	0	0	0	0	1	313	338			PEAKS DB
14	10	tr|A0A452DIR0|A0A452DIR0_BOVIN	R.EFFEIMPNYAK.N	Y	62.81	1387.65	11	3.4	694.834	2	47.19	3150800	704170	24950000	960680	1415000	18887000	8058600	2776000	7829500	6	F6:12165	MM_AJ_W16_MeCN_050321_run1.raw	12	1	1	1	1	1	1	1	1	1	328	338			PEAKS DB
14	10	tr|A0A452DIR0|A0A452DIR0_BOVIN	K.NIIVGFAR.M	Y	28.17	888.518	8	2.5	445.267	2	37.32	1806200	2011800		3855100	11371000		11312000	11211000	47365000	6	F6:8843	MM_AJ_W16_MeCN_050321_run1.raw	10	1	2	0	1	1	0	1	1	1	339	346			PEAKS DB
14	10	tr|A0A452DIR0|A0A452DIR0_BOVIN	R.TVGIVGNQPK.V	Y	19.51	1011.57	10	2.5	506.794	2	23.77									72479000	7	F7:4875	MM_AJ_W18_MeCN_050321_run1.raw	2	0	0	0	0	0	0	0	0	1	351	360			PEAKS DB
14	10	tr|A0A452DIR0|A0A452DIR0_BOVIN	R.FC(+57.02)DSFNIPLITFVDVPGFLPGTAQEYGGIIR.H	Y	40.76	3442.73	31	2.7	1148.59	3	63.26			3050000	3006600	930360					9	F9:17549	MM_AJ_Y0_MeCN_150321_run1.raw	3	0	0	1	1	1	0	0	0	0	380	410	Carbamidomethylation	C2:Carbamidomethylation:1000.00	PEAKS DB
14	10	tr|A0A452DIR0|A0A452DIR0_BOVIN	K.LLYAFAEATVPK.V	Y	58.39	1321.73	12	0.7	661.872	2	43.41	8165700	20409000	54480000	15873000	37491000	68401000	38296000	40722000	65868000	3	F3:10370	MM_AJ_R18_MeCN_050321_run1.raw	17	1	2	2	1	1	1	1	2	1	415	426			PEAKS DB
14	10	tr|A0A452DIR0|A0A452DIR0_BOVIN	R.KAYGGAYDVMSSK.H	Y	65.19	1375.64	13	0.7	459.556	3	26.41	755800	1860400	9187900		8288600	17279000	1168800		12333000	2	F2:5852	MM_AJ_R16_MeCN_050321_run1.raw	16	1	1	2	0	2	2	2	0	2	433	445			PEAKS DB
14	10	tr|A0A452DIR0|A0A452DIR0_BOVIN	R.KAYGGAYDVM(+15.99)SSK.H	Y	23.44	1391.64	13	-0.6	464.887	3	19.21	39806		597140							9	F9:4392	MM_AJ_Y0_MeCN_150321_run1.raw	4	1	0	1	0	0	0	0	0	0	433	445	Oxidation (M)	M10:Oxidation (M):1000.00	PEAKS DB
14	10	tr|A0A452DIR0|A0A452DIR0_BOVIN	K.AYGGAYDVMSSK.H	Y	52.82	1247.55	12	1.9	624.783	2	31.52	959700	11829000	29466000	1130400	3779500	34322000	8628600	12951000	32349000	6	F6:7229	MM_AJ_W16_MeCN_050321_run1.raw	13	1	1	1	1	2	1	1	1	1	434	445			PEAKS DB
14	10	tr|A0A452DIR0|A0A452DIR0_BOVIN	K.AYGGAYDVM(+15.99)SSK.H	Y	15.35	1263.54	12	0.8	632.78	2	24.82										3	F3:4669	MM_AJ_R18_MeCN_050321_run1.raw	1	0	0	0	0	0	0	0	0	0	434	445	Oxidation (M)	M9:Oxidation (M):1000.00	PEAKS DB
14	10	tr|A0A452DIR0|A0A452DIR0_BOVIN	K.HLC(+57.02)GDTNYAWPTAEIAVMGAK.G	Y	74.17	2304.07	21	0.7	769.03	3	44.38	1642000	6457400	9858700	4242100	10083000	5371100	1594500	11124000	4830200	5	F5:10944	MM_AJ_W0_MeCN_050321_run1.raw	18	1	2	3	1	1	2	1	2	2	446	466	Carbamidomethylation	C3:Carbamidomethylation:1000.00	PEAKS DB
14	10	tr|A0A452DIR0|A0A452DIR0_BOVIN	K.HLC(+57.02)GDTNYAWPTAEIAVM(+15.99)GAK.G	Y	51	2320.06	21	2	774.363	3	38.91									667590	10	F10:9367	MM_AJ_Y16_MeCN_150321_run1.raw	1	0	0	0	0	0	0	0	0	1	446	466	Carbamidomethylation; Oxidation (M)	C3:Carbamidomethylation:1000.00;M18:Oxidation (M):1000.00	PEAKS DB
14	10	tr|A0A452DIR0|A0A452DIR0_BOVIN	K.GAVEIIFK.G	Y	19.34	875.512	8	-0.9	438.763	2	36.32			5951000			5005000				9	F9:9442	MM_AJ_Y0_MeCN_150321_run1.raw	2	0	0	1	0	0	1	0	0	0	467	474			PEAKS DB
14	10	tr|A0A452DIR0|A0A452DIR0_BOVIN	K.GAVEIIFKGHENVEAAQAEYIEK.F	Y	57.41	2544.29	23	3.2	849.105	3	39.68		0						6136300	1027300	6	F6:9627	MM_AJ_W16_MeCN_050321_run1.raw	4	0	0	0	0	0	0	0	2	1	467	489			PEAKS DB
14	10	tr|A0A452DIR0|A0A452DIR0_BOVIN	K.GHENVEAAQAEYIEK.F	Y	73.62	1686.78	15	0.3	844.4	2	26.3	4062500		27987000	57282	0	42865000	4505300	155490	10787000	2	F2:5808	MM_AJ_R16_MeCN_050321_run1.raw	13	2	0	2	1	0	2	2	1	2	475	489			PEAKS DB
14	10	tr|A0A452DIR0|A0A452DIR0_BOVIN	K.FANPFPAAVR.G	Y	50.41	1088.58	10	-0.4	545.295	2	38.35	811950	0	40982000	1559300	19709000	43777000	20056000	28633000	45388000	4	F4:7879	MM_AJ_R8_MeCN_050321_run1.raw	11	1	0	1	1	1	1	1	1	1	490	499			PEAKS DB
14	10	tr|A0A452DIR0|A0A452DIR0_BOVIN	R.GFVDDIIQPSSTR.A	Y	61.59	1433.71	13	2.2	717.866	2	42.42	6606900	24696000	38487000	7344200	32660000	44840000	27459000	0	39800000	5	F5:10456	MM_AJ_W0_MeCN_050321_run1.raw	11	1	1	1	1	1	1	1	0	1	500	512			PEAKS DB
14	10	tr|A0A452DIR0|A0A452DIR0_BOVIN	R.ARIC(+57.02)C(+57.02)DLDVLASK.K	Y	34.48	1519.75	13	1.3	760.883	2	34.57		129470			0					8	F8:7739	MM_AJ_W8_MeCN_050321_run1.raw	1	0	1	0	0	0	0	0	0	0	513	525	Carbamidomethylation	C4:Carbamidomethylation:1000.00;C5:Carbamidomethylation:1000.00	PEAKS DB
14	10	tr|A0A452DIR0|A0A452DIR0_BOVIN	R.IC(+57.02)C(+57.02)DLDVLASK.K	Y	57.6	1292.61	11	1.1	647.313	2	37.66	481040	6379400	4963900	841020		13232000	1139200	3211900	5279600	5	F5:8764	MM_AJ_W0_MeCN_050321_run1.raw	11	1	1	1	1	0	1	1	1	1	515	525	Carbamidomethylation	C2:Carbamidomethylation:1000.00;C3:Carbamidomethylation:1000.00	PEAKS DB
14	10	tr|A0A452DIR0|A0A452DIR0_BOVIN	R.IC(+57.02)C(+57.02)DLDVLASKK.V	Y	46.69	1420.71	12	2.7	474.577	3	31.56		1659000	2133900	165540	991270	4964900	223550	211710	1169200	5	F5:7093	MM_AJ_W0_MeCN_050321_run1.raw	11	0	2	1	1	1	1	1	1	1	515	526	Carbamidomethylation	C2:Carbamidomethylation:1000.00;C3:Carbamidomethylation:1000.00	PEAKS DB
7	11	tr|A0A3Q1N969|A0A3Q1N969_BOVIN	K.ILIANRGEIAC(+57.02)R.V	Y	51.53	1384.76	12	2	693.389	2	27.47	236290	15724000	0	1481600	3076400	2898600	717110	2798700	2051500	5	F5:5956	MM_AJ_W0_MeCN_050321_run1.raw	16	1	2	0	2	1	1	1	2	1	66	77	Carbamidomethylation	C11:Carbamidomethylation:1000.00	PEAKS DB
7	11	tr|A0A3Q1N969|A0A3Q1N969_BOVIN	K.TVAIHSDVDASSVHVK.M	Y	68.72	1663.85	16	0	832.934	2	22.26	3319300	77933000	87839000		609560	68624000	9992500	14714000	72196000	10	F10:4177	MM_AJ_Y16_MeCN_150321_run1.raw	17	1	2	2	0	1	2	2	2	1	89	104			PEAKS DB
7	11	tr|A0A3Q1N969|A0A3Q1N969_BOVIN	K.MADEAVC(+57.02)VGPAPTSK.S	Y	60.67	1531.7	15	1.4	766.859	2	28.71	0	8906700	10899000	0	10077000	14102000	4190700	6173500	9410300	3	F3:5805	MM_AJ_R18_MeCN_050321_run1.raw	11	0	1	1	0	1	1	1	2	1	105	119	Carbamidomethylation	C7:Carbamidomethylation:1000.00	PEAKS DB
7	11	tr|A0A3Q1N969|A0A3Q1N969_BOVIN	K.M(+15.99)ADEAVC(+57.02)VGPAPTSK.S	Y	70.67	1547.7	15	4.4	774.859	2	26.92	494460	3505900	1101800	321630	2368200	1139200	419130	225290	1361200	6	F6:6020	MM_AJ_W16_MeCN_050321_run1.raw	12	1	1	1	1	1	1	1	1	1	105	119	Oxidation (M); Carbamidomethylation	M1:Oxidation (M):1000.00;C7:Carbamidomethylation:1000.00	PEAKS DB
7	11	tr|A0A3Q1N969|A0A3Q1N969_BOVIN	K.SYLNMNAIMDAVR.S	Y	74.22	1496.71	13	1.6	749.364	2	49.2	1710500	7882800	9626400	9709000	8374500	41326000	17956000	9883100	37205000	12	F12:12427	MM_AJ_Y18_MeCN_150321_run1.raw	19	1	2	3	1	1	1	2	1	2	120	132			PEAKS DB
7	11	tr|A0A3Q1N969|A0A3Q1N969_BOVIN	K.SYLNM(+15.99)NAIMDAVR.S	Y	29.78	1512.71	13	2.6	757.362	2	50.49								382500		6	F6:13051	MM_AJ_W16_MeCN_050321_run1.raw	1	0	0	0	0	0	0	0	1	0	120	132	Oxidation (M)	M5:Oxidation (M):42.89	PEAKS DB
7	11	tr|A0A3Q1N969|A0A3Q1N969_BOVIN	K.SYLNMNAIM(+15.99)DAVR.S	Y	15.57	1512.71	13	-0.8	757.36	2	42.16									207640	10	F10:10425	MM_AJ_Y16_MeCN_150321_run1.raw	1	0	0	0	0	0	0	0	0	1	120	132	Oxidation (M)	M9:Oxidation (M):48.12	PEAKS DB
7	11	tr|A0A3Q1N969|A0A3Q1N969_BOVIN	R.AQAVHPGYGFLSENK.E	Y	66.44	1616.79	15	0.1	809.405	2	28.45	4686900	20977000	75155000	3969100	23019000	92763000	23093000	27122000	83053000	11	F11:6516	MM_AJ_Y8_MeCN_150321_run1.raw	23	1	2	2	2	2	2	2	2	2	136	150			PEAKS DB
7	11	tr|A0A3Q1N969|A0A3Q1N969_BOVIN	R.AQAVHPGYGFLSENKEFAK.R	Y	78.67	2092.04	19	2.2	698.355	3	32.62	605240	7553200	2377500	1224100	9439600	4503000	7929900	7218600	25941000	2	F2:7520	MM_AJ_R16_MeCN_050321_run1.raw	20	1	2	1	2	2	1	2	2	2	136	154			PEAKS DB
7	11	tr|A0A3Q1N969|A0A3Q1N969_BOVIN	K.RLAAEDVIFIGPDTHAIQAMGDKIESK.L	Y	86.25	2924.51	27	2.3	732.136	4	43.66	5738500	2868100	2882300	7454500	7849700	16106000	6657400	8357500	38230000	2	F2:11037	MM_AJ_R16_MeCN_050321_run1.raw	20	2	2	1	2	2	1	2	1	3	155	181			PEAKS DB
7	11	tr|A0A3Q1N969|A0A3Q1N969_BOVIN	K.RLAAEDVIFIGPDTHAIQAM(+15.99)GDKIESK.L	Y	41.36	2940.5	27	4.2	736.136	4	43.66				1031700						4	F4:9312	MM_AJ_R8_MeCN_050321_run1.raw	1	0	0	0	1	0	0	0	0	0	155	181	Oxidation (M)	M20:Oxidation (M):1000.00	PEAKS DB
7	11	tr|A0A3Q1N969|A0A3Q1N969_BOVIN	R.LAAEDVIFIGPDTHAIQAMGDK.I	Y	47.63	2311.15	22	2	771.393	3	45.62			396510			376270				11	F11:12288	MM_AJ_Y8_MeCN_150321_run1.raw	2	0	0	1	0	0	1	0	0	0	156	177			PEAKS DB
7	11	tr|A0A3Q1N969|A0A3Q1N969_BOVIN	R.LAAEDVIFIGPDTHAIQAMGDKIESK.L	Y	73.61	2768.41	26	1.9	693.11	4	47.02	1679400	7840700	39492000		35474000	88522000	36705000	56414000	117080000	6	F6:12051	MM_AJ_W16_MeCN_050321_run1.raw	28	1	4	3	0	4	5	1	2	2	156	181			PEAKS DB
7	11	tr|A0A3Q1N969|A0A3Q1N969_BOVIN	R.LAAEDVIFIGPDTHAIQAM(+15.99)GDKIESK.L	Y	23.26	2784.4	26	3.5	697.11	4	47.05										7	F7:11401	MM_AJ_W18_MeCN_050321_run1.raw	1	0	0	0	0	0	0	0	0	0	156	181	Oxidation (M)	M19:Oxidation (M):1000.00	PEAKS DB
7	11	tr|A0A3Q1N969|A0A3Q1N969_BOVIN	K.AKVNTIPGFDGVVK.D	Y	24.61	1443.81	14	3.9	482.279	3	34.13					129950			171120		8	F8:7633	MM_AJ_W8_MeCN_050321_run1.raw	2	0	0	0	0	1	0	0	1	0	187	200			PEAKS DB
7	11	tr|A0A3Q1N969|A0A3Q1N969_BOVIN	K.VNTIPGFDGVVK.D	Y	26.31	1244.68	12	0	623.346	2	38.15		6208500			6262400		14130000		15135000	10	F10:9101	MM_AJ_Y16_MeCN_150321_run1.raw	6	0	1	0	0	1	0	1	0	1	189	200			PEAKS DB
7	11	tr|A0A3Q1N969|A0A3Q1N969_BOVIN	K.VNTIPGFDGVVKDADEAVR.I	Y	73.01	2001.02	19	1.1	1001.52	2	42.42		1596200			1285800			29612000	2073400	5	F5:10370	MM_AJ_W0_MeCN_050321_run1.raw	12	0	3	0	0	2	0	0	2	1	189	207			PEAKS DB
7	11	tr|A0A3Q1N969|A0A3Q1N969_BOVIN	R.EIGYPVMIK.A	Y	30.13	1048.56	9	1.3	525.289	2	36.84		18317000	13636000		21580000		18983000	11385000	13731000	10	F10:8735	MM_AJ_Y16_MeCN_150321_run1.raw	9	0	1	1	0	2	0	1	1	1	211	219			PEAKS DB
7	11	tr|A0A3Q1N969|A0A3Q1N969_BOVIN	R.EIGYPVM(+15.99)IK.A	Y	26.62	1064.56	9	2.5	533.287	2	38.22		188090			357690			531230		5	F5:9000	MM_AJ_W0_MeCN_050321_run1.raw	3	0	1	0	0	1	0	0	1	0	211	219	Oxidation (M)	M7:Oxidation (M):1000.00	PEAKS DB
7	11	tr|A0A3Q1N969|A0A3Q1N969_BOVIN	R.IAWDDEETR.D	Y	41.31	1133.5	9	1.5	567.758	2	31.06	1323700	4830100	28431000	760240	6363100		6059900	4830900	17680000	8	F8:6776	MM_AJ_W8_MeCN_050321_run1.raw	11	1	1	1	1	1	0	1	1	1	231	239			PEAKS DB
7	11	tr|A0A3Q1N969|A0A3Q1N969_BOVIN	R.IAWDDEETRDGFR.F	Y	62.77	1608.72	13	3	537.248	3	33.72	441400	9012700	6067100	1808200	12623000	23796000	9799500	16128000	41321000	3	F3:7228	MM_AJ_R18_MeCN_050321_run1.raw	23	1	2	2	2	2	2	2	2	2	231	243			PEAKS DB
7	11	tr|A0A3Q1N969|A0A3Q1N969_BOVIN	R.FSSQEAASSFGDDR.L	Y	63.84	1502.63	14	2.7	752.323	2	31	191200	847920	18281000		1066600	16313000	4236900	1557700	4732400	6	F6:7088	MM_AJ_W16_MeCN_050321_run1.raw	11	1	1	1	0	1	1	1	1	1	244	257			PEAKS DB
7	11	tr|A0A3Q1N969|A0A3Q1N969_BOVIN	R.FSSQEAASSFGDDRLLIEK.F	Y	65.76	2099.02	19	1.9	1050.52	2	38.26		0	21293000		0	1751500		32139000	2227700	12	F12:9225	MM_AJ_Y18_MeCN_150321_run1.raw	10	0	0	2	0	0	1	0	2	1	244	262			PEAKS DB
7	11	tr|A0A3Q1N969|A0A3Q1N969_BOVIN	R.HIEIQVLGDK.H	Y	41.89	1150.63	10	1.7	576.326	2	31.59	3596500	20665000	60498000			77433000	15890000			5	F5:7089	MM_AJ_W0_MeCN_050321_run1.raw	7	1	1	1	0	0	1	1	0	0	269	278			PEAKS DB
7	11	tr|A0A3Q1N969|A0A3Q1N969_BOVIN	K.HGNALWLNER.E	Y	62.98	1208.61	10	2.6	403.877	3	30.78	1073800	2224900			500520	9297800	5907800	1690800	6497400	6	F6:7042	MM_AJ_W16_MeCN_050321_run1.raw	12	2	1	0	0	1	1	2	2	1	279	288			PEAKS DB
7	11	tr|A0A3Q1N969|A0A3Q1N969_BOVIN	K.HGNALWLNEREC(+57.02)SIQR.R	Y	70.51	1981.95	16	11.4	661.666	3	31.16								0	908300	6	F6:7148	MM_AJ_W16_MeCN_050321_run1.raw	2	0	0	0	0	0	0	0	0	1	279	294	Carbamidomethylation	C12:Carbamidomethylation:1000.00	PEAKS DB
7	11	tr|A0A3Q1N969|A0A3Q1N969_BOVIN	K.HGNALWLNEREC(+57.02)SIQRR.N	Y	50.75	2138.06	17	0.8	535.521	4	24.56		6289600			3763700				4154400	10	F10:4852	MM_AJ_Y16_MeCN_150321_run1.raw	6	0	2	0	0	1	0	0	0	1	279	295	Carbamidomethylation	C12:Carbamidomethylation:1000.00	PEAKS DB
7	11	tr|A0A3Q1N969|A0A3Q1N969_BOVIN	K.VVEEAPSIFLDSETR.R	Y	69.08	1690.84	15	2.4	846.43	2	43.85	1161500	9360200	26333000	3298900	14321000	23808000	12424000	8213700	22022000	6	F6:11068	MM_AJ_W16_MeCN_050321_run1.raw	23	1	1	2	2	2	2	2	3	2	299	313			PEAKS DB
7	11	tr|A0A3Q1N969|A0A3Q1N969_BOVIN	K.VVEEAPSIFLDSETRR.A	Y	44.45	1846.94	16	3.1	616.657	3	37.41	2533000	606020	22272000	4381200	5987500	25622000	1574100	30806000	43784000	4	F4:7611	MM_AJ_R8_MeCN_050321_run1.raw	15	1	1	2	1	1	1	1	1	2	299	314			PEAKS DB
7	11	tr|A0A3Q1N969|A0A3Q1N969_BOVIN	R.RAMGEQAVALAK.A	Y	58.49	1243.67	12	3.1	415.565	3	24.92	793000	10926000	10454000	520930	6259000	14540000	4441900	2658600	20004000	2	F2:5448	MM_AJ_R16_MeCN_050321_run1.raw	24	2	2	2	2	2	2	2	2	2	314	325			PEAKS DB
7	11	tr|A0A3Q1N969|A0A3Q1N969_BOVIN	R.AMGEQAVALAK.A	Y	47.94	1087.57	11	1.7	544.793	2	29.18	1675900	12054000		1265000	16564000	61077000		17134000	48337000	6	F6:6582	MM_AJ_W16_MeCN_050321_run1.raw	10	1	1	0	1	1	1	0	1	1	315	325			PEAKS DB
7	11	tr|A0A3Q1N969|A0A3Q1N969_BOVIN	R.AM(+15.99)GEQAVALAK.A	Y	30.65	1103.56	11	1	552.79	2	21.48	810460					288810	915570		498380	10	F10:3959	MM_AJ_Y16_MeCN_150321_run1.raw	7	1	0	0	0	0	1	1	0	1	315	325	Oxidation (M)	M2:Oxidation (M):1000.00	PEAKS DB
7	11	tr|A0A3Q1N969|A0A3Q1N969_BOVIN	K.AVNYSSAGTVEFLVDSK.K	Y	53.57	1785.88	17	1.2	893.948	2	42.92				251810		0	677140	329480		11	F11:11393	MM_AJ_Y8_MeCN_150321_run1.raw	4	0	0	0	1	0	0	1	1	0	326	342			PEAKS DB
7	11	tr|A0A3Q1N969|A0A3Q1N969_BOVIN	K.AVNYSSAGTVEFLVDSKK.N	Y	67.13	1913.97	18	2.5	639	3	38.77	1531900	6841200	1274700	523210	9270500	3762200	10091000	8583900	5141000	6	F6:9366	MM_AJ_W16_MeCN_050321_run1.raw	13	1	1	1	1	1	1	1	2	1	326	343			PEAKS DB
7	11	tr|A0A3Q1N969|A0A3Q1N969_BOVIN	K.KNFYFLEMNTR.L	Y	45.71	1461.71	11	2.3	488.244	3	39.51					0			904410		6	F6:9623	MM_AJ_W16_MeCN_050321_run1.raw	1	0	0	0	0	0	0	0	1	0	343	353			PEAKS DB
7	11	tr|A0A3Q1N969|A0A3Q1N969_BOVIN	K.NFYFLEMNTR.L	Y	46.65	1333.61	10	3.4	667.816	2	47.21	3198300	5798700	19682000	4322900	5542000	28400000	11888000	9066900	22744000	5	F5:11773	MM_AJ_W0_MeCN_050321_run1.raw	12	1	1	1	1	1	1	1	1	1	344	353			PEAKS DB
7	11	tr|A0A3Q1N969|A0A3Q1N969_BOVIN	R.LQVEHPVTEC(+57.02)ITGLDLVQEMIR.V	Y	74.94	2579.31	22	1	860.778	3	52.08	1425300			6029000		17523000	4672900	0	17071000	3	F3:13095	MM_AJ_R18_MeCN_050321_run1.raw	8	1	0	0	1	0	1	1	0	1	354	375	Carbamidomethylation	C10:Carbamidomethylation:1000.00	PEAKS DB
7	11	tr|A0A3Q1N969|A0A3Q1N969_BOVIN	R.VAK(+42.01)GYPLR.H	Y	20.49	944.544	8	-35.2	473.263	2	48.27								8274800		6	F6:12404	MM_AJ_W16_MeCN_050321_run1.raw	1	0	0	0	0	0	0	0	1	0	376	383	Acetylation (K)	K3:Acetylation (K):1000.00	PEAKS DB
7	11	tr|A0A3Q1N969|A0A3Q1N969_BOVIN	K.QADIPINGWAVEC(+57.02)R.V	Y	68.96	1627.78	14	3.7	814.899	2	42.44	293330	10350000	22114000	1999600	11101000	24319000	0	2172400		6	F6:10629	MM_AJ_W16_MeCN_050321_run1.raw	15	1	2	2	2	2	2	0	1	0	386	399	Carbamidomethylation	C13:Carbamidomethylation:1000.00	PEAKS DB
7	11	tr|A0A3Q1N969|A0A3Q1N969_BOVIN	R.VYAEDPYK.S	Y	21.52	983.46	8	2	492.738	2	24.4	5283900								27893000	1	F1:4106	MM_AJ_R0_MeCN_050321_run1.raw	3	1	0	0	0	0	0	0	0	1	400	407			PEAKS DB
7	11	tr|A0A3Q1N969|A0A3Q1N969_BOVIN	R.VYAEDPYKSFGLPSVGR.L	Y	58.45	1883.94	17	0.7	628.988	3	38.95			619480			701930			0	11	F11:10044	MM_AJ_Y8_MeCN_150321_run1.raw	2	0	0	1	0	0	1	0	0	0	400	416			PEAKS DB
7	11	tr|A0A3Q1N969|A0A3Q1N969_BOVIN	K.SFGLPSVGR.L	Y	46.93	918.492	9	2.9	460.255	2	37		11386000	20545000		2558700	28065000	8399200	14574000	29200000	5	F5:8490	MM_AJ_W0_MeCN_050321_run1.raw	11	0	1	1	0	1	1	2	1	1	408	416			PEAKS DB
7	11	tr|A0A3Q1N969|A0A3Q1N969_BOVIN	R.LSQYEEPIHLPGVR.V	Y	66.5	1636.86	14	3.1	819.438	2	37.17	3586700	30192000	71853000	6339800	19507000	115420000	17937000	46022000	101530000	5	F5:8640	MM_AJ_W0_MeCN_050321_run1.raw	31	2	2	2	2	5	2	7	2	2	417	430			PEAKS DB
7	11	tr|A0A3Q1N969|A0A3Q1N969_BOVIN	R.LSQYEEPIHLPGVRVDSGIQPGSDISIYYDPMISK.L	Y	39.24	3902.94	35	0.7	976.743	4	48.63									2899300	10	F10:12338	MM_AJ_Y16_MeCN_150321_run1.raw	1	0	0	0	0	0	0	0	0	1	417	451			PEAKS DB
7	11	tr|A0A3Q1N969|A0A3Q1N969_BOVIN	R.VDSGIQPGSDISIYYDPMISK.L	Y	54.84	2284.09	21	1.8	762.373	3	49.43	447260	1971400	25129000	960310	7055000	23211000	26168000	16634000	36233000	6	F6:12750	MM_AJ_W16_MeCN_050321_run1.raw	16	1	1	2	1	1	1	2	2	2	431	451			PEAKS DB
7	11	tr|A0A3Q1N969|A0A3Q1N969_BOVIN	K.LITYGSDR.T	Y	20.2	923.471	8	1.2	462.743	2	22.77									5827500	10	F10:4301	MM_AJ_Y16_MeCN_150321_run1.raw	1	0	0	0	0	0	0	0	0	1	452	459			PEAKS DB
7	11	tr|A0A3Q1N969|A0A3Q1N969_BOVIN	K.LITYGSDRTEALK.R	Y	40.79	1465.78	13	2.8	733.898	2	27.81		1380700		877760	1429600	2778100		6856100	15657000	6	F6:6256	MM_AJ_W16_MeCN_050321_run1.raw	11	0	1	0	2	1	1	0	2	1	452	464			PEAKS DB
7	11	tr|A0A3Q1N969|A0A3Q1N969_BOVIN	K.LITYGSDRTEALKR.M	Y	54.73	1621.88	14	0.3	541.634	3	21.77	5937100	63886000	57615000	3622000	74200000	68651000	18876000	8262700	66957000	11	F11:4466	MM_AJ_Y8_MeCN_150321_run1.raw	27	2	2	3	2	2	3	3	2	3	452	465			PEAKS DB
7	11	tr|A0A3Q1N969|A0A3Q1N969_BOVIN	K.RMEDALDSYVIR.G	Y	62.16	1466.72	12	2.3	489.915	3	37.5		0	3860100	244120	643300	3525300	1412700		10458000	3	F3:8396	MM_AJ_R18_MeCN_050321_run1.raw	13	0	0	2	1	1	1	2	0	2	465	476			PEAKS DB
7	11	tr|A0A3Q1N969|A0A3Q1N969_BOVIN	R.GVTHNIALLR.E	Y	38.97	1092.64	10	2.5	547.329	2	28.39	482050	5412900	25028000				8409100	12750000	15420000	1	F1:5079	MM_AJ_R0_MeCN_050321_run1.raw	8	1	1	1	0	0	0	1	1	1	477	486			PEAKS DB
7	11	tr|A0A3Q1N969|A0A3Q1N969_BOVIN	R.EVIINSR.F	Y	36.29	829.466	7	2.1	415.741	2	23.95		20086000		1058200	24172000		5106500	28891000		6	F6:5171	MM_AJ_W16_MeCN_050321_run1.raw	5	0	1	0	1	1	0	1	1	0	487	493			PEAKS DB
7	11	tr|A0A3Q1N969|A0A3Q1N969_BOVIN	R.FIEGDINTK.F	Y	16	1035.52	9	1.3	518.77	2	28.34		15599000			19504000					8	F8:6015	MM_AJ_W8_MeCN_050321_run1.raw	2	0	1	0	0	1	0	0	0	0	494	502			PEAKS DB
7	11	tr|A0A3Q1N969|A0A3Q1N969_BOVIN	K.FLSDVYPDGFK.G	Y	54.64	1286.62	11	2.5	644.318	2	43.1	3540300	6147900	28979000				13660000	10078000	17472000	6	F6:10807	MM_AJ_W16_MeCN_050321_run1.raw	7	1	1	1	0	0	0	1	1	1	503	513			PEAKS DB
7	11	tr|A0A3Q1N969|A0A3Q1N969_BOVIN	K.FLSDVYPDGFKGHPLTETER.N	Y	61.58	2307.12	20	1.3	770.047	3	36.77	0		5578500				1188600		0	2	F2:8733	MM_AJ_R16_MeCN_050321_run1.raw	2	0	0	1	0	0	0	1	0	0	503	522			PEAKS DB
7	11	tr|A0A3Q1N969|A0A3Q1N969_BOVIN	K.FLSDVYPDGFKGHPLTETERNQFLAVASSLFVASQLR.A	Y	52.25	4139.11	37	4.7	828.833	5	57.32				2795500			1095700	2680200	8248900	2	F2:14659	MM_AJ_R16_MeCN_050321_run1.raw	7	0	0	0	2	0	0	2	1	1	503	539			PEAKS DB
7	11	tr|A0A3Q1N969|A0A3Q1N969_BOVIN	K.GHPLTETER.N	Y	25.98	1038.51	9	3	520.264	2	18.08									503340	10	F10:2844	MM_AJ_Y16_MeCN_150321_run1.raw	3	0	0	0	0	0	0	0	0	2	514	522			PEAKS DB
7	11	tr|A0A3Q1N969|A0A3Q1N969_BOVIN	K.GHPLTETERNQFLAVASSLFVASQLR.A	Y	78.18	2870.5	26	3	718.635	4	53.81	317790		0	9441600	551260	17613000	11722000	8028900	25838000	3	F3:13594	MM_AJ_R18_MeCN_050321_run1.raw	16	1	0	0	2	1	3	2	2	2	514	539			PEAKS DB
7	11	tr|A0A3Q1N969|A0A3Q1N969_BOVIN	R.NQFLAVASSLFVASQLR.A	Y	55.48	1850.01	17	2.5	926.012	2	58.86	177460		17879000	1770900		4517800	4986000	159730	4517000	3	F3:14838	MM_AJ_R18_MeCN_050321_run1.raw	18	1	0	4	2	0	4	2	1	2	523	539			PEAKS DB
7	11	tr|A0A3Q1N969|A0A3Q1N969_BOVIN	R.AQHFQDHESSR.V	Y	49.47	1340.59	11	-1.2	447.869	3	18.06		1547200	4874700						10596000	9	F9:4005	MM_AJ_Y0_MeCN_150321_run1.raw	6	0	1	1	0	0	0	0	0	2	540	550			PEAKS DB
7	11	tr|A0A3Q1N969|A0A3Q1N969_BOVIN	R.AQHFQDHESSRVPIVKPQVASWELSVK.L	Y	63.32	3101.6	27	1	776.409	4	32.79							2869500		19471000	12	F12:7501	MM_AJ_Y18_MeCN_150321_run1.raw	8	0	0	0	0	0	0	2	0	2	540	566			PEAKS DB
7	11	tr|A0A3Q1N969|A0A3Q1N969_BOVIN	R.VPIVKPQVASWELSVK.L	Y	67.59	1779.03	16	-1	890.521	2	38.14	4992400	1024500	1000700		1620000	33603000	18080000	4728500	11509000	10	F10:9135	MM_AJ_Y16_MeCN_150321_run1.raw	13	1	1	1	0	1	2	2	1	2	551	566			PEAKS DB
7	11	tr|A0A3Q1N969|A0A3Q1N969_BOVIN	K.LNVTSTWNLASPLLSVNVDGTQR.T	Y	72.06	2484.3	23	3.1	829.109	3	55.03			5951400			3465400	517900			2	F2:14127	MM_AJ_R16_MeCN_050321_run1.raw	6	0	0	2	0	0	1	1	0	0	592	614			PEAKS DB
7	11	tr|A0A3Q1N969|A0A3Q1N969_BOVIN	R.TIQC(+57.02)LSR.E	Y	32.93	876.449	7	0.1	439.232	2	21.6	3004600					36230000	2506400		626410	1	F1:3439	MM_AJ_R0_MeCN_050321_run1.raw	5	1	0	0	0	0	1	1	0	1	615	621	Carbamidomethylation	C4:Carbamidomethylation:1000.00	PEAKS DB
7	11	tr|A0A3Q1N969|A0A3Q1N969_BOVIN	R.EAGGNMSIQFLGTVYK.V	Y	52.74	1713.84	16	2.6	857.929	2	47.26	1908500	1452700	7989500	1985100	3200700	12927000	5136500	2972100	5161800	6	F6:12162	MM_AJ_W16_MeCN_050321_run1.raw	12	1	1	2	1	1	1	1	1	1	622	637			PEAKS DB
7	11	tr|A0A3Q1N969|A0A3Q1N969_BOVIN	K.AAEDTSSILR.S	Y	30.49	1061.54	10	0.9	531.775	2	28.23			22537000	0				11133000	44941000	7	F7:6072	MM_AJ_W18_MeCN_050321_run1.raw	4	0	0	1	0	0	0	0	1	1	656	665			PEAKS DB
18	16	tr|F1MC11|F1MC11_BOVIN	R.ISSVLAGGSC(+57.02)R.A	N	50.9	1105.55	11	1.7	553.786	2	26.72	7073100	17582000	17316000	301890	27494000	55141000	12444000	8155700	55659000	6	F6:5942	MM_AJ_W16_MeCN_050321_run1.raw	12	1	1	1	1	1	1	1	1	1	65	75	Carbamidomethylation	C10:Carbamidomethylation:1000.00	PEAKS DB
18	16	tr|F1MC11|F1MC11_BOVIN	K.VTMQNLNDR.L	N	48.14	1089.52	9	3.5	545.771	2	25.68	102420000	100790000		2153700	181460000	419420000	88109000	65770000	327370000	6	F6:5662	MM_AJ_W16_MeCN_050321_run1.raw	11	1	1	0	1	1	1	1	1	1	161	169			PEAKS DB
18	16	tr|F1MC11|F1MC11_BOVIN	K.VTM(+15.99)QNLNDR.L	N	45.76	1105.52	9	2.4	553.768	2	20.54	35872000	5227500	43118000	1102000	6182800	56960000	18108000	6402200	25499000	6	F6:4274	MM_AJ_W16_MeCN_050321_run1.raw	22	2	1	1	2	1	2	2	1	1	161	169	Oxidation (M)	M3:Oxidation (M):1000.00	PEAKS DB
18	16	tr|F1MC11|F1MC11_BOVIN	K.VTMQNLNDRLASYLDK.V	N	76.34	1879.95	16	3.6	940.984	2	42.88	9389500	27251000		4198600	40934000	3944900	15314000	73612000	93687000	6	F6:10743	MM_AJ_W16_MeCN_050321_run1.raw	19	2	2	0	1	2	1	2	2	2	161	176			PEAKS DB
18	16	tr|F1MC11|F1MC11_BOVIN	K.VTM(+15.99)QNLNDRLASYLDK.V	N	32.52	1895.94	16	2	632.989	3	37.31								2075300		3	F3:8320	MM_AJ_R18_MeCN_050321_run1.raw	3	0	0	0	0	0	0	0	1	0	161	176	Oxidation (M)	M3:Oxidation (M):1000.00	PEAKS DB
18	16	tr|F1MC11|F1MC11_BOVIN	K.VTMQNLNDRLASYLDKVR.A	N	60.11	2135.12	18	1.2	534.787	4	42.92	6925300					0	1689300	2890800	5858800	1	F1:8656	MM_AJ_R0_MeCN_050321_run1.raw	7	2	0	0	0	0	0	1	1	1	161	178			PEAKS DB
18	16	tr|F1MC11|F1MC11_BOVIN	R.LASYLDK.V	N	28.54	808.433	7	1.3	405.224	2	23.74		537510000		8483000			187920000		852300000	10	F10:4698	MM_AJ_Y16_MeCN_150321_run1.raw	5	0	1	0	1	0	0	1	0	1	170	176			PEAKS DB
18	16	tr|F1MC11|F1MC11_BOVIN	R.LASYLDKVR.A	N	31.88	1063.6	9	2.6	532.81	2	27.71							1407400		4030200	2	F2:6174	MM_AJ_R16_MeCN_050321_run1.raw	2	0	0	0	0	0	0	1	0	1	170	178			PEAKS DB
18	16	tr|F1MC11|F1MC11_BOVIN	K.VRALEEANADLEVK.I	N	63.32	1555.82	14	1.7	519.615	3	28.69	1254300	3470700			3993600		1377300	8551900	10752000	12	F12:6382	MM_AJ_Y18_MeCN_150321_run1.raw	18	2	2	0	0	2	0	2	2	2	177	190			PEAKS DB
18	16	tr|F1MC11|F1MC11_BOVIN	R.ALEEANADLEVK.I	N	50.74	1300.65	12	1.9	651.334	2	30.89	68947000	33105000	123730000	1593000	33405000	151420000	109070000	74164000	141210000	5	F5:6878	MM_AJ_W0_MeCN_050321_run1.raw	21	3	2	1	1	2	2	2	3	1	179	190			PEAKS DB
18	16	tr|F1MC11|F1MC11_BOVIN	K.IRDWYQR.Q	N	19.12	1035.53	7	3	518.771	2	26							31908000			2	F2:5715	MM_AJ_R16_MeCN_050321_run1.raw	1	0	0	0	0	0	0	1	0	0	191	197			PEAKS DB
18	16	tr|F1MC11|F1MC11_BOVIN	R.QRPAEIKDYSPYFK.T	N	72.92	1740.88	14	1.3	581.303	3	30.72	1949000	0	1362400	59197		1995700	901840	472270	3427500	3	F3:6386	MM_AJ_R18_MeCN_050321_run1.raw	14	2	0	2	1	0	1	1	1	1	198	211			PEAKS DB
18	16	tr|F1MC11|F1MC11_BOVIN	K.DYSPYFK.T	N	42.15	918.412	7	2	460.214	2	34.44		4466500	20753000			30956000		9485500		5	F5:7822	MM_AJ_W0_MeCN_050321_run1.raw	7	0	1	1	0	0	1	0	1	0	205	211			PEAKS DB
18	16	tr|F1MC11|F1MC11_BOVIN	R.LAADDFR.T	N	18.61	806.392	7	1	404.204	2	28.2										7	F7:6037	MM_AJ_W18_MeCN_050321_run1.raw	0	0	0	0	0	0	0	0	0	0	239	245			PEAKS DB
18	16	tr|F1MC11|F1MC11_BOVIN	R.TKYETELNLR.L	N	47.24	1265.66	10	1.2	633.839	2	27.69	8521700	5757600	34385000		9049200	28186000	5684300	1344700	7108200	8	F8:5871	MM_AJ_W8_MeCN_050321_run1.raw	15	2	2	2	0	2	2	2	1	1	246	255			PEAKS DB
18	16	tr|F1MC11|F1MC11_BOVIN	K.YETELNLR.L	N	17.21	1036.52	8	1.9	519.268	2	29.35						715320				11	F11:6802	MM_AJ_Y8_MeCN_150321_run1.raw	1	0	0	0	0	0	1	0	0	0	248	255			PEAKS DB
18	16	tr|F1MC11|F1MC11_BOVIN	R.LSVEADINGLR.R	N	17.82	1185.64	11	-30.7	593.807	2	35.98	84234									1	F1:6905	MM_AJ_R0_MeCN_050321_run1.raw	1	1	0	0	0	0	0	0	0	0	256	266			PEAKS DB
18	16	tr|F1MC11|F1MC11_BOVIN	R.RVLDELTLAR.A	N	54.58	1184.69	10	2.1	593.352	2	35.25	1571200	550930	0		743310	6211600	3715300	1629500		6	F6:8248	MM_AJ_W16_MeCN_050321_run1.raw	7	1	1	0	0	1	1	1	1	0	267	276			PEAKS DB
18	16	tr|F1MC11|F1MC11_BOVIN	R.VLDELTLAR.A	N	48.7	1028.59	9	1.9	515.302	2	37.79	31353000				267110	24680000				1	F1:7338	MM_AJ_R0_MeCN_050321_run1.raw	4	1	0	0	0	1	1	0	0	0	268	276			PEAKS DB
18	16	tr|F1MC11|F1MC11_BOVIN	R.GQVGGDVNVEMDAAPGVDLSR.I	N	64.35	2084.98	21	1.1	696.001	3	40.91	4437600		2806200			752940	0			1	F1:8166	MM_AJ_R0_MeCN_050321_run1.raw	4	2	0	1	0	0	1	0	0	0	306	326			PEAKS DB
18	16	tr|F1MC11|F1MC11_BOVIN	R.GQVGGDVNVEM(+15.99)DAAPGVDLSR.I	N	51.19	2100.97	21	0.3	1051.49	2	36.72	490490		0						198310	1	F1:7093	MM_AJ_R0_MeCN_050321_run1.raw	3	2	0	0	0	0	0	0	0	1	306	326	Oxidation (M)	M11:Oxidation (M):1000.00	PEAKS DB
18	16	tr|F1MC11|F1MC11_BOVIN	R.ILNEMRDQYEK.M	N	48.33	1437.69	11	-0.7	719.853	2	23.81	39836000		8734400	372850	10449000		13795000	15552000		9	F9:5711	MM_AJ_Y0_MeCN_150321_run1.raw	7	1	0	1	1	1	0	1	1	0	327	337			PEAKS DB
18	16	tr|F1MC11|F1MC11_BOVIN	K.DAEDWFFSK.T	N	25.33	1143.49	9	2.8	572.753	2	49.65	1624900									1	F1:10238	MM_AJ_R0_MeCN_050321_run1.raw	1	1	0	0	0	0	0	0	0	0	345	353			PEAKS DB
18	16	tr|F1MC11|F1MC11_BOVIN	K.DAEDWFFSKTEELNR.E	N	68.95	1885.85	15	1.9	943.933	2	45.93	21172000	1895600	3460100	672260	3535500	10228000	13194000	11527000	17551000	11	F11:12381	MM_AJ_Y8_MeCN_150321_run1.raw	19	2	1	2	1	1	2	1	2	2	345	359			PEAKS DB
18	16	tr|F1MC11|F1MC11_BOVIN	K.DAEDWFFSKTEELNREVATNSELVQSGK.S	N	24.09	3228.52	28	0.7	808.138	4	51.52								892230		6	F6:13350	MM_AJ_W16_MeCN_050321_run1.raw	1	0	0	0	0	0	0	0	1	0	345	372			PEAKS DB
18	16	tr|F1MC11|F1MC11_BOVIN	K.TEELNREVATNSELVQSGK.S	N	31.11	2103.04	19	-1.7	702.021	3	29.22	0									1	F1:5297	MM_AJ_R0_MeCN_050321_run1.raw	1	0	0	0	0	0	0	0	0	0	354	372			PEAKS DB
18	16	tr|F1MC11|F1MC11_BOVIN	K.TEELNREVATNSELVQSGKSEISELRR.T	N	46.04	3073.56	27	-5.5	769.394	4	34.1									0	10	F10:7810	MM_AJ_Y16_MeCN_150321_run1.raw	0	0	0	0	0	0	0	0	0	0	354	380			PEAKS DB
18	16	tr|F1MC11|F1MC11_BOVIN	R.EVATNSELVQSGK.S	N	70.26	1360.68	13	0.8	681.35	2	25	35583000	13567000	35670000		7484800	62028000	15036000	3687800	26515000	2	F2:5440	MM_AJ_R16_MeCN_050321_run1.raw	13	1	1	1	0	1	1	1	3	1	360	372			PEAKS DB
18	16	tr|F1MC11|F1MC11_BOVIN	R.EVATNSELVQSGKSEISELR.R	N	72.5	2175.1	20	1	726.042	3	35.46	1148300	131620	570670		537100		634460	334940	2078000	3	F3:7789	MM_AJ_R18_MeCN_050321_run1.raw	9	1	1	1	0	1	0	1	1	1	360	379			PEAKS DB
18	16	tr|F1MC11|F1MC11_BOVIN	R.EVATNSELVQSGKSEISELRR.T	N	71.59	2331.2	21	0.8	778.076	3	31.44	8845000	5378800	12856000		5758300	6593500	13926000	720170	83837000	11	F11:7453	MM_AJ_Y8_MeCN_150321_run1.raw	20	2	2	2	0	2	1	2	1	2	360	380			PEAKS DB
18	16	tr|F1MC11|F1MC11_BOVIN	K.SEISELR.R	N	19.71	832.429	7	0.8	417.222	2	25.86					1234100					8	F8:5295	MM_AJ_W8_MeCN_050321_run1.raw	1	0	0	0	0	1	0	0	0	0	373	379			PEAKS DB
18	16	tr|F1MC11|F1MC11_BOVIN	K.ASLENSLEETK.G	N	50.64	1219.59	11	1.8	610.805	2	28.62	13734000	0	25153000		0	19371000	2717300	830720	5820900	1	F1:5128	MM_AJ_R0_MeCN_050321_run1.raw	9	1	0	2	0	0	1	1	1	1	397	407			PEAKS DB
18	16	tr|F1MC11|F1MC11_BOVIN	K.ASLENSLEETKGR.Y	N	62.22	1432.72	13	2.6	478.58	3	24.78	4253500	7366800	5923200	76616	7488400	11706000	3421800	1167900	1061900	3	F3:4651	MM_AJ_R18_MeCN_050321_run1.raw	20	1	2	2	1	2	3	2	1	1	397	409			PEAKS DB
18	16	tr|F1MC11|F1MC11_BOVIN	R.C(+57.02)EMEQQNQEYK.I	N	45.94	1485.59	11	2.2	743.802	2	20.76	279050	705080	937300		883550	4270800	1115500		507100	7	F7:4151	MM_AJ_W18_MeCN_050321_run1.raw	10	1	1	1	0	1	1	1	0	1	433	443	Carbamidomethylation	C1:Carbamidomethylation:1000.00	PEAKS DB
18	16	tr|F1MC11|F1MC11_BOVIN	R.C(+57.02)EM(+15.99)EQQNQEYK.I	N	37.21	1501.58	11	-0.1	751.798	2	18.61			368570			906130			911290	10	F10:3026	MM_AJ_Y16_MeCN_150321_run1.raw	3	0	0	1	0	0	1	0	0	1	433	443	Carbamidomethylation; Oxidation (M)	C1:Carbamidomethylation:1000.00;M3:Oxidation (M):1000.00	PEAKS DB
18	16	tr|F1MC11|F1MC11_BOVIN	K.TRLEQEIATYR.R	N	68.79	1378.72	11	1.7	690.369	2	30.75	22230000	4018900	51196000	203790	1159100	58318000	13392000	4713600	27079000	3	F3:6405	MM_AJ_R18_MeCN_050321_run1.raw	23	2	2	2	1	3	2	2	2	2	450	460			PEAKS DB
18	16	tr|F1MC11|F1MC11_BOVIN	K.TRLEQEIATYRR.L	N	51.3	1534.82	12	2.5	512.616	3	29	11299000	4429500	24860000			42165000	12612000	7122800	37102000	6	F6:6520	MM_AJ_W16_MeCN_050321_run1.raw	11	1	1	1	0	0	1	2	1	1	450	461			PEAKS DB
18	16	tr|F1MC11|F1MC11_BOVIN	R.LEQEIATYR.R	N	42.12	1121.57	9	1.3	561.794	2	27.75	8417400		18190000			18371000	3827200		6221400	3	F3:5520	MM_AJ_R18_MeCN_050321_run1.raw	7	1	0	1	0	0	1	1	0	1	452	460			PEAKS DB
18	16	tr|F1MC11|F1MC11_BOVIN	R.LEQEIATYRR.L	N	24.13	1277.67	10	1.5	426.899	3	24.49	10811000		8773700				2175500	1709500		6	F6:5358	MM_AJ_W16_MeCN_050321_run1.raw	4	1	0	1	0	0	0	1	1	0	452	461			PEAKS DB
18	16	tr|F1MC11|F1MC11_BOVIN	R.RLLEGEDAHLSSSQFSSGSQSSR.D	N	83.98	2464.16	23	2.7	617.048	4	29.12	5250600		2299400			4201500		326690	2075400	1	F1:5230	MM_AJ_R0_MeCN_050321_run1.raw	7	2	0	1	0	0	2	0	1	1	461	483			PEAKS DB
18	16	tr|F1MC11|F1MC11_BOVIN	R.LLEGEDAHLSSSQFSSGSQSSR.D	N	69.34	2308.06	22	3	1155.04	2	31.01	17076000	7846600	49842000	404400	6878300	58874000	16832000	10833000	45427000	2	F2:7123	MM_AJ_R16_MeCN_050321_run1.raw	20	1	2	3	1	1	2	2	2	2	462	483			PEAKS DB
39	17	P63258|ACTG_BOVIN	K.AGFAGDDAPR.A	Y	46.47	975.441	10	1	488.728	2	23.65	530770	1154900	1698100		5864300		721380	2546600	3426400	8	F8:4673	MM_AJ_W8_MeCN_050321_run1.raw	10	1	1	1	0	1	0	1	1	1	19	28			PEAKS DB
39	17	P63258|ACTG_BOVIN	R.AVFPSIVGRPR.H	Y	56.28	1197.7	11	2.8	400.241	3	32.99	0	96730			0		0	431490	0	8	F8:7317	MM_AJ_W8_MeCN_050321_run1.raw	3	0	1	0	0	0	0	0	1	0	29	39			PEAKS DB
39	17	P63258|ACTG_BOVIN	K.DSYVGDEAQSK.R	Y	52.86	1197.51	11	0.1	599.765	2	20.58			333230		838680	1221500			1045700	10	F10:3687	MM_AJ_Y16_MeCN_150321_run1.raw	5	0	0	1	0	1	1	0	0	1	51	61			PEAKS DB
39	17	P63258|ACTG_BOVIN	R.VAPEEHPVLLTEAPLNPK.A	Y	50.92	1953.06	18	-0.6	652.026	3	34.33			1559200		6184500		1690700		1164000	10	F10:7876	MM_AJ_Y16_MeCN_150321_run1.raw	4	0	0	1	0	1	0	1	0	1	96	113			PEAKS DB
39	17	P63258|ACTG_BOVIN	K.MTQIMFETFNTPAMYVAIQAVLSLYASGR.T	Y	70.3	3252.6	29	2.5	1085.21	3	63.25			15504000			687240				9	F9:17559	MM_AJ_Y0_MeCN_150321_run1.raw	5	0	0	3	0	0	1	0	0	0	119	147			PEAKS DB
39	17	P63258|ACTG_BOVIN	K.M(+15.99)TQIMFETFNTPAMYVAIQAVLSLYASGR.T	Y	82.2	3268.6	29	1.5	1090.54	3	63.25			4485200							9	F9:17540	MM_AJ_Y0_MeCN_150321_run1.raw	1	0	0	1	0	0	0	0	0	0	119	147		M1:Oxidation (M):0.00	PEAKS DB
39	17	P63258|ACTG_BOVIN	K.MTQIM(+15.99)FETFNTPAMYVAIQAVLSLYASGR.T	Y	42.93	3268.6	29	3.3	1090.54	3	65.84			0							9	F9:18148	MM_AJ_Y0_MeCN_150321_run1.raw	0	0	0	0	0	0	0	0	0	0	119	147		M5:Oxidation (M):0.00	PEAKS DB
39	17	P63258|ACTG_BOVIN	K.MTQIMFETFNTPAM(+15.99)YVAIQAVLSLYASGR.T	Y	41.32	3268.6	29	7.4	1090.55	3	63.59			540570							9	F9:17708	MM_AJ_Y0_MeCN_150321_run1.raw	1	0	0	1	0	0	0	0	0	0	119	147		M14:Oxidation (M):1.73	PEAKS DB
39	17	P63258|ACTG_BOVIN	K.M(+15.99)TQIMFETFNTPAM(+15.99)YVAIQAVLSLYASGR.T	Y	16.25	3284.59	29	9	1095.88	3	63.61			0							9	F9:17637	MM_AJ_Y0_MeCN_150321_run1.raw	0	0	0	0	0	0	0	0	0	0	119	147		M1:Oxidation (M):0.00;M14:Oxidation (M):0.00	PEAKS DB
39	17	P63258|ACTG_BOVIN	R.TTGIVMDSGDGVTHTVPIYEGYALPHAILR.L	N	49.51	3182.61	30	1.7	796.66	4	45.87					497370					8	F8:11476	MM_AJ_W8_MeCN_050321_run1.raw	1	0	0	0	0	1	0	0	0	0	148	177			PEAKS DB
39	17	P63258|ACTG_BOVIN	R.TTGIVM(+15.99)DSGDGVTHTVPIYEGYALPHAILR.L	N	37.75	3198.6	30	3.3	800.66	4	42.9						1148800				12	F12:10658	MM_AJ_Y18_MeCN_150321_run1.raw	2	0	0	0	0	0	1	0	0	0	148	177	Oxidation (M)	M6:Oxidation (M):1000.00	PEAKS DB
39	17	P63258|ACTG_BOVIN	R.DLTDYLM(+15.99)K.I	N	16.44	1013.47	8	4.2	507.746	2	41.47								258930		6	F6:10302	MM_AJ_W16_MeCN_050321_run1.raw	1	0	0	0	0	0	0	0	1	0	184	191	Oxidation (M)	M7:Oxidation (M):1000.00	PEAKS DB
39	17	P63258|ACTG_BOVIN	R.GYSFTTTAER.E	N	63.13	1131.52	10	1.2	566.768	2	26.83	202670	262680	1380900		1947100	2615700	1104900	805090	2093100	12	F12:5824	MM_AJ_Y18_MeCN_150321_run1.raw	10	1	1	1	0	1	1	1	1	1	197	206			PEAKS DB
39	17	P63258|ACTG_BOVIN	K.LC(+57.02)YVALDFEQEMATAASSSSLEK.S	Y	79.38	2549.17	23	0.9	850.73	3	54.06			76182000			13509000			16492000	12	F12:13727	MM_AJ_Y18_MeCN_150321_run1.raw	9	0	0	3	0	0	2	0	0	2	216	238	Carbamidomethylation	C2:Carbamidomethylation:1000.00	PEAKS DB
39	17	P63258|ACTG_BOVIN	K.LC(+57.02)YVALDFEQEM(+15.99)ATAASSSSLEK.S	Y	47.07	2565.16	23	-0.6	856.061	3	45.31			3665600							9	F9:12349	MM_AJ_Y0_MeCN_150321_run1.raw	1	0	0	1	0	0	0	0	0	0	216	238	Carbamidomethylation; Oxidation (M)	C2:Carbamidomethylation:1000.00;M12:Oxidation (M):1000.00	PEAKS DB
39	17	P63258|ACTG_BOVIN	K.SYELPDGQVITIGNER.F	N	73.02	1789.88	16	2.3	895.952	2	44.98	274660		0		1862000		997050	538190		2	F2:11425	MM_AJ_R16_MeCN_050321_run1.raw	5	1	0	0	0	1	0	1	1	0	239	254			PEAKS DB
39	17	P63258|ACTG_BOVIN	R.C(+57.02)PEALFQPSFLGMESC(+57.02)GIHETTFNSIMK.C	Y	48.72	3230.45	28	2.1	1077.83	3	51.37									1281900	10	F10:13103	MM_AJ_Y16_MeCN_150321_run1.raw	1	0	0	0	0	0	0	0	0	1	257	284	Carbamidomethylation	C1:Carbamidomethylation:1000.00;C16:Carbamidomethylation:1000.00	PEAKS DB
39	17	P63258|ACTG_BOVIN	K.DLYANTVLSGGTTMYPGIADR.M	Y	60.23	2214.06	21	0	1108.04	2	49.1			639120							9	F9:13372	MM_AJ_Y0_MeCN_150321_run1.raw	1	0	0	1	0	0	0	0	0	0	292	312			PEAKS DB
39	17	P63258|ACTG_BOVIN	K.EITALAPSTMK.I	Y	52.69	1160.61	11	1.3	581.314	2	32.93		171800	432120		1920000	0	485360		362930	8	F8:7286	MM_AJ_W8_MeCN_050321_run1.raw	8	0	1	1	0	1	0	1	0	1	316	326			PEAKS DB
39	17	P63258|ACTG_BOVIN	K.EITALAPSTM(+15.99)K.I	Y	17.58	1176.61	11	3.4	589.312	2	25.9						717780		623610	1107400	11	F11:5736	MM_AJ_Y8_MeCN_150321_run1.raw	3	0	0	0	0	0	1	0	1	1	316	326	Oxidation (M)	M10:Oxidation (M):1000.00	PEAKS DB
39	17	P63258|ACTG_BOVIN	K.IIAPPERKYSVWIGGSILASLSTFQQMWISK.Q	N	19.56	3505.88	31	1.4	877.478	4	62.67			16053000							9	F9:17328	MM_AJ_Y0_MeCN_150321_run1.raw	1	0	0	1	0	0	0	0	0	0	329	359			PEAKS DB
39	17	P63258|ACTG_BOVIN	R.KYSVWIGGSILASLSTFQQMWISK.Q	N	42.47	2729.43	24	1.3	910.817	3	63.18			13215000						2660800	9	F9:17516	MM_AJ_Y0_MeCN_150321_run1.raw	2	0	0	1	0	0	0	0	0	1	336	359			PEAKS DB
39	17	P63258|ACTG_BOVIN	R.KYSVWIGGSILASLSTFQQM(+15.99)WISK.Q	N	33.98	2745.42	24	1.4	916.149	3	62.67			4396000							9	F9:17329	MM_AJ_Y0_MeCN_150321_run1.raw	1	0	0	1	0	0	0	0	0	0	336	359	Oxidation (M)	M20:Oxidation (M):1000.00	PEAKS DB
39	17	P63258|ACTG_BOVIN	R.KYSVWIGGSILASLSTFQQMWISKQEYDESGPSIVHR.K	Y	76.52	4227.11	37	3.4	1057.79	4	58.33			45342000						2162700	10	F10:14839	MM_AJ_Y16_MeCN_150321_run1.raw	5	0	0	4	0	0	0	0	0	1	336	372			PEAKS DB
39	17	P63258|ACTG_BOVIN	K.YSVWIGGSILASLSTFQQMWISK.Q	N	49.74	2601.33	23	1.9	868.119	3	63.25			8470300							9	F9:17546	MM_AJ_Y0_MeCN_150321_run1.raw	2	0	0	1	0	0	0	0	0	0	337	359			PEAKS DB
39	17	P63258|ACTG_BOVIN	K.YSVWIGGSILASLSTFQQM(+15.99)WISK.Q	N	21.28	2617.32	23	-0.2	873.449	3	63.26			1350000							9	F9:17552	MM_AJ_Y0_MeCN_150321_run1.raw	1	0	0	1	0	0	0	0	0	0	337	359	Oxidation (M)	M19:Oxidation (M):1000.00	PEAKS DB
39	17	P63258|ACTG_BOVIN	K.YSVWIGGSILASLSTFQQMWISKQEYDESGPSIVHR.K	Y	46.42	4099.01	36	-2.5	1025.76	4	62.52			23290000			2458700			3501400	10	F10:16058	MM_AJ_Y16_MeCN_150321_run1.raw	6	0	0	3	0	0	1	0	0	1	337	372			PEAKS DB
39	18	P60712|ACTB_BOVIN	K.AGFAGDDAPR.A	Y	46.47	975.441	10	1	488.728	2	23.65	530770	1154900	1698100		5864300		721380	2546600	3426400	8	F8:4673	MM_AJ_W8_MeCN_050321_run1.raw	10	1	1	1	0	1	0	1	1	1	19	28			PEAKS DB
39	18	P60712|ACTB_BOVIN	R.AVFPSIVGRPR.H	Y	56.28	1197.7	11	2.8	400.241	3	32.99	0	96730			0		0	431490	0	8	F8:7317	MM_AJ_W8_MeCN_050321_run1.raw	3	0	1	0	0	0	0	0	1	0	29	39			PEAKS DB
39	18	P60712|ACTB_BOVIN	K.DSYVGDEAQSK.R	Y	52.86	1197.51	11	0.1	599.765	2	20.58			333230		838680	1221500			1045700	10	F10:3687	MM_AJ_Y16_MeCN_150321_run1.raw	5	0	0	1	0	1	1	0	0	1	51	61			PEAKS DB
39	18	P60712|ACTB_BOVIN	R.VAPEEHPVLLTEAPLNPK.A	Y	50.92	1953.06	18	-0.6	652.026	3	34.33			1559200		6184500		1690700		1164000	10	F10:7876	MM_AJ_Y16_MeCN_150321_run1.raw	4	0	0	1	0	1	0	1	0	1	96	113			PEAKS DB
39	18	P60712|ACTB_BOVIN	K.MTQIMFETFNTPAMYVAIQAVLSLYASGR.T	Y	70.3	3252.6	29	2.5	1085.21	3	63.25			15504000			687240				9	F9:17559	MM_AJ_Y0_MeCN_150321_run1.raw	5	0	0	3	0	0	1	0	0	0	119	147			PEAKS DB
39	18	P60712|ACTB_BOVIN	K.M(+15.99)TQIMFETFNTPAMYVAIQAVLSLYASGR.T	Y	82.2	3268.6	29	1.5	1090.54	3	63.25			4485200							9	F9:17540	MM_AJ_Y0_MeCN_150321_run1.raw	1	0	0	1	0	0	0	0	0	0	119	147		M1:Oxidation (M):0.00	PEAKS DB
39	18	P60712|ACTB_BOVIN	K.MTQIM(+15.99)FETFNTPAMYVAIQAVLSLYASGR.T	Y	42.93	3268.6	29	3.3	1090.54	3	65.84			0							9	F9:18148	MM_AJ_Y0_MeCN_150321_run1.raw	0	0	0	0	0	0	0	0	0	0	119	147		M5:Oxidation (M):0.00	PEAKS DB
39	18	P60712|ACTB_BOVIN	K.MTQIMFETFNTPAM(+15.99)YVAIQAVLSLYASGR.T	Y	41.32	3268.6	29	7.4	1090.55	3	63.59			540570							9	F9:17708	MM_AJ_Y0_MeCN_150321_run1.raw	1	0	0	1	0	0	0	0	0	0	119	147		M14:Oxidation (M):1.73	PEAKS DB
39	18	P60712|ACTB_BOVIN	K.M(+15.99)TQIMFETFNTPAM(+15.99)YVAIQAVLSLYASGR.T	Y	16.25	3284.59	29	9	1095.88	3	63.61			0							9	F9:17637	MM_AJ_Y0_MeCN_150321_run1.raw	0	0	0	0	0	0	0	0	0	0	119	147		M1:Oxidation (M):0.00;M14:Oxidation (M):0.00	PEAKS DB
39	18	P60712|ACTB_BOVIN	R.TTGIVMDSGDGVTHTVPIYEGYALPHAILR.L	N	49.51	3182.61	30	1.7	796.66	4	45.87					497370					8	F8:11476	MM_AJ_W8_MeCN_050321_run1.raw	1	0	0	0	0	1	0	0	0	0	148	177			PEAKS DB
39	18	P60712|ACTB_BOVIN	R.TTGIVM(+15.99)DSGDGVTHTVPIYEGYALPHAILR.L	N	37.75	3198.6	30	3.3	800.66	4	42.9						1148800				12	F12:10658	MM_AJ_Y18_MeCN_150321_run1.raw	2	0	0	0	0	0	1	0	0	0	148	177	Oxidation (M)	M6:Oxidation (M):1000.00	PEAKS DB
39	18	P60712|ACTB_BOVIN	R.DLTDYLM(+15.99)K.I	N	16.44	1013.47	8	4.2	507.746	2	41.47								258930		6	F6:10302	MM_AJ_W16_MeCN_050321_run1.raw	1	0	0	0	0	0	0	0	1	0	184	191	Oxidation (M)	M7:Oxidation (M):1000.00	PEAKS DB
39	18	P60712|ACTB_BOVIN	R.GYSFTTTAER.E	N	63.13	1131.52	10	1.2	566.768	2	26.83	202670	262680	1380900		1947100	2615700	1104900	805090	2093100	12	F12:5824	MM_AJ_Y18_MeCN_150321_run1.raw	10	1	1	1	0	1	1	1	1	1	197	206			PEAKS DB
39	18	P60712|ACTB_BOVIN	K.LC(+57.02)YVALDFEQEMATAASSSSLEK.S	Y	79.38	2549.17	23	0.9	850.73	3	54.06			76182000			13509000			16492000	12	F12:13727	MM_AJ_Y18_MeCN_150321_run1.raw	9	0	0	3	0	0	2	0	0	2	216	238	Carbamidomethylation	C2:Carbamidomethylation:1000.00	PEAKS DB
39	18	P60712|ACTB_BOVIN	K.LC(+57.02)YVALDFEQEM(+15.99)ATAASSSSLEK.S	Y	47.07	2565.16	23	-0.6	856.061	3	45.31			3665600							9	F9:12349	MM_AJ_Y0_MeCN_150321_run1.raw	1	0	0	1	0	0	0	0	0	0	216	238	Carbamidomethylation; Oxidation (M)	C2:Carbamidomethylation:1000.00;M12:Oxidation (M):1000.00	PEAKS DB
39	18	P60712|ACTB_BOVIN	K.SYELPDGQVITIGNER.F	N	73.02	1789.88	16	2.3	895.952	2	44.98	274660		0		1862000		997050	538190		2	F2:11425	MM_AJ_R16_MeCN_050321_run1.raw	5	1	0	0	0	1	0	1	1	0	239	254			PEAKS DB
39	18	P60712|ACTB_BOVIN	R.C(+57.02)PEALFQPSFLGMESC(+57.02)GIHETTFNSIMK.C	Y	48.72	3230.45	28	2.1	1077.83	3	51.37									1281900	10	F10:13103	MM_AJ_Y16_MeCN_150321_run1.raw	1	0	0	0	0	0	0	0	0	1	257	284	Carbamidomethylation	C1:Carbamidomethylation:1000.00;C16:Carbamidomethylation:1000.00	PEAKS DB
39	18	P60712|ACTB_BOVIN	K.DLYANTVLSGGTTMYPGIADR.M	Y	60.23	2214.06	21	0	1108.04	2	49.1			639120							9	F9:13372	MM_AJ_Y0_MeCN_150321_run1.raw	1	0	0	1	0	0	0	0	0	0	292	312			PEAKS DB
39	18	P60712|ACTB_BOVIN	K.EITALAPSTMK.I	Y	52.69	1160.61	11	1.3	581.314	2	32.93		171800	432120		1920000	0	485360		362930	8	F8:7286	MM_AJ_W8_MeCN_050321_run1.raw	8	0	1	1	0	1	0	1	0	1	316	326			PEAKS DB
39	18	P60712|ACTB_BOVIN	K.EITALAPSTM(+15.99)K.I	Y	17.58	1176.61	11	3.4	589.312	2	25.9						717780		623610	1107400	11	F11:5736	MM_AJ_Y8_MeCN_150321_run1.raw	3	0	0	0	0	0	1	0	1	1	316	326	Oxidation (M)	M10:Oxidation (M):1000.00	PEAKS DB
39	18	P60712|ACTB_BOVIN	K.IIAPPERKYSVWIGGSILASLSTFQQMWISK.Q	N	19.56	3505.88	31	1.4	877.478	4	62.67			16053000							9	F9:17328	MM_AJ_Y0_MeCN_150321_run1.raw	1	0	0	1	0	0	0	0	0	0	329	359			PEAKS DB
39	18	P60712|ACTB_BOVIN	R.KYSVWIGGSILASLSTFQQMWISK.Q	N	42.47	2729.43	24	1.3	910.817	3	63.18			13215000						2660800	9	F9:17516	MM_AJ_Y0_MeCN_150321_run1.raw	2	0	0	1	0	0	0	0	0	1	336	359			PEAKS DB
39	18	P60712|ACTB_BOVIN	R.KYSVWIGGSILASLSTFQQM(+15.99)WISK.Q	N	33.98	2745.42	24	1.4	916.149	3	62.67			4396000							9	F9:17329	MM_AJ_Y0_MeCN_150321_run1.raw	1	0	0	1	0	0	0	0	0	0	336	359	Oxidation (M)	M20:Oxidation (M):1000.00	PEAKS DB
39	18	P60712|ACTB_BOVIN	R.KYSVWIGGSILASLSTFQQMWISKQEYDESGPSIVHR.K	Y	76.52	4227.11	37	3.4	1057.79	4	58.33			45342000						2162700	10	F10:14839	MM_AJ_Y16_MeCN_150321_run1.raw	5	0	0	4	0	0	0	0	0	1	336	372			PEAKS DB
39	18	P60712|ACTB_BOVIN	K.YSVWIGGSILASLSTFQQMWISK.Q	N	49.74	2601.33	23	1.9	868.119	3	63.25			8470300							9	F9:17546	MM_AJ_Y0_MeCN_150321_run1.raw	2	0	0	1	0	0	0	0	0	0	337	359			PEAKS DB
39	18	P60712|ACTB_BOVIN	K.YSVWIGGSILASLSTFQQM(+15.99)WISK.Q	N	21.28	2617.32	23	-0.2	873.449	3	63.26			1350000							9	F9:17552	MM_AJ_Y0_MeCN_150321_run1.raw	1	0	0	1	0	0	0	0	0	0	337	359	Oxidation (M)	M19:Oxidation (M):1000.00	PEAKS DB
39	18	P60712|ACTB_BOVIN	K.YSVWIGGSILASLSTFQQMWISKQEYDESGPSIVHR.K	Y	46.42	4099.01	36	-2.5	1025.76	4	62.52			23290000			2458700			3501400	10	F10:16058	MM_AJ_Y16_MeCN_150321_run1.raw	6	0	0	3	0	0	1	0	0	1	337	372			PEAKS DB
21	19	P00432|CATA_BOVIN	R.AAQKPDVLTTGGGNPVGDK.L	Y	72.71	1823.94	19	0.7	608.987	3	25.05	4084200	34629000	22369000	166220	37561000	30470000	10056000	9970600	28888000	3	F3:4760	MM_AJ_R18_MeCN_050321_run1.raw	22	1	2	2	1	2	2	2	2	2	20	38			PEAKS DB
21	19	P00432|CATA_BOVIN	R.AAQKPDVLTTGGGNPVGDKLNSLTVGPR.G	Y	77.44	2761.47	28	1	691.376	4	36.64	245950	1339500	1085000	0	5360000	0	4291000	3407100	1742100	8	F8:8350	MM_AJ_W8_MeCN_050321_run1.raw	10	1	1	1	0	2	0	1	2	1	20	47			PEAKS DB
21	19	P00432|CATA_BOVIN	K.LNSLTVGPR.G	Y	30.37	955.545	9	3.5	478.781	2	27.43		0			4705400		3066700	5018400		3	F3:5425	MM_AJ_R18_MeCN_050321_run1.raw	7	0	0	0	0	1	0	1	1	0	39	47			PEAKS DB
21	19	P00432|CATA_BOVIN	R.GPLLVQDVVFTDEMAHFDR.E	Y	73.38	2188.06	19	0.5	730.362	3	50.63	953870	1914300	0	2490800		10319000	5808500	9569700	8442900	1	F1:10471	MM_AJ_R0_MeCN_050321_run1.raw	8	1	1	0	1	0	1	1	1	1	48	66			PEAKS DB
21	19	P00432|CATA_BOVIN	R.GPLLVQDVVFTDEMAHFDRER.I	Y	84.87	2473.21	21	3.9	619.311	4	46.97	6422900	4219900	21658000	9245800	5382800	31032000	21708000	16237000	38165000	2	F2:12025	MM_AJ_R16_MeCN_050321_run1.raw	21	1	1	3	2	2	2	2	2	2	48	68			PEAKS DB
21	19	P00432|CATA_BOVIN	R.GPLLVQDVVFTDEMAHFDRERIPER.V	Y	62.31	2968.49	25	1.5	594.705	5	44.36		0		4798300	1289500	7121400	7120600	7472100	30014000	12	F12:11057	MM_AJ_Y18_MeCN_150321_run1.raw	9	0	0	0	1	1	1	1	1	2	48	72			PEAKS DB
21	19	P00432|CATA_BOVIN	K.GAGAFGYFEVTHDITR.Y	Y	62.09	1739.83	16	1.2	580.95	3	41.23	1821800			2794000		7212000	6762100		6472700	4	F4:8690	MM_AJ_R8_MeCN_050321_run1.raw	7	1	0	0	1	0	1	1	0	1	78	93			PEAKS DB
21	19	P00432|CATA_BOVIN	K.VFEHIGKR.T	Y	41.26	984.551	8	1.6	493.283	2	21.38								438840	1105400	6	F6:4566	MM_AJ_W16_MeCN_050321_run1.raw	2	0	0	0	0	0	0	0	1	1	99	106			PEAKS DB
21	19	P00432|CATA_BOVIN	R.FSTVAGESGSADTVR.D	Y	62.16	1482.7	15	-0.4	742.355	2	24.85	103480		705250			764170	0			11	F11:5408	MM_AJ_Y8_MeCN_150321_run1.raw	3	1	0	1	0	0	1	0	0	0	113	127			PEAKS DB
21	19	P00432|CATA_BOVIN	K.FYTEDGNWDLVGNNTPIFFIR.D	Y	81.28	2517.2	21	2.5	1259.61	2	59.52	268330		9963500	2458100		16638000	5108200	445700	3015300	11	F11:16165	MM_AJ_Y8_MeCN_150321_run1.raw	17	2	0	2	2	0	2	2	2	1	136	156			PEAKS DB
21	19	P00432|CATA_BOVIN	R.DALLFPSFIHSQK.R	Y	63.66	1501.79	13	3	501.606	3	45.54	2627200		21181000	5102500	4128000	18449000	9352200	4017800	12747000	2	F2:11564	MM_AJ_R16_MeCN_050321_run1.raw	15	1	0	3	2	1	1	2	2	1	157	169			PEAKS DB
21	19	P00432|CATA_BOVIN	R.DALLFPSFIHSQKR.N	Y	68.48	1657.89	14	1.9	553.64	3	40.95			754340	0	2159400	2174300		6425200	2460100	6	F6:10117	MM_AJ_W16_MeCN_050321_run1.raw	8	0	0	1	0	1	1	0	2	1	157	170			PEAKS DB
21	19	P00432|CATA_BOVIN	K.DPDMVWDFWSLRPESLHQVSFLFSDR.G	Y	67.02	3208.51	26	3.1	803.137	4	61.03				1195300				526620	2303300	4	F4:13537	MM_AJ_R8_MeCN_050321_run1.raw	3	0	0	0	1	0	0	0	1	1	178	203			PEAKS DB
21	19	P00432|CATA_BOVIN	K.DPDM(+15.99)VWDFWSLRPESLHQVSFLFSDR.G	Y	29.29	3224.5	26	-0.2	807.133	4	59.41									0	10	F10:15167	MM_AJ_Y16_MeCN_150321_run1.raw	0	0	0	0	0	0	0	0	0	0	178	203	Oxidation (M)	M4:Oxidation (M):1000.00	PEAKS DB
21	19	P00432|CATA_BOVIN	R.HMNGYGSHTFK.L	Y	60.34	1277.56	11	1.8	426.862	3	18.74		4795900	4573800	496230	4686000	8547800		3150500	4921300	12	F12:3540	MM_AJ_Y18_MeCN_150321_run1.raw	10	0	1	1	1	1	1	0	1	1	211	221			PEAKS DB
21	19	P00432|CATA_BOVIN	K.LVNANGEAVYC(+57.02)K.F	Y	56.96	1336.64	12	3	669.332	2	25.99	1582200	13509000	11217000	740410	12311000	25593000	849380	2160600	10352000	8	F8:5333	MM_AJ_W8_MeCN_050321_run1.raw	12	1	1	1	1	1	1	2	1	1	222	233	Carbamidomethylation	C11:Carbamidomethylation:1000.00	PEAKS DB
21	19	P00432|CATA_BOVIN	K.FHYKTDQGIK.N	Y	45.97	1235.63	10	-0.1	412.884	3	18.87		12532000	1113700	1486800	9888000	4870700		5893600	4670500	11	F11:3557	MM_AJ_Y8_MeCN_150321_run1.raw	10	0	1	1	1	1	1	0	1	2	234	243			PEAKS DB
21	19	P00432|CATA_BOVIN	K.NLSVEDAAR.L	Y	46.38	973.483	9	2.3	487.75	2	25.76		20629000			24133000		5451800	6196400	17250000	8	F8:5260	MM_AJ_W8_MeCN_050321_run1.raw	8	0	1	0	0	1	0	1	1	1	244	252			PEAKS DB
21	19	P00432|CATA_BOVIN	R.LAHEDPDYGLR.D	Y	63	1284.61	11	1.3	429.211	3	23.14	216200		44189000	147210	1570200	44639000	1267900	494570	23291000	12	F12:4782	MM_AJ_Y18_MeCN_150321_run1.raw	15	1	0	2	1	1	2	1	1	2	253	263			PEAKS DB
21	19	P00432|CATA_BOVIN	K.VWPHGDYPLIPVGK.L	Y	43.25	1576.84	14	1.1	526.621	3	40.27	2743100		478630	4436300		15968000	13185000	16077000	24081000	3	F3:9371	MM_AJ_R18_MeCN_050321_run1.raw	11	1	0	1	1	0	1	1	1	2	302	315			PEAKS DB
21	19	P00432|CATA_BOVIN	K.LVLNRNPVNYFAEVEQLAFDPSNMPPGIEPSPDK.M	Y	73.32	3796.88	34	1.9	950.228	4	58.91		6412300		2145200	8979300	764380	807400	1662500	29125000	6	F6:15155	MM_AJ_W16_MeCN_050321_run1.raw	14	0	2	0	1	2	1	2	2	2	316	349			PEAKS DB
21	19	P00432|CATA_BOVIN	R.NPVNYFAEVEQLAFDPSNMPPGIEPSPDK.M	Y	50.41	3201.5	29	3.7	1068.18	3	61.41	879400		4057900	372500		6427400	1032000	676460	3152500	2	F2:15600	MM_AJ_R16_MeCN_050321_run1.raw	8	1	0	1	1	0	1	1	1	1	321	349			PEAKS DB
21	19	P00432|CATA_BOVIN	R.LFAYPDTHR.H	Y	51.03	1118.55	9	0.9	560.283	2	25.69		2715400			2302200		3055300	2995300	4083900	10	F10:5185	MM_AJ_Y16_MeCN_150321_run1.raw	8	0	1	0	0	1	0	1	1	1	355	363			PEAKS DB
21	19	P00432|CATA_BOVIN	R.LGPNYLQIPVNC(+57.02)PYR.A	Y	49.41	1802.91	15	3.1	601.98	3	44.89	305960		5467400	1907000		6132800		1787300	5170200	6	F6:11380	MM_AJ_W16_MeCN_050321_run1.raw	9	1	0	1	2	0	1	0	1	2	366	380	Carbamidomethylation	C12:Carbamidomethylation:1000.00	PEAKS DB
21	19	P00432|CATA_BOVIN	R.DGPMC(+57.02)MMDNQGGAPNYYPNSFSAPEHQPSALEHR.T	Y	33.29	3804.58	34	2.9	952.155	4	39.27	0								1318100	10	F10:9470	MM_AJ_Y16_MeCN_150321_run1.raw	1	0	0	0	0	0	0	0	0	1	389	422	Carbamidomethylation	C5:Carbamidomethylation:1000.00	PEAKS DB
21	19	P00432|CATA_BOVIN	R.DGPMC(+57.02)M(+15.99)MDNQGGAPNYYPNSFSAPEHQPSALEHR.T	Y	47.11	3820.58	34	0.9	956.152	4	37.77								355600		6	F6:9018	MM_AJ_W16_MeCN_050321_run1.raw	1	0	0	0	0	0	0	0	1	0	389	422	Carbamidomethylation	C5:Carbamidomethylation:1000.00;M6:Oxidation (M):6.59	PEAKS DB
21	19	P00432|CATA_BOVIN	R.THFSGDVQR.F	Y	50.39	1045.49	9	0.8	523.755	2	18.67		2916600	3762300	548790	4363900	11858000	1159300	5963700		9	F9:4186	MM_AJ_Y0_MeCN_150321_run1.raw	11	0	2	1	1	1	1	1	1	0	423	431			PEAKS DB
21	19	P00432|CATA_BOVIN	R.FNSANDDNVTQVR.T	Y	59.25	1478.67	13	0.4	740.345	2	23.79		18077000	9712600	834560	21855000	31215000		5646800	25571000	12	F12:4995	MM_AJ_Y18_MeCN_150321_run1.raw	13	0	2	1	1	2	1	0	1	1	432	444			PEAKS DB
21	19	P00432|CATA_BOVIN	K.RLC(+57.02)ENIAGHLK.D	Y	55.69	1309.69	11	1.3	437.572	3	23.86	225930	2737600	1863500	76723	1581900	2864700	204800	240350	1945600	3	F3:4395	MM_AJ_R18_MeCN_050321_run1.raw	13	1	2	1	1	1	1	1	2	1	458	468	Carbamidomethylation	C3:Carbamidomethylation:1000.00	PEAKS DB
21	19	P00432|CATA_BOVIN	R.LC(+57.02)ENIAGHLK.D	Y	32.45	1153.59	10	1.2	577.804	2	22.41		1691800				2930900	813390		1086900	11	F11:4677	MM_AJ_Y8_MeCN_150321_run1.raw	5	0	1	0	0	0	1	1	0	1	459	468	Carbamidomethylation	C2:Carbamidomethylation:1000.00	PEAKS DB
21	19	P00432|CATA_BOVIN	K.DAQLFIQK.K	Y	21.42	961.523	8	1.7	481.77	2	34.08				341190						4	F4:6780	MM_AJ_R8_MeCN_050321_run1.raw	1	0	0	0	1	0	0	0	0	0	469	476			PEAKS DB
21	19	P00432|CATA_BOVIN	K.DAQLFIQKK.A	Y	30.72	1089.62	9	2.9	545.818	2	27.18				609380			1045800			7	F7:5766	MM_AJ_W18_MeCN_050321_run1.raw	5	0	0	0	1	0	0	2	0	0	469	477			PEAKS DB
21	19	P00432|CATA_BOVIN	K.NFSDVHPEYGSR.I	Y	54.46	1406.62	12	0.9	704.319	2	25.92	3298600	30912000	19543000	2107900	32537000	50148000	8555200	12064000	42708000	8	F8:5315	MM_AJ_W8_MeCN_050321_run1.raw	23	2	2	2	2	2	2	2	2	2	481	492			PEAKS DB
21	19	P00432|CATA_BOVIN	R.IQALLDK.Y	Y	34.3	799.48	7	2.2	400.748	2	28.3	0	0		413830	0	0		5187800	9941900	7	F7:6065	MM_AJ_W18_MeCN_050321_run1.raw	4	0	0	0	1	0	0	0	1	1	493	499			PEAKS DB
21	19	P00432|CATA_BOVIN	R.IQALLDKYNEEKPK.N	Y	47.08	1687.91	14	1.8	422.987	4	26.27	934830						723820		4721400	1	F1:4563	MM_AJ_R0_MeCN_050321_run1.raw	5	1	0	0	0	0	0	1	0	1	493	506			PEAKS DB
17	20	tr|A5D7M6|A5D7M6_BOVIN	R.SFSTASAITPSVSR.T	N	48.33	1409.72	14	1.8	705.866	2	32.72	10120000	4391100	12001000	220830	6264100	17409000	10483000	6962600	18086000	3	F3:6934	MM_AJ_R18_MeCN_050321_run1.raw	13	2	1	1	1	1	1	1	1	1	16	29			PEAKS DB
17	20	tr|A5D7M6|A5D7M6_BOVIN	R.TSFTSVSR.S	N	46.22	883.44	8	1.9	442.728	2	23.7										7	F7:4845	MM_AJ_W18_MeCN_050321_run1.raw	1	0	0	0	0	0	0	0	0	0	30	37			PEAKS DB
17	20	tr|A5D7M6|A5D7M6_BOVIN	R.SGGGGGGGFGR.V	N	57.73	864.384	11	1.8	433.2	2	18.52	5071800	2298100	3516100	266020	10337000		565550	912270	1231300	10	F10:2976	MM_AJ_Y16_MeCN_150321_run1.raw	15	4	2	1	1	1	0	1	1	1	38	48			PEAKS DB
17	20	tr|A5D7M6|A5D7M6_BOVIN	R.SLYNLGGSK.R	N	40.04	937.487	9	1.7	469.752	2	29.13	5626100				2610300	10281000	4742700			1	F1:5236	MM_AJ_R0_MeCN_050321_run1.raw	5	1	0	0	0	1	1	1	0	0	64	72			PEAKS DB
17	20	tr|A5D7M6|A5D7M6_BOVIN	R.SLYNLGGSKR.I	N	43.31	1093.59	10	3.1	547.803	2	25.41						8021700		3212600	10140000	6	F6:5614	MM_AJ_W16_MeCN_050321_run1.raw	3	0	0	0	0	0	1	0	1	1	64	73			PEAKS DB
17	20	tr|A5D7M6|A5D7M6_BOVIN	R.VRTEEREQIK.T	N	30.26	1286.69	10	0.7	644.355	2	18.01		4889900				14307000			24985000	12	F12:3290	MM_AJ_Y18_MeCN_150321_run1.raw	8	0	1	0	0	0	2	0	0	1	165	174			PEAKS DB
17	20	tr|A5D7M6|A5D7M6_BOVIN	K.FASFIDK.V	N	46.25	826.423	7	1.6	414.219	2	33.27	32523000	52520000	264830000	3471700	54153000	246120000	124080000	92488000	272470000	4	F4:6559	MM_AJ_R8_MeCN_050321_run1.raw	14	1	1	3	1	1	1	1	2	1	180	186			PEAKS DB
17	20	tr|A5D7M6|A5D7M6_BOVIN	K.FASFIDKVR.F	N	47.61	1081.59	9	2.1	541.804	2	32.48						6533000	7802800	1566400	7563800	3	F3:6906	MM_AJ_R18_MeCN_050321_run1.raw	7	0	0	0	0	0	1	1	1	1	180	188			PEAKS DB
17	20	tr|A5D7M6|A5D7M6_BOVIN	K.VRFLEQQNK.V	N	27.67	1160.63	9	2.6	581.324	2	23.18		2787400			3116700		1023100	4676200	5340200	5	F5:4784	MM_AJ_W0_MeCN_050321_run1.raw	7	0	1	0	0	1	0	1	1	1	187	195			PEAKS DB
17	20	tr|A5D7M6|A5D7M6_BOVIN	R.FLEQQNK.V	N	21.22	905.461	7	2.1	453.738	2	20.72										12	F12:4134	MM_AJ_Y18_MeCN_150321_run1.raw	1	0	0	0	0	0	0	0	0	0	189	195			PEAKS DB
17	20	tr|A5D7M6|A5D7M6_BOVIN	R.FLEQQNKVLDTK.W	N	32.77	1461.78	12	2.1	731.9	2	26.8	11820000							1000200		1	F1:4705	MM_AJ_R0_MeCN_050321_run1.raw	5	2	0	0	0	0	0	0	2	0	189	200			PEAKS DB
17	20	tr|A5D7M6|A5D7M6_BOVIN	K.WALLQEQGTK.T	N	23.31	1172.62	10	4.9	587.32	2	37.61					705700					8	F8:8681	MM_AJ_W8_MeCN_050321_run1.raw	1	0	0	0	0	1	0	0	0	0	201	210			PEAKS DB
17	20	tr|A5D7M6|A5D7M6_BOVIN	R.GRLDSELR.N	N	23.81	944.504	8	-0.5	473.259	2	19.4			19295000							9	F9:4470	MM_AJ_Y0_MeCN_150321_run1.raw	1	0	0	1	0	0	0	0	0	0	239	246			PEAKS DB
17	20	tr|A5D7M6|A5D7M6_BOVIN	R.NMQDLVEDFK.N	N	40.6	1237.56	10	0.6	619.79	2	42.9	1574300	4126400	14328000	303890	5401900	9261100	6745300	3757800	6348600	9	F9:11565	MM_AJ_Y0_MeCN_150321_run1.raw	10	1	1	1	1	1	1	1	1	1	247	256			PEAKS DB
17	20	tr|A5D7M6|A5D7M6_BOVIN	R.NM(+15.99)QDLVEDFK.N	N	16.12	1253.56	10	0.6	627.788	2	33.73			250250							9	F9:8685	MM_AJ_Y0_MeCN_150321_run1.raw	1	0	0	1	0	0	0	0	0	0	247	256	Oxidation (M)	M2:Oxidation (M):1000.00	PEAKS DB
17	20	tr|A5D7M6|A5D7M6_BOVIN	R.NMQDLVEDFKNKYEDEINKR.T	N	54.49	2527.2	20	3.9	506.45	5	45.18	3261200					0		1824000	2430900	6	F6:11496	MM_AJ_W16_MeCN_050321_run1.raw	5	1	0	0	0	0	0	0	1	1	247	266			PEAKS DB
17	20	tr|A5D7M6|A5D7M6_BOVIN	K.NKYEDEINK.R	N	25.73	1151.55	9	0.2	576.78	2	19.13			2958100			6223400			3796200	10	F10:3233	MM_AJ_Y16_MeCN_150321_run1.raw	5	0	0	1	0	0	1	0	0	1	257	265			PEAKS DB
17	20	tr|A5D7M6|A5D7M6_BOVIN	K.NKYEDEINKR.T	N	56.8	1307.65	10	0.7	436.89	3	20.49	49084000	109350000	244000000	13035000	69847000	367360000	423980000	174440000	212430000	3	F3:3467	MM_AJ_R18_MeCN_050321_run1.raw	40	2	2	2	2	2	2	11	7	2	257	266			PEAKS DB
17	20	tr|A5D7M6|A5D7M6_BOVIN	K.YEDEINKR.T	N	48.63	1065.51	8	2	533.763	2	18.7			1747800		404540	4577800	144870	637450	2814200	10	F10:3040	MM_AJ_Y16_MeCN_150321_run1.raw	7	0	0	1	0	1	1	1	1	1	259	266			PEAKS DB
17	20	tr|A5D7M6|A5D7M6_BOVIN	R.TTAENEFVMLK.K	N	28.53	1281.63	11	2.2	641.822	2	36.34			0							9	F9:9481	MM_AJ_Y0_MeCN_150321_run1.raw	0	0	0	0	0	0	0	0	0	0	267	277			PEAKS DB
17	20	tr|A5D7M6|A5D7M6_BOVIN	R.TTAENEFVMLKK.D	N	37.96	1409.72	12	0.5	705.869	2	28.64	67790	7295900	36497000	292750	5695100	39672000	8202600	8546300	26997000	11	F11:6562	MM_AJ_Y8_MeCN_150321_run1.raw	22	1	2	2	2	2	2	1	2	2	267	278			PEAKS DB
17	20	tr|A5D7M6|A5D7M6_BOVIN	R.TTAENEFVM(+15.99)LKK.D	N	21.26	1425.72	12	3.3	476.248	3	28.35	0	648600								5	F5:6202	MM_AJ_W0_MeCN_050321_run1.raw	3	0	1	0	0	0	0	0	0	0	267	278	Oxidation (M)	M9:Oxidation (M):1000.00	PEAKS DB
17	20	tr|A5D7M6|A5D7M6_BOVIN	K.KDVDAAYMNKVELEAK.V	N	52.7	1822.91	16	-0.9	608.644	3	27.45			0			0				9	F9:6776	MM_AJ_Y0_MeCN_150321_run1.raw	0	0	0	0	0	0	0	0	0	0	278	293			PEAKS DB
17	20	tr|A5D7M6|A5D7M6_BOVIN	K.DVDAAYMNK.V	N	18.78	1025.45	9	-0.7	513.731	2	25.1		593310			406760		363340		0	10	F10:5029	MM_AJ_Y16_MeCN_150321_run1.raw	3	0	1	0	0	1	0	1	0	0	279	287			PEAKS DB
17	20	tr|A5D7M6|A5D7M6_BOVIN	K.DVDAAYMNKVELEAK.V	N	64.53	1694.82	15	1.4	848.418	2	35.38	1497800		2258300				6419600		2257800	2	F2:8340	MM_AJ_R16_MeCN_050321_run1.raw	11	2	0	2	0	0	0	2	0	2	279	293			PEAKS DB
17	20	tr|A5D7M6|A5D7M6_BOVIN	K.DVDAAYMNKVELEAKVDALMDEINFMK.M	N	60.13	3101.48	27	1.8	776.378	4	57.52									3778500	10	F10:14703	MM_AJ_Y16_MeCN_150321_run1.raw	2	0	0	0	0	0	0	0	0	1	279	305			PEAKS DB
17	20	tr|A5D7M6|A5D7M6_BOVIN	K.VDALMDEINFMK.M	N	42.54	1424.67	12	3.8	713.344	2	50.05	1949400						9997300			2	F2:12865	MM_AJ_R16_MeCN_050321_run1.raw	2	1	0	0	0	0	0	1	0	0	294	305			PEAKS DB
17	20	tr|A5D7M6|A5D7M6_BOVIN	K.VDALM(+15.99)DEINFMK.M	N	17.84	1440.66	12	3.5	721.341	2	43.67			200430							9	F9:11872	MM_AJ_Y0_MeCN_150321_run1.raw	1	0	0	1	0	0	0	0	0	0	294	305	Oxidation (M)	M5:Oxidation (M):37.35	PEAKS DB
17	20	tr|A5D7M6|A5D7M6_BOVIN	K.VDALMDEINFM(+15.99)K.M	N	18.03	1440.66	12	2.7	721.341	2	44.31	153930						232420			1	F1:9019	MM_AJ_R0_MeCN_050321_run1.raw	2	1	0	0	0	0	0	1	0	0	294	305		M11:Oxidation (M):10.62	PEAKS DB
17	20	tr|A5D7M6|A5D7M6_BOVIN	K.MFFDAELSQMQTHVSDTSVVLSMDNNR.S	N	45.32	3101.39	27	1.9	1034.81	3	51.67			0						3222300	12	F12:13138	MM_AJ_Y18_MeCN_150321_run1.raw	2	0	0	0	0	0	0	0	0	1	306	332			PEAKS DB
17	20	tr|A5D7M6|A5D7M6_BOVIN	R.SLDLDSIIAEVK.A	N	60.06	1301.71	12	0	434.91	3	52.43	69712000	267370000	455780000	41256000	92457000	958060000	759530000	503850000	976190000	11	F11:14214	MM_AJ_Y8_MeCN_150321_run1.raw	43	4	2	3	4	2	4	4	6	4	333	344			PEAKS DB
17	20	tr|A5D7M6|A5D7M6_BOVIN	R.SRTEAESWYQTK.Y	N	60.36	1484.69	12	2.5	495.905	3	25.76	5512400	2639300	24869000		4128100	27935000	5951300	1882400	11917000	2	F2:5660	MM_AJ_R16_MeCN_050321_run1.raw	22	2	2	2	0	2	2	2	2	2	354	365			PEAKS DB
17	20	tr|A5D7M6|A5D7M6_BOVIN	R.SRTEAESWYQTKYEELQQTAGR.H	N	90.36	2660.25	22	2.1	666.07	4	35.14	1800700	8236000	1813400	372480	1979500	10173000	18283000	8681900	34359000	12	F12:8165	MM_AJ_Y18_MeCN_150321_run1.raw	20	2	2	1	1	1	2	2	2	2	354	375			PEAKS DB
17	20	tr|A5D7M6|A5D7M6_BOVIN	R.TEAESWYQTK.Y	N	43.72	1241.56	10	-0.5	621.785	2	27.36	528980		1582400			1407500			365720	10	F10:5688	MM_AJ_Y16_MeCN_150321_run1.raw	4	1	0	1	0	0	1	0	0	1	356	365			PEAKS DB
17	20	tr|A5D7M6|A5D7M6_BOVIN	R.TEAESWYQTKYEELQQTAGR.H	N	76.2	2417.11	20	0.5	806.712	3	38.39	1794500	0	0			1775700	2591400	1807700	2305100	12	F12:9244	MM_AJ_Y18_MeCN_150321_run1.raw	8	1	0	0	0	0	1	1	1	1	356	375			PEAKS DB
17	20	tr|A5D7M6|A5D7M6_BOVIN	K.YEELQQTAGR.H	N	58.97	1193.57	10	1.9	597.792	2	23.97	8974100	4690000	18364000		5436200	33474000	8946100	11273000	15914000	6	F6:5191	MM_AJ_W16_MeCN_050321_run1.raw	11	1	1	1	0	1	1	1	1	1	366	375			PEAKS DB
17	20	tr|A5D7M6|A5D7M6_BOVIN	R.NTKHEISEMNR.M	N	57.91	1357.64	11	-0.1	679.828	2	18.08			9379900			17988000	370020		10393000	10	F10:2857	MM_AJ_Y16_MeCN_150321_run1.raw	9	0	0	2	0	0	2	1	0	2	382	392			PEAKS DB
17	20	tr|A5D7M6|A5D7M6_BOVIN	K.HEISEMNR.M	N	28.92	1014.46	8	0.6	508.235	2	18.64			5259300			10424000	1829700	1545500		9	F9:4180	MM_AJ_Y0_MeCN_150321_run1.raw	4	0	0	1	0	0	1	1	1	0	385	392			PEAKS DB
17	20	tr|A5D7M6|A5D7M6_BOVIN	R.LRSEIDNVK.K	N	29.61	1072.59	9	-72	537.263	2	21.12	684010	11857000			5577700	30847000	11966000	8416700		5	F5:4260	MM_AJ_W0_MeCN_050321_run1.raw	9	1	2	0	0	1	1	1	1	0	397	405			PEAKS DB
17	20	tr|A5D7M6|A5D7M6_BOVIN	R.LRSEIDNVKK.Q	N	47	1200.68	10	2.1	401.236	3	20.06	16078000	8319100	176760000		10868000	261550000	87105000	31828000	106510000	3	F3:3344	MM_AJ_R18_MeCN_050321_run1.raw	23	2	4	2	0	1	2	2	2	2	397	406			PEAKS DB
17	20	tr|A5D7M6|A5D7M6_BOVIN	K.KQC(+57.02)ANLQNAIADAEQR.G	N	59.48	1828.88	16	0.6	610.636	3	31.1		246940	4956400			5427600	938130		1535500	3	F3:6530	MM_AJ_R18_MeCN_050321_run1.raw	7	0	1	1	0	0	1	1	0	1	406	421	Carbamidomethylation	C3:Carbamidomethylation:1000.00	PEAKS DB
17	20	tr|A5D7M6|A5D7M6_BOVIN	K.QC(+57.02)ANLQNAIADAEQR.G	N	59.26	1700.79	15	2.3	851.404	2	35.22	0		1658500			1635900				11	F11:8711	MM_AJ_Y8_MeCN_150321_run1.raw	2	0	0	1	0	0	1	0	0	0	407	421	Carbamidomethylation	C2:Carbamidomethylation:1000.00	PEAKS DB
17	20	tr|A5D7M6|A5D7M6_BOVIN	K.QC(+57.02)ANLQNAIADAEQRGELALK.D	N	31.42	2312.15	21	1.5	771.727	3	44.51									2213700	3	F3:10784	MM_AJ_R18_MeCN_050321_run1.raw	2	0	0	0	0	0	0	0	0	1	407	427	Carbamidomethylation	C2:Carbamidomethylation:1000.00	PEAKS DB
17	20	tr|A5D7M6|A5D7M6_BOVIN	R.LLREYQELMNTK.L	N	51	1536.8	12	-2.7	769.404	2	35.27		137180					177820			2	F2:8320	MM_AJ_R16_MeCN_050321_run1.raw	4	0	1	0	0	0	0	1	0	0	450	461			PEAKS DB
17	20	tr|A5D7M6|A5D7M6_BOVIN	R.EYQELMNTK.L	N	34.29	1154.53	9	1	578.272	2	26.43	1098200		17668000		865420	16964000	3575700	895300	4609100	11	F11:5879	MM_AJ_Y8_MeCN_150321_run1.raw	10	1	0	2	0	1	1	2	1	1	453	461			PEAKS DB
17	20	tr|A5D7M6|A5D7M6_BOVIN	R.EYQELM(+15.99)NTK.L	N	27.51	1170.52	9	3.5	586.271	2	23.12	498770		1162800				406510		1119300	2	F2:4973	MM_AJ_R16_MeCN_050321_run1.raw	4	1	0	1	0	0	0	1	0	1	453	461	Oxidation (M)	M6:Oxidation (M):1000.00	PEAKS DB
17	20	tr|A5D7M6|A5D7M6_BOVIN	K.LALDVEIATYR.K	N	58.91	1262.69	11	1.3	632.352	2	43.54	28738000	200070	48921000					785870	17961000	1	F1:8767	MM_AJ_R0_MeCN_050321_run1.raw	13	1	1	7	0	0	0	0	1	1	462	472			PEAKS DB
17	20	tr|A5D7M6|A5D7M6_BOVIN	K.LALDVEIATYRK.L	N	36.36	1390.78	12	0.9	464.602	3	36.8			0				3878200		6139300	3	F3:8175	MM_AJ_R18_MeCN_050321_run1.raw	3	0	0	0	0	0	0	1	0	1	462	473			PEAKS DB
17	20	tr|A5D7M6|A5D7M6_BOVIN	R.KLLEGEEC(+57.02)R.L	N	40.84	1132.55	9	1.9	567.286	2	20.67	921360	3776400	10556000		3628900	15858000	4725800	2012100	5888400	5	F5:4139	MM_AJ_W0_MeCN_050321_run1.raw	11	1	1	1	0	1	1	1	1	1	473	481	Carbamidomethylation	C8:Carbamidomethylation:1000.00	PEAKS DB
17	20	tr|A5D7M6|A5D7M6_BOVIN	K.LLEGEEC(+57.02)R.L	N	16.23	1004.46	8	0.3	503.237	2	20.83									15431000	10	F10:3745	MM_AJ_Y16_MeCN_150321_run1.raw	1	0	0	0	0	0	0	0	0	1	474	481	Carbamidomethylation	C7:Carbamidomethylation:1000.00	PEAKS DB
17	20	tr|A5D7M6|A5D7M6_BOVIN	K.FVSTTSSSR.K	N	23.37	970.472	9	-1.5	486.243	2	21.14	2095500							60051		1	F1:3372	MM_AJ_R0_MeCN_050321_run1.raw	2	1	0	0	0	0	0	0	1	0	584	592			PEAKS DB
17	21	Q5XQN5|K2C5_BOVIN	R.SFSTASAITPSVSR.T	N	48.33	1409.72	14	1.8	705.866	2	32.72	10120000	4391100	12001000	220830	6264100	17409000	10483000	6962600	18086000	3	F3:6934	MM_AJ_R18_MeCN_050321_run1.raw	13	2	1	1	1	1	1	1	1	1	16	29			PEAKS DB
17	21	Q5XQN5|K2C5_BOVIN	R.TSFTSVSR.S	N	46.22	883.44	8	1.9	442.728	2	23.7										7	F7:4845	MM_AJ_W18_MeCN_050321_run1.raw	1	0	0	0	0	0	0	0	0	0	30	37			PEAKS DB
17	21	Q5XQN5|K2C5_BOVIN	R.SGGGGGGGFGR.V	N	57.73	864.384	11	1.8	433.2	2	18.52	5071800	2298100	3516100	266020	10337000		565550	912270	1231300	10	F10:2976	MM_AJ_Y16_MeCN_150321_run1.raw	15	4	2	1	1	1	0	1	1	1	38	48			PEAKS DB
17	21	Q5XQN5|K2C5_BOVIN	R.SLYNLGGSK.R	N	40.04	937.487	9	1.7	469.752	2	29.13	5626100				2610300	10281000	4742700			1	F1:5236	MM_AJ_R0_MeCN_050321_run1.raw	5	1	0	0	0	1	1	1	0	0	64	72			PEAKS DB
17	21	Q5XQN5|K2C5_BOVIN	R.SLYNLGGSKR.I	N	43.31	1093.59	10	3.1	547.803	2	25.41						8021700		3212600	10140000	6	F6:5614	MM_AJ_W16_MeCN_050321_run1.raw	3	0	0	0	0	0	1	0	1	1	64	73			PEAKS DB
17	21	Q5XQN5|K2C5_BOVIN	R.VRTEEREQIK.T	N	30.26	1286.69	10	0.7	644.355	2	18.01		4889900				14307000			24985000	12	F12:3290	MM_AJ_Y18_MeCN_150321_run1.raw	8	0	1	0	0	0	2	0	0	1	165	174			PEAKS DB
17	21	Q5XQN5|K2C5_BOVIN	K.FASFIDK.V	N	46.25	826.423	7	1.6	414.219	2	33.27	32523000	52520000	264830000	3471700	54153000	246120000	124080000	92488000	272470000	4	F4:6559	MM_AJ_R8_MeCN_050321_run1.raw	14	1	1	3	1	1	1	1	2	1	180	186			PEAKS DB
17	21	Q5XQN5|K2C5_BOVIN	K.FASFIDKVR.F	N	47.61	1081.59	9	2.1	541.804	2	32.48						6533000	7802800	1566400	7563800	3	F3:6906	MM_AJ_R18_MeCN_050321_run1.raw	7	0	0	0	0	0	1	1	1	1	180	188			PEAKS DB
17	21	Q5XQN5|K2C5_BOVIN	K.VRFLEQQNK.V	N	27.67	1160.63	9	2.6	581.324	2	23.18		2787400			3116700		1023100	4676200	5340200	5	F5:4784	MM_AJ_W0_MeCN_050321_run1.raw	7	0	1	0	0	1	0	1	1	1	187	195			PEAKS DB
17	21	Q5XQN5|K2C5_BOVIN	R.FLEQQNK.V	N	21.22	905.461	7	2.1	453.738	2	20.72										12	F12:4134	MM_AJ_Y18_MeCN_150321_run1.raw	1	0	0	0	0	0	0	0	0	0	189	195			PEAKS DB
17	21	Q5XQN5|K2C5_BOVIN	R.FLEQQNKVLDTK.W	N	32.77	1461.78	12	2.1	731.9	2	26.8	11820000							1000200		1	F1:4705	MM_AJ_R0_MeCN_050321_run1.raw	5	2	0	0	0	0	0	0	2	0	189	200			PEAKS DB
17	21	Q5XQN5|K2C5_BOVIN	K.WALLQEQGTK.T	N	23.31	1172.62	10	4.9	587.32	2	37.61					705700					8	F8:8681	MM_AJ_W8_MeCN_050321_run1.raw	1	0	0	0	0	1	0	0	0	0	201	210			PEAKS DB
17	21	Q5XQN5|K2C5_BOVIN	R.GRLDSELR.N	N	23.81	944.504	8	-0.5	473.259	2	19.4			19295000							9	F9:4470	MM_AJ_Y0_MeCN_150321_run1.raw	1	0	0	1	0	0	0	0	0	0	239	246			PEAKS DB
17	21	Q5XQN5|K2C5_BOVIN	R.NMQDLVEDFK.N	N	40.6	1237.56	10	0.6	619.79	2	42.9	1574300	4126400	14328000	303890	5401900	9261100	6745300	3757800	6348600	9	F9:11565	MM_AJ_Y0_MeCN_150321_run1.raw	10	1	1	1	1	1	1	1	1	1	247	256			PEAKS DB
17	21	Q5XQN5|K2C5_BOVIN	R.NM(+15.99)QDLVEDFK.N	N	16.12	1253.56	10	0.6	627.788	2	33.73			250250							9	F9:8685	MM_AJ_Y0_MeCN_150321_run1.raw	1	0	0	1	0	0	0	0	0	0	247	256	Oxidation (M)	M2:Oxidation (M):1000.00	PEAKS DB
17	21	Q5XQN5|K2C5_BOVIN	R.NMQDLVEDFKNKYEDEINKR.T	N	54.49	2527.2	20	3.9	506.45	5	45.18	3261200					0		1824000	2430900	6	F6:11496	MM_AJ_W16_MeCN_050321_run1.raw	5	1	0	0	0	0	0	0	1	1	247	266			PEAKS DB
17	21	Q5XQN5|K2C5_BOVIN	K.NKYEDEINK.R	N	25.73	1151.55	9	0.2	576.78	2	19.13			2958100			6223400			3796200	10	F10:3233	MM_AJ_Y16_MeCN_150321_run1.raw	5	0	0	1	0	0	1	0	0	1	257	265			PEAKS DB
17	21	Q5XQN5|K2C5_BOVIN	K.NKYEDEINKR.T	N	56.8	1307.65	10	0.7	436.89	3	20.49	49084000	109350000	244000000	13035000	69847000	367360000	423980000	174440000	212430000	3	F3:3467	MM_AJ_R18_MeCN_050321_run1.raw	40	2	2	2	2	2	2	11	7	2	257	266			PEAKS DB
17	21	Q5XQN5|K2C5_BOVIN	K.YEDEINKR.T	N	48.63	1065.51	8	2	533.763	2	18.7			1747800		404540	4577800	144870	637450	2814200	10	F10:3040	MM_AJ_Y16_MeCN_150321_run1.raw	7	0	0	1	0	1	1	1	1	1	259	266			PEAKS DB
17	21	Q5XQN5|K2C5_BOVIN	R.TTAENEFVMLK.K	N	28.53	1281.63	11	2.2	641.822	2	36.34			0							9	F9:9481	MM_AJ_Y0_MeCN_150321_run1.raw	0	0	0	0	0	0	0	0	0	0	267	277			PEAKS DB
17	21	Q5XQN5|K2C5_BOVIN	R.TTAENEFVMLKK.D	N	37.96	1409.72	12	0.5	705.869	2	28.64	67790	7295900	36497000	292750	5695100	39672000	8202600	8546300	26997000	11	F11:6562	MM_AJ_Y8_MeCN_150321_run1.raw	22	1	2	2	2	2	2	1	2	2	267	278			PEAKS DB
17	21	Q5XQN5|K2C5_BOVIN	R.TTAENEFVM(+15.99)LKK.D	N	21.26	1425.72	12	3.3	476.248	3	28.35	0	648600								5	F5:6202	MM_AJ_W0_MeCN_050321_run1.raw	3	0	1	0	0	0	0	0	0	0	267	278	Oxidation (M)	M9:Oxidation (M):1000.00	PEAKS DB
17	21	Q5XQN5|K2C5_BOVIN	K.KDVDAAYMNKVELEAK.V	N	52.7	1822.91	16	-0.9	608.644	3	27.45			0			0				9	F9:6776	MM_AJ_Y0_MeCN_150321_run1.raw	0	0	0	0	0	0	0	0	0	0	278	293			PEAKS DB
17	21	Q5XQN5|K2C5_BOVIN	K.DVDAAYMNK.V	N	18.78	1025.45	9	-0.7	513.731	2	25.1		593310			406760		363340		0	10	F10:5029	MM_AJ_Y16_MeCN_150321_run1.raw	3	0	1	0	0	1	0	1	0	0	279	287			PEAKS DB
17	21	Q5XQN5|K2C5_BOVIN	K.DVDAAYMNKVELEAK.V	N	64.53	1694.82	15	1.4	848.418	2	35.38	1497800		2258300				6419600		2257800	2	F2:8340	MM_AJ_R16_MeCN_050321_run1.raw	11	2	0	2	0	0	0	2	0	2	279	293			PEAKS DB
17	21	Q5XQN5|K2C5_BOVIN	K.DVDAAYMNKVELEAKVDALMDEINFMK.M	N	60.13	3101.48	27	1.8	776.378	4	57.52									3778500	10	F10:14703	MM_AJ_Y16_MeCN_150321_run1.raw	2	0	0	0	0	0	0	0	0	1	279	305			PEAKS DB
17	21	Q5XQN5|K2C5_BOVIN	K.VDALMDEINFMK.M	N	42.54	1424.67	12	3.8	713.344	2	50.05	1949400						9997300			2	F2:12865	MM_AJ_R16_MeCN_050321_run1.raw	2	1	0	0	0	0	0	1	0	0	294	305			PEAKS DB
17	21	Q5XQN5|K2C5_BOVIN	K.VDALM(+15.99)DEINFMK.M	N	17.84	1440.66	12	3.5	721.341	2	43.67			200430							9	F9:11872	MM_AJ_Y0_MeCN_150321_run1.raw	1	0	0	1	0	0	0	0	0	0	294	305	Oxidation (M)	M5:Oxidation (M):37.35	PEAKS DB
17	21	Q5XQN5|K2C5_BOVIN	K.VDALMDEINFM(+15.99)K.M	N	18.03	1440.66	12	2.7	721.341	2	44.31	153930						232420			1	F1:9019	MM_AJ_R0_MeCN_050321_run1.raw	2	1	0	0	0	0	0	1	0	0	294	305		M11:Oxidation (M):10.62	PEAKS DB
17	21	Q5XQN5|K2C5_BOVIN	K.MFFDAELSQMQTHVSDTSVVLSMDNNR.S	N	45.32	3101.39	27	1.9	1034.81	3	51.67			0						3222300	12	F12:13138	MM_AJ_Y18_MeCN_150321_run1.raw	2	0	0	0	0	0	0	0	0	1	306	332			PEAKS DB
17	21	Q5XQN5|K2C5_BOVIN	R.SLDLDSIIAEVK.A	N	60.06	1301.71	12	0	434.91	3	52.43	69712000	267370000	455780000	41256000	92457000	958060000	759530000	503850000	976190000	11	F11:14214	MM_AJ_Y8_MeCN_150321_run1.raw	43	4	2	3	4	2	4	4	6	4	333	344			PEAKS DB
17	21	Q5XQN5|K2C5_BOVIN	R.SRTEAESWYQTK.Y	N	60.36	1484.69	12	2.5	495.905	3	25.76	5512400	2639300	24869000		4128100	27935000	5951300	1882400	11917000	2	F2:5660	MM_AJ_R16_MeCN_050321_run1.raw	22	2	2	2	0	2	2	2	2	2	354	365			PEAKS DB
17	21	Q5XQN5|K2C5_BOVIN	R.SRTEAESWYQTKYEELQQTAGR.H	N	90.36	2660.25	22	2.1	666.07	4	35.14	1800700	8236000	1813400	372480	1979500	10173000	18283000	8681900	34359000	12	F12:8165	MM_AJ_Y18_MeCN_150321_run1.raw	20	2	2	1	1	1	2	2	2	2	354	375			PEAKS DB
17	21	Q5XQN5|K2C5_BOVIN	R.TEAESWYQTK.Y	N	43.72	1241.56	10	-0.5	621.785	2	27.36	528980		1582400			1407500			365720	10	F10:5688	MM_AJ_Y16_MeCN_150321_run1.raw	4	1	0	1	0	0	1	0	0	1	356	365			PEAKS DB
17	21	Q5XQN5|K2C5_BOVIN	R.TEAESWYQTKYEELQQTAGR.H	N	76.2	2417.11	20	0.5	806.712	3	38.39	1794500	0	0			1775700	2591400	1807700	2305100	12	F12:9244	MM_AJ_Y18_MeCN_150321_run1.raw	8	1	0	0	0	0	1	1	1	1	356	375			PEAKS DB
17	21	Q5XQN5|K2C5_BOVIN	K.YEELQQTAGR.H	N	58.97	1193.57	10	1.9	597.792	2	23.97	8974100	4690000	18364000		5436200	33474000	8946100	11273000	15914000	6	F6:5191	MM_AJ_W16_MeCN_050321_run1.raw	11	1	1	1	0	1	1	1	1	1	366	375			PEAKS DB
17	21	Q5XQN5|K2C5_BOVIN	R.NTKHEISEMNR.M	N	57.91	1357.64	11	-0.1	679.828	2	18.08			9379900			17988000	370020		10393000	10	F10:2857	MM_AJ_Y16_MeCN_150321_run1.raw	9	0	0	2	0	0	2	1	0	2	382	392			PEAKS DB
17	21	Q5XQN5|K2C5_BOVIN	K.HEISEMNR.M	N	28.92	1014.46	8	0.6	508.235	2	18.64			5259300			10424000	1829700	1545500		9	F9:4180	MM_AJ_Y0_MeCN_150321_run1.raw	4	0	0	1	0	0	1	1	1	0	385	392			PEAKS DB
17	21	Q5XQN5|K2C5_BOVIN	R.LRSEIDNVK.K	N	29.61	1072.59	9	-72	537.263	2	21.12	684010	11857000			5577700	30847000	11966000	8416700		5	F5:4260	MM_AJ_W0_MeCN_050321_run1.raw	9	1	2	0	0	1	1	1	1	0	397	405			PEAKS DB
17	21	Q5XQN5|K2C5_BOVIN	R.LRSEIDNVKK.Q	N	47	1200.68	10	2.1	401.236	3	20.06	16078000	8319100	176760000		10868000	261550000	87105000	31828000	106510000	3	F3:3344	MM_AJ_R18_MeCN_050321_run1.raw	23	2	4	2	0	1	2	2	2	2	397	406			PEAKS DB
17	21	Q5XQN5|K2C5_BOVIN	K.KQC(+57.02)ANLQNAIADAEQR.G	N	59.48	1828.88	16	0.6	610.636	3	31.1		246940	4956400			5427600	938130		1535500	3	F3:6530	MM_AJ_R18_MeCN_050321_run1.raw	7	0	1	1	0	0	1	1	0	1	406	421	Carbamidomethylation	C3:Carbamidomethylation:1000.00	PEAKS DB
17	21	Q5XQN5|K2C5_BOVIN	K.QC(+57.02)ANLQNAIADAEQR.G	N	59.26	1700.79	15	2.3	851.404	2	35.22	0		1658500			1635900				11	F11:8711	MM_AJ_Y8_MeCN_150321_run1.raw	2	0	0	1	0	0	1	0	0	0	407	421	Carbamidomethylation	C2:Carbamidomethylation:1000.00	PEAKS DB
17	21	Q5XQN5|K2C5_BOVIN	K.QC(+57.02)ANLQNAIADAEQRGELALK.D	N	31.42	2312.15	21	1.5	771.727	3	44.51									2213700	3	F3:10784	MM_AJ_R18_MeCN_050321_run1.raw	2	0	0	0	0	0	0	0	0	1	407	427	Carbamidomethylation	C2:Carbamidomethylation:1000.00	PEAKS DB
17	21	Q5XQN5|K2C5_BOVIN	R.LLREYQELMNTK.L	N	51	1536.8	12	-2.7	769.404	2	35.27		137180					177820			2	F2:8320	MM_AJ_R16_MeCN_050321_run1.raw	4	0	1	0	0	0	0	1	0	0	450	461			PEAKS DB
17	21	Q5XQN5|K2C5_BOVIN	R.EYQELMNTK.L	N	34.29	1154.53	9	1	578.272	2	26.43	1098200		17668000		865420	16964000	3575700	895300	4609100	11	F11:5879	MM_AJ_Y8_MeCN_150321_run1.raw	10	1	0	2	0	1	1	2	1	1	453	461			PEAKS DB
17	21	Q5XQN5|K2C5_BOVIN	R.EYQELM(+15.99)NTK.L	N	27.51	1170.52	9	3.5	586.271	2	23.12	498770		1162800				406510		1119300	2	F2:4973	MM_AJ_R16_MeCN_050321_run1.raw	4	1	0	1	0	0	0	1	0	1	453	461	Oxidation (M)	M6:Oxidation (M):1000.00	PEAKS DB
17	21	Q5XQN5|K2C5_BOVIN	K.LALDVEIATYR.K	N	58.91	1262.69	11	1.3	632.352	2	43.54	28738000	200070	48921000					785870	17961000	1	F1:8767	MM_AJ_R0_MeCN_050321_run1.raw	13	1	1	7	0	0	0	0	1	1	462	472			PEAKS DB
17	21	Q5XQN5|K2C5_BOVIN	K.LALDVEIATYRK.L	N	36.36	1390.78	12	0.9	464.602	3	36.8			0				3878200		6139300	3	F3:8175	MM_AJ_R18_MeCN_050321_run1.raw	3	0	0	0	0	0	0	1	0	1	462	473			PEAKS DB
17	21	Q5XQN5|K2C5_BOVIN	R.KLLEGEEC(+57.02)R.L	N	40.84	1132.55	9	1.9	567.286	2	20.67	921360	3776400	10556000		3628900	15858000	4725800	2012100	5888400	5	F5:4139	MM_AJ_W0_MeCN_050321_run1.raw	11	1	1	1	0	1	1	1	1	1	473	481	Carbamidomethylation	C8:Carbamidomethylation:1000.00	PEAKS DB
17	21	Q5XQN5|K2C5_BOVIN	K.LLEGEEC(+57.02)R.L	N	16.23	1004.46	8	0.3	503.237	2	20.83									15431000	10	F10:3745	MM_AJ_Y16_MeCN_150321_run1.raw	1	0	0	0	0	0	0	0	0	1	474	481	Carbamidomethylation	C7:Carbamidomethylation:1000.00	PEAKS DB
17	21	Q5XQN5|K2C5_BOVIN	K.FVSTTSSSR.K	N	23.37	970.472	9	-1.5	486.243	2	21.14	2095500							60051		1	F1:3372	MM_AJ_R0_MeCN_050321_run1.raw	2	1	0	0	0	0	0	0	1	0	588	596			PEAKS DB
30	25	tr|A0A140T867|A0A140T867_BOVIN	R.LGSAGGLGSGLGGSSYSSC(+57.02)YSFGSGGSYGSGGYVSGGYGGGFGGVDGLLVGGEK.A	Y	15.54	4862.17	54	-18.1	1216.53	4	57.54						8328300				11	F11:15879	MM_AJ_Y8_MeCN_150321_run1.raw	1	0	0	0	0	0	1	0	0	0	40	93	Carbamidomethylation	C19:Carbamidomethylation:1000.00	PEAKS DB
30	25	tr|A0A140T867|A0A140T867_BOVIN	K.ATMQNLNDR.L	N	37.45	1061.49	9	1.5	531.754	2	21.58		2812300		148610	3828200		12562000	10305000		5	F5:4371	MM_AJ_W0_MeCN_050321_run1.raw	6	0	1	0	1	1	0	1	1	0	94	102			PEAKS DB
30	25	tr|A0A140T867|A0A140T867_BOVIN	K.ATM(+15.99)QNLNDR.L	N	43.81	1077.49	9	-0.1	539.751	2	20.05	311160								2025700	1	F1:3038	MM_AJ_R0_MeCN_050321_run1.raw	2	1	0	0	0	0	0	0	0	1	94	102	Oxidation (M)	M3:Oxidation (M):1000.00	PEAKS DB
30	25	tr|A0A140T867|A0A140T867_BOVIN	K.ATMQNLNDRLASYLDK.V	N	40.47	1851.91	16	1	618.313	3	40.24	1151600				1395800			3960700		3	F3:9369	MM_AJ_R18_MeCN_050321_run1.raw	6	1	0	0	0	1	0	0	1	0	94	109			PEAKS DB
30	25	tr|A0A140T867|A0A140T867_BOVIN	R.LASYLDK.V	N	28.54	808.433	7	1.3	405.224	2	23.74		537510000		8483000			187920000		852300000	10	F10:4698	MM_AJ_Y16_MeCN_150321_run1.raw	5	0	1	0	1	0	0	1	0	1	103	109			PEAKS DB
30	25	tr|A0A140T867|A0A140T867_BOVIN	R.LASYLDKVR.A	N	31.88	1063.6	9	2.6	532.81	2	27.71							1407400		4030200	2	F2:6174	MM_AJ_R16_MeCN_050321_run1.raw	2	0	0	0	0	0	0	1	0	1	103	111			PEAKS DB
30	25	tr|A0A140T867|A0A140T867_BOVIN	R.LAADDFR.T	N	18.61	806.392	7	1	404.204	2	28.2										7	F7:6037	MM_AJ_W18_MeCN_050321_run1.raw	0	0	0	0	0	0	0	0	0	0	172	178			PEAKS DB
30	25	tr|A0A140T867|A0A140T867_BOVIN	R.TKFETEQALR.V	N	44.35	1221.64	10	0.6	611.825	2	20.44	2890300	312550	1881400	10061	330420	7462900	962930	1024900	1090200	11	F11:4099	MM_AJ_Y8_MeCN_150321_run1.raw	14	1	1	1	1	1	2	2	2	1	179	188			PEAKS DB
30	25	tr|A0A140T867|A0A140T867_BOVIN	K.FETEQALR.V	N	16.77	992.493	8	1.2	497.254	2	25.85	45482									1	F1:4488	MM_AJ_R0_MeCN_050321_run1.raw	1	1	0	0	0	0	0	0	0	0	181	188			PEAKS DB
30	25	tr|A0A140T867|A0A140T867_BOVIN	R.RVLDELTLAR.A	N	54.58	1184.69	10	2.1	593.352	2	35.25	1571200	550930	0		743310	6211600	3715300	1629500		6	F6:8248	MM_AJ_W16_MeCN_050321_run1.raw	7	1	1	0	0	1	1	1	1	0	200	209			PEAKS DB
30	25	tr|A0A140T867|A0A140T867_BOVIN	R.VLDELTLAR.A	N	48.7	1028.59	9	1.9	515.302	2	37.79	31353000				267110	24680000				1	F1:7338	MM_AJ_R0_MeCN_050321_run1.raw	4	1	0	0	0	1	1	0	0	0	201	209			PEAKS DB
30	25	tr|A0A140T867|A0A140T867_BOVIN	R.KNHEEEMKALRGQVGGEINVEM(+15.99)DAAPGVDLSR.I	Y	46.12	3494.69	32	-7.5	699.94	5	33.84	304450									1	F1:6368	MM_AJ_R0_MeCN_050321_run1.raw	1	1	0	0	0	0	0	0	0	0	228	259		M22:Oxidation (M):0.74	PEAKS DB
30	25	tr|A0A140T867|A0A140T867_BOVIN	R.ILNEMRDQYEK.M	N	48.33	1437.69	11	-0.7	719.853	2	23.81	39836000		8734400	372850	10449000		13795000	15552000		9	F9:5711	MM_AJ_Y0_MeCN_150321_run1.raw	7	1	0	1	1	1	0	1	1	0	260	270			PEAKS DB
30	25	tr|A0A140T867|A0A140T867_BOVIN	K.DAEDWFFSK.T	N	25.33	1143.49	9	2.8	572.753	2	49.65	1624900									1	F1:10238	MM_AJ_R0_MeCN_050321_run1.raw	1	1	0	0	0	0	0	0	0	0	278	286			PEAKS DB
30	25	tr|A0A140T867|A0A140T867_BOVIN	K.DAEDWFFSKTEELNR.E	N	68.95	1885.85	15	1.9	943.933	2	45.93	21172000	1895600	3460100	672260	3535500	10228000	13194000	11527000	17551000	11	F11:12381	MM_AJ_Y8_MeCN_150321_run1.raw	19	2	1	2	1	1	2	1	2	2	278	292			PEAKS DB
30	25	tr|A0A140T867|A0A140T867_BOVIN	K.DAEDWFFSKTEELNREVATNSELVQSGK.S	N	24.09	3228.52	28	0.7	808.138	4	51.52								892230		6	F6:13350	MM_AJ_W16_MeCN_050321_run1.raw	1	0	0	0	0	0	0	0	1	0	278	305			PEAKS DB
30	25	tr|A0A140T867|A0A140T867_BOVIN	K.TEELNREVATNSELVQSGK.S	N	31.11	2103.04	19	-1.7	702.021	3	29.22	0									1	F1:5297	MM_AJ_R0_MeCN_050321_run1.raw	1	0	0	0	0	0	0	0	0	0	287	305			PEAKS DB
30	25	tr|A0A140T867|A0A140T867_BOVIN	K.TEELNREVATNSELVQSGKSEISELRR.T	N	46.04	3073.56	27	-5.5	769.394	4	34.1									0	10	F10:7810	MM_AJ_Y16_MeCN_150321_run1.raw	0	0	0	0	0	0	0	0	0	0	287	313			PEAKS DB
30	25	tr|A0A140T867|A0A140T867_BOVIN	R.EVATNSELVQSGK.S	N	70.26	1360.68	13	0.8	681.35	2	25	35583000	13567000	35670000		7484800	62028000	15036000	3687800	26515000	2	F2:5440	MM_AJ_R16_MeCN_050321_run1.raw	13	1	1	1	0	1	1	1	3	1	293	305			PEAKS DB
30	25	tr|A0A140T867|A0A140T867_BOVIN	R.EVATNSELVQSGKSEISELR.R	N	72.5	2175.1	20	1	726.042	3	35.46	1148300	131620	570670		537100		634460	334940	2078000	3	F3:7789	MM_AJ_R18_MeCN_050321_run1.raw	9	1	1	1	0	1	0	1	1	1	293	312			PEAKS DB
30	25	tr|A0A140T867|A0A140T867_BOVIN	R.EVATNSELVQSGKSEISELRR.T	N	71.59	2331.2	21	0.8	778.076	3	31.44	8845000	5378800	12856000		5758300	6593500	13926000	720170	83837000	11	F11:7453	MM_AJ_Y8_MeCN_150321_run1.raw	20	2	2	2	0	2	1	2	1	2	293	313			PEAKS DB
30	25	tr|A0A140T867|A0A140T867_BOVIN	K.SEISELR.R	N	19.71	832.429	7	0.8	417.222	2	25.86					1234100					8	F8:5295	MM_AJ_W8_MeCN_050321_run1.raw	1	0	0	0	0	1	0	0	0	0	306	312			PEAKS DB
30	25	tr|A0A140T867|A0A140T867_BOVIN	R.YC(+57.02)MQLSQIQGLIGSVEEQLAQLR.C	N	37.62	2663.34	23	0	888.788	3	63.25			952850							9	F9:17565	MM_AJ_Y0_MeCN_150321_run1.raw	1	0	0	1	0	0	0	0	0	0	343	365	Carbamidomethylation	C2:Carbamidomethylation:1000.00	PEAKS DB
30	25	tr|A0A140T867|A0A140T867_BOVIN	R.C(+57.02)EMEQQNQEYK.I	N	45.94	1485.59	11	2.2	743.802	2	20.76	279050	705080	937300		883550	4270800	1115500		507100	7	F7:4151	MM_AJ_W18_MeCN_050321_run1.raw	10	1	1	1	0	1	1	1	0	1	366	376	Carbamidomethylation	C1:Carbamidomethylation:1000.00	PEAKS DB
30	25	tr|A0A140T867|A0A140T867_BOVIN	R.C(+57.02)EM(+15.99)EQQNQEYK.I	N	37.21	1501.58	11	-0.1	751.798	2	18.61			368570			906130			911290	10	F10:3026	MM_AJ_Y16_MeCN_150321_run1.raw	3	0	0	1	0	0	1	0	0	1	366	376	Carbamidomethylation; Oxidation (M)	C1:Carbamidomethylation:1000.00;M3:Oxidation (M):1000.00	PEAKS DB
30	25	tr|A0A140T867|A0A140T867_BOVIN	K.TRLEQEIATYR.R	N	68.79	1378.72	11	1.7	690.369	2	30.75	22230000	4018900	51196000	203790	1159100	58318000	13392000	4713600	27079000	3	F3:6405	MM_AJ_R18_MeCN_050321_run1.raw	23	2	2	2	1	3	2	2	2	2	383	393			PEAKS DB
30	25	tr|A0A140T867|A0A140T867_BOVIN	K.TRLEQEIATYRR.L	N	51.3	1534.82	12	2.5	512.616	3	29	11299000	4429500	24860000			42165000	12612000	7122800	37102000	6	F6:6520	MM_AJ_W16_MeCN_050321_run1.raw	11	1	1	1	0	0	1	2	1	1	383	394			PEAKS DB
30	25	tr|A0A140T867|A0A140T867_BOVIN	R.LEQEIATYR.R	N	42.12	1121.57	9	1.3	561.794	2	27.75	8417400		18190000			18371000	3827200		6221400	3	F3:5520	MM_AJ_R18_MeCN_050321_run1.raw	7	1	0	1	0	0	1	1	0	1	385	393			PEAKS DB
30	25	tr|A0A140T867|A0A140T867_BOVIN	R.LEQEIATYRR.L	N	24.13	1277.67	10	1.5	426.899	3	24.49	10811000		8773700				2175500	1709500		6	F6:5358	MM_AJ_W16_MeCN_050321_run1.raw	4	1	0	1	0	0	0	1	1	0	385	394			PEAKS DB
30	25	tr|A0A140T867|A0A140T867_BOVIN	R.RLLEGEDAHLTQYK.T	N	52.67	1671.86	14	2.1	558.294	3	25.25	1688100		741560			1125900				11	F11:5536	MM_AJ_Y8_MeCN_150321_run1.raw	4	1	0	1	0	0	1	0	0	0	394	407			PEAKS DB
30	25	tr|A0A140T867|A0A140T867_BOVIN	R.LLEGEDAHLTQYK.T	N	40.28	1515.76	13	2	758.887	2	29.9	327030						443470	0		2	F2:6797	MM_AJ_R16_MeCN_050321_run1.raw	2	1	0	0	0	0	0	1	0	0	395	407			PEAKS DB
30	26	A1L595|K1C17_BOVIN	K.ATMQNLNDR.L	N	37.45	1061.49	9	1.5	531.754	2	21.58		2812300		148610	3828200		12562000	10305000		5	F5:4371	MM_AJ_W0_MeCN_050321_run1.raw	6	0	1	0	1	1	0	1	1	0	94	102			PEAKS DB
30	26	A1L595|K1C17_BOVIN	K.ATM(+15.99)QNLNDR.L	N	43.81	1077.49	9	-0.1	539.751	2	20.05	311160								2025700	1	F1:3038	MM_AJ_R0_MeCN_050321_run1.raw	2	1	0	0	0	0	0	0	0	1	94	102	Oxidation (M)	M3:Oxidation (M):1000.00	PEAKS DB
30	26	A1L595|K1C17_BOVIN	K.ATMQNLNDRLASYLDK.V	N	40.47	1851.91	16	1	618.313	3	40.24	1151600				1395800			3960700		3	F3:9369	MM_AJ_R18_MeCN_050321_run1.raw	6	1	0	0	0	1	0	0	1	0	94	109			PEAKS DB
30	26	A1L595|K1C17_BOVIN	R.LASYLDK.V	N	28.54	808.433	7	1.3	405.224	2	23.74		537510000		8483000			187920000		852300000	10	F10:4698	MM_AJ_Y16_MeCN_150321_run1.raw	5	0	1	0	1	0	0	1	0	1	103	109			PEAKS DB
30	26	A1L595|K1C17_BOVIN	R.LASYLDKVR.A	N	31.88	1063.6	9	2.6	532.81	2	27.71							1407400		4030200	2	F2:6174	MM_AJ_R16_MeCN_050321_run1.raw	2	0	0	0	0	0	0	1	0	1	103	111			PEAKS DB
30	26	A1L595|K1C17_BOVIN	R.LAADDFR.T	N	18.61	806.392	7	1	404.204	2	28.2										7	F7:6037	MM_AJ_W18_MeCN_050321_run1.raw	0	0	0	0	0	0	0	0	0	0	172	178			PEAKS DB
30	26	A1L595|K1C17_BOVIN	R.TKFETEQALR.V	N	44.35	1221.64	10	0.6	611.825	2	20.44	2890300	312550	1881400	10061	330420	7462900	962930	1024900	1090200	11	F11:4099	MM_AJ_Y8_MeCN_150321_run1.raw	14	1	1	1	1	1	2	2	2	1	179	188			PEAKS DB
30	26	A1L595|K1C17_BOVIN	K.FETEQALR.V	N	16.77	992.493	8	1.2	497.254	2	25.85	45482									1	F1:4488	MM_AJ_R0_MeCN_050321_run1.raw	1	1	0	0	0	0	0	0	0	0	181	188			PEAKS DB
30	26	A1L595|K1C17_BOVIN	R.RVLDELTLAR.A	N	54.58	1184.69	10	2.1	593.352	2	35.25	1571200	550930	0		743310	6211600	3715300	1629500		6	F6:8248	MM_AJ_W16_MeCN_050321_run1.raw	7	1	1	0	0	1	1	1	1	0	200	209			PEAKS DB
30	26	A1L595|K1C17_BOVIN	R.VLDELTLAR.A	N	48.7	1028.59	9	1.9	515.302	2	37.79	31353000				267110	24680000				1	F1:7338	MM_AJ_R0_MeCN_050321_run1.raw	4	1	0	0	0	1	1	0	0	0	201	209			PEAKS DB
30	26	A1L595|K1C17_BOVIN	R.KNHEEEMKALRGQVGGEINVEM(+15.99)DAAPGVDLSR.I	Y	46.12	3494.69	32	-7.5	699.94	5	33.84	304450									1	F1:6368	MM_AJ_R0_MeCN_050321_run1.raw	1	1	0	0	0	0	0	0	0	0	228	259		M22:Oxidation (M):0.74	PEAKS DB
30	26	A1L595|K1C17_BOVIN	R.ILNEMRDQYEK.M	N	48.33	1437.69	11	-0.7	719.853	2	23.81	39836000		8734400	372850	10449000		13795000	15552000		9	F9:5711	MM_AJ_Y0_MeCN_150321_run1.raw	7	1	0	1	1	1	0	1	1	0	260	270			PEAKS DB
30	26	A1L595|K1C17_BOVIN	K.DAEDWFFSK.T	N	25.33	1143.49	9	2.8	572.753	2	49.65	1624900									1	F1:10238	MM_AJ_R0_MeCN_050321_run1.raw	1	1	0	0	0	0	0	0	0	0	278	286			PEAKS DB
30	26	A1L595|K1C17_BOVIN	K.DAEDWFFSKTEELNR.E	N	68.95	1885.85	15	1.9	943.933	2	45.93	21172000	1895600	3460100	672260	3535500	10228000	13194000	11527000	17551000	11	F11:12381	MM_AJ_Y8_MeCN_150321_run1.raw	19	2	1	2	1	1	2	1	2	2	278	292			PEAKS DB
30	26	A1L595|K1C17_BOVIN	K.DAEDWFFSKTEELNREVATNSELVQSGK.S	N	24.09	3228.52	28	0.7	808.138	4	51.52								892230		6	F6:13350	MM_AJ_W16_MeCN_050321_run1.raw	1	0	0	0	0	0	0	0	1	0	278	305			PEAKS DB
30	26	A1L595|K1C17_BOVIN	K.TEELNREVATNSELVQSGK.S	N	31.11	2103.04	19	-1.7	702.021	3	29.22	0									1	F1:5297	MM_AJ_R0_MeCN_050321_run1.raw	1	0	0	0	0	0	0	0	0	0	287	305			PEAKS DB
30	26	A1L595|K1C17_BOVIN	K.TEELNREVATNSELVQSGKSEISELRR.T	N	46.04	3073.56	27	-5.5	769.394	4	34.1									0	10	F10:7810	MM_AJ_Y16_MeCN_150321_run1.raw	0	0	0	0	0	0	0	0	0	0	287	313			PEAKS DB
30	26	A1L595|K1C17_BOVIN	R.EVATNSELVQSGK.S	N	70.26	1360.68	13	0.8	681.35	2	25	35583000	13567000	35670000		7484800	62028000	15036000	3687800	26515000	2	F2:5440	MM_AJ_R16_MeCN_050321_run1.raw	13	1	1	1	0	1	1	1	3	1	293	305			PEAKS DB
30	26	A1L595|K1C17_BOVIN	R.EVATNSELVQSGKSEISELR.R	N	72.5	2175.1	20	1	726.042	3	35.46	1148300	131620	570670		537100		634460	334940	2078000	3	F3:7789	MM_AJ_R18_MeCN_050321_run1.raw	9	1	1	1	0	1	0	1	1	1	293	312			PEAKS DB
30	26	A1L595|K1C17_BOVIN	R.EVATNSELVQSGKSEISELRR.T	N	71.59	2331.2	21	0.8	778.076	3	31.44	8845000	5378800	12856000		5758300	6593500	13926000	720170	83837000	11	F11:7453	MM_AJ_Y8_MeCN_150321_run1.raw	20	2	2	2	0	2	1	2	1	2	293	313			PEAKS DB
30	26	A1L595|K1C17_BOVIN	K.SEISELR.R	N	19.71	832.429	7	0.8	417.222	2	25.86					1234100					8	F8:5295	MM_AJ_W8_MeCN_050321_run1.raw	1	0	0	0	0	1	0	0	0	0	306	312			PEAKS DB
30	26	A1L595|K1C17_BOVIN	R.YC(+57.02)MQLSQIQGLIGSVEEQLAQLR.C	N	37.62	2663.34	23	0	888.788	3	63.25			952850							9	F9:17565	MM_AJ_Y0_MeCN_150321_run1.raw	1	0	0	1	0	0	0	0	0	0	343	365	Carbamidomethylation	C2:Carbamidomethylation:1000.00	PEAKS DB
30	26	A1L595|K1C17_BOVIN	R.C(+57.02)EMEQQNQEYK.I	N	45.94	1485.59	11	2.2	743.802	2	20.76	279050	705080	937300		883550	4270800	1115500		507100	7	F7:4151	MM_AJ_W18_MeCN_050321_run1.raw	10	1	1	1	0	1	1	1	0	1	366	376	Carbamidomethylation	C1:Carbamidomethylation:1000.00	PEAKS DB
30	26	A1L595|K1C17_BOVIN	R.C(+57.02)EM(+15.99)EQQNQEYK.I	N	37.21	1501.58	11	-0.1	751.798	2	18.61			368570			906130			911290	10	F10:3026	MM_AJ_Y16_MeCN_150321_run1.raw	3	0	0	1	0	0	1	0	0	1	366	376	Carbamidomethylation; Oxidation (M)	C1:Carbamidomethylation:1000.00;M3:Oxidation (M):1000.00	PEAKS DB
30	26	A1L595|K1C17_BOVIN	K.TRLEQEIATYR.R	N	68.79	1378.72	11	1.7	690.369	2	30.75	22230000	4018900	51196000	203790	1159100	58318000	13392000	4713600	27079000	3	F3:6405	MM_AJ_R18_MeCN_050321_run1.raw	23	2	2	2	1	3	2	2	2	2	383	393			PEAKS DB
30	26	A1L595|K1C17_BOVIN	K.TRLEQEIATYRR.L	N	51.3	1534.82	12	2.5	512.616	3	29	11299000	4429500	24860000			42165000	12612000	7122800	37102000	6	F6:6520	MM_AJ_W16_MeCN_050321_run1.raw	11	1	1	1	0	0	1	2	1	1	383	394			PEAKS DB
30	26	A1L595|K1C17_BOVIN	R.LEQEIATYR.R	N	42.12	1121.57	9	1.3	561.794	2	27.75	8417400		18190000			18371000	3827200		6221400	3	F3:5520	MM_AJ_R18_MeCN_050321_run1.raw	7	1	0	1	0	0	1	1	0	1	385	393			PEAKS DB
30	26	A1L595|K1C17_BOVIN	R.LEQEIATYRR.L	N	24.13	1277.67	10	1.5	426.899	3	24.49	10811000		8773700				2175500	1709500		6	F6:5358	MM_AJ_W16_MeCN_050321_run1.raw	4	1	0	1	0	0	0	1	1	0	385	394			PEAKS DB
30	26	A1L595|K1C17_BOVIN	R.RLLEGEDAHLTQYK.T	N	52.67	1671.86	14	2.1	558.294	3	25.25	1688100		741560			1125900				11	F11:5536	MM_AJ_Y8_MeCN_150321_run1.raw	4	1	0	1	0	0	1	0	0	0	394	407			PEAKS DB
30	26	A1L595|K1C17_BOVIN	R.LLEGEDAHLTQYK.T	N	40.28	1515.76	13	2	758.887	2	29.9	327030						443470	0		2	F2:6797	MM_AJ_R16_MeCN_050321_run1.raw	2	1	0	0	0	0	0	1	0	0	395	407			PEAKS DB
24	32	tr|E1BKT9|E1BKT9_BOVIN	R.AELIVQPELK.Y	Y	40.47	1138.66	10	1.3	570.338	2	36.25	192040	1599900	4407200		1950800	5569300	4175100	3017300	6334900	2	F2:8568	MM_AJ_R16_MeCN_050321_run1.raw	11	1	1	1	0	1	1	1	1	1	95	104			PEAKS DB
24	32	tr|E1BKT9|E1BKT9_BOVIN	R.QMGQPC(+57.02)DAYQK.R	Y	28.3	1324.55	11	1.7	663.285	2	20.82		331390				746660		489740	764880	10	F10:3739	MM_AJ_Y16_MeCN_150321_run1.raw	5	0	1	0	0	0	1	0	1	1	140	150	Carbamidomethylation	C6:Carbamidomethylation:1000.00	PEAKS DB
24	32	tr|E1BKT9|E1BKT9_BOVIN	R.QMGQPC(+57.02)DAYQKR.L	Y	21.16	1480.66	12	0.2	494.559	3	20.52		520280								5	F5:4094	MM_AJ_W0_MeCN_050321_run1.raw	1	0	1	0	0	0	0	0	0	0	140	151	Carbamidomethylation	C6:Carbamidomethylation:1000.00	PEAKS DB
24	32	tr|E1BKT9|E1BKT9_BOVIN	R.LLQLQEQMR.A	Y	44.9	1157.62	9	3.4	579.821	2	34.42		8962600			2288900		3213300	3632600		7	F7:7658	MM_AJ_W18_MeCN_050321_run1.raw	9	0	2	0	0	1	0	1	1	0	152	160			PEAKS DB
24	32	tr|E1BKT9|E1BKT9_BOVIN	K.GGGGYTC(+57.02)QSGSGWDEFTK.R	Y	39.85	1892.76	18	-1.1	947.388	2	35.55			229080						269150	10	F10:8267	MM_AJ_Y16_MeCN_150321_run1.raw	2	0	0	1	0	0	0	0	0	1	178	195	Carbamidomethylation	C7:Carbamidomethylation:1000.00	PEAKS DB
24	32	tr|E1BKT9|E1BKT9_BOVIN	K.SAIYQLEEEYENLLK.A	Y	67.54	1840.91	15	4.2	921.466	2	55.59	0		410170			1790200	206490	0	6208200	2	F2:14259	MM_AJ_R16_MeCN_050321_run1.raw	9	0	0	1	0	0	1	1	0	2	256	270			PEAKS DB
24	32	tr|E1BKT9|E1BKT9_BOVIN	R.QLQNIIQATSR.E	Y	56.78	1270.7	11	0.6	636.357	2	33.69	746070	2012400	8818700		1459300	8524200	5271300	1286000	9610000	6	F6:7828	MM_AJ_W16_MeCN_050321_run1.raw	11	1	1	1	0	1	1	1	1	1	281	291			PEAKS DB
24	32	tr|E1BKT9|E1BKT9_BOVIN	K.QEAFSIR.M	Y	26.5	849.434	7	1.3	425.725	2	28.47	868770	534140				5331800	1506800	1019600	4199000	3	F3:5703	MM_AJ_R18_MeCN_050321_run1.raw	7	1	1	0	0	0	1	1	1	1	319	325			PEAKS DB
24	32	tr|E1BKT9|E1BKT9_BOVIN	K.ENAAYFQFFEEAQSTEAYLK.G	Y	47.76	2385.08	20	3.1	796.036	3	55.92							372660	176330	279200	6	F6:14430	MM_AJ_W16_MeCN_050321_run1.raw	4	0	0	0	0	0	0	1	1	1	384	403			PEAKS DB
24	32	tr|E1BKT9|E1BKT9_BOVIN	R.SNKPIILR.A	Y	15.36	939.587	8	0.1	470.801	2	19.4									0	10	F10:3353	MM_AJ_Y16_MeCN_150321_run1.raw	0	0	0	0	0	0	0	0	0	0	467	474			PEAKS DB
24	32	tr|E1BKT9|E1BKT9_BOVIN	K.IVHKGDEC(+57.02)ILK.D	Y	34.18	1310.7	11	3	437.909	3	21.88							1770800	865270		6	F6:4675	MM_AJ_W16_MeCN_050321_run1.raw	2	0	0	0	0	0	0	1	1	0	485	495	Carbamidomethylation	C8:Carbamidomethylation:1000.00	PEAKS DB
24	32	tr|E1BKT9|E1BKT9_BOVIN	K.IVHKGDEC(+57.02)ILKDNNER.S	Y	34.6	1938.96	16	3.2	647.329	3	21.63		120950			4097200		3154400			8	F8:4145	MM_AJ_W8_MeCN_050321_run1.raw	5	0	1	0	0	2	0	1	0	0	485	500	Carbamidomethylation	C8:Carbamidomethylation:1000.00	PEAKS DB
24	32	tr|E1BKT9|E1BKT9_BOVIN	K.SLVSWHYC(+57.02)MIDIEK.I	Y	25.7	1779.83	14	1.8	594.286	3	43.66							478390			2	F2:11048	MM_AJ_R16_MeCN_050321_run1.raw	1	0	0	0	0	0	0	1	0	0	556	569	Carbamidomethylation	C8:Carbamidomethylation:1000.00	PEAKS DB
24	32	tr|E1BKT9|E1BKT9_BOVIN	K.AMTIAK(+126.10)LK.T	Y	15.27	1000.64	8	-88.8	501.281	2	47.59							653950			2	F2:12177	MM_AJ_R16_MeCN_050321_run1.raw	1	0	0	0	0	0	0	1	0	0	572	579		K6:C8:0:12.81	PEAKS DB
24	32	tr|E1BKT9|E1BKT9_BOVIN	K.TMRQEDYMK.T	Y	24.52	1200.53	9	-0.2	601.27	2	21.02					41725					8	F8:3992	MM_AJ_W8_MeCN_050321_run1.raw	1	0	0	0	0	1	0	0	0	0	580	588			PEAKS DB
24	32	tr|E1BKT9|E1BKT9_BOVIN	K.TM(+15.99)RQEDYMK.T	Y	15.34	1216.52	9	27.4	406.526	3	17.08										12	F12:3035	MM_AJ_Y18_MeCN_150321_run1.raw	1	0	0	0	0	0	0	0	0	0	580	588		M2:Oxidation (M):5.14	PEAKS DB
24	32	tr|E1BKT9|E1BKT9_BOVIN	R.NSQGSEMFGDDDKR.K	Y	48.68	1584.65	14	1.9	793.332	2	22.91	436170				41501		80876			8	F8:4489	MM_AJ_W8_MeCN_050321_run1.raw	4	1	0	0	0	1	0	1	0	0	603	616			PEAKS DB
24	32	tr|E1BKT9|E1BKT9_BOVIN	K.YC(+57.02)YLQNEVFGLFQK.L	Y	26.57	1807.86	14	1.7	603.628	3	53.03							118540			2	F2:13600	MM_AJ_R16_MeCN_050321_run1.raw	1	0	0	0	0	0	0	1	0	0	749	762	Carbamidomethylation	C2:Carbamidomethylation:1000.00	PEAKS DB
24	32	tr|E1BKT9|E1BKT9_BOVIN	R.ALLQAILQTEDMLK.V	Y	59.05	1585.87	14	2.8	793.947	2	57.76	18334		3970300			2962300	314550	641920	5976900	6	F6:14891	MM_AJ_W16_MeCN_050321_run1.raw	10	1	0	2	0	0	1	1	1	2	782	795			PEAKS DB
24	32	tr|E1BKT9|E1BKT9_BOVIN	R.LTEEETVC(+57.02)LDLDKVEAYR.C	Y	51.67	2182.05	18	-0.2	728.356	3	42.82						1009600		182180	1141900	10	F10:10599	MM_AJ_Y16_MeCN_150321_run1.raw	3	0	0	0	0	0	1	0	1	1	801	818	Carbamidomethylation	C8:Carbamidomethylation:1000.00	PEAKS DB
24	32	tr|E1BKT9|E1BKT9_BOVIN	K.SLLATMKTELQK.A	Y	37.12	1361.76	12	2.9	454.928	3	36.96								453420		6	F6:8760	MM_AJ_W16_MeCN_050321_run1.raw	1	0	0	0	0	0	0	0	1	0	833	844			PEAKS DB
24	32	tr|E1BKT9|E1BKT9_BOVIN	K.AQQIHSQTSQQYPLYDLDLGK.F	Y	50.01	2432.2	21	1	811.74	3	37.55			0			0			0	12	F12:8988	MM_AJ_Y18_MeCN_150321_run1.raw	1	0	0	0	0	0	0	0	0	0	845	865			PEAKS DB
24	32	tr|E1BKT9|E1BKT9_BOVIN	K.VTQLTDRWQR.I	Y	50.67	1301.68	10	0.5	434.902	3	26.02	513820	4011600	1727700		4252900	2251500	2522500	2606300	5321200	3	F3:4999	MM_AJ_R18_MeCN_050321_run1.raw	15	1	1	1	0	1	1	2	1	2	870	879			PEAKS DB
24	32	tr|E1BKT9|E1BKT9_BOVIN	K.RRQDSLESMK.F	Y	30.2	1248.62	10	-0.5	417.215	3	20.06										3	F3:3346	MM_AJ_R18_MeCN_050321_run1.raw	2	0	0	0	0	0	0	0	0	0	917	926			PEAKS DB
24	32	tr|E1BKT9|E1BKT9_BOVIN	K.FGDSNTVMR.F	Y	56.77	1025.46	9	2.5	513.739	2	26.28	576980	2903800	2275000		2404500	6145600	0	504640	7188300	8	F8:5439	MM_AJ_W8_MeCN_050321_run1.raw	9	1	1	1	0	1	1	0	1	1	927	935			PEAKS DB
24	32	tr|E1BKT9|E1BKT9_BOVIN	K.NLHSEISGK.R	Y	34.21	983.504	9	1.5	492.76	2	18.59									202750	10	F10:3024	MM_AJ_Y16_MeCN_150321_run1.raw	1	0	0	0	0	0	0	0	0	1	942	950			PEAKS DB
24	32	tr|E1BKT9|E1BKT9_BOVIN	K.NLHSEISGKR.D	Y	44.5	1139.6	10	-1.3	570.809	2	18.06									397000	10	F10:2841	MM_AJ_Y16_MeCN_150321_run1.raw	2	0	0	0	0	0	0	0	0	1	942	951			PEAKS DB
24	32	tr|E1BKT9|E1BKT9_BOVIN	R.YIELLTR.S	Y	30.78	906.518	7	1.6	454.267	2	37.56								4834600		6	F6:8936	MM_AJ_W16_MeCN_050321_run1.raw	3	0	0	0	0	0	0	0	1	0	1013	1019			PEAKS DB
24	32	tr|E1BKT9|E1BKT9_BOVIN	R.FLSEMLK.S	Y	15.68	866.457	7	0.6	434.236	2	35.49									6216200	10	F10:8218	MM_AJ_Y16_MeCN_150321_run1.raw	1	0	0	0	0	0	0	0	0	1	1026	1032			PEAKS DB
24	32	tr|E1BKT9|E1BKT9_BOVIN	K.SLEDLKLK.N	Y	19.53	944.554	8	-25.8	473.272	2	29.71							0			2	F2:6750	MM_AJ_R16_MeCN_050321_run1.raw	0	0	0	0	0	0	0	0	0	0	1033	1040			PEAKS DB
24	32	tr|E1BKT9|E1BKT9_BOVIN	K.NTKIEVLEEELR.L	Y	52.24	1471.79	12	-1.2	736.9	2	34.98									0	10	F10:8077	MM_AJ_Y16_MeCN_150321_run1.raw	0	0	0	0	0	0	0	0	0	0	1041	1052			PEAKS DB
24	32	tr|E1BKT9|E1BKT9_BOVIN	K.IEVLEEELR.L	Y	27.98	1128.6	9	3.4	565.311	2	37.99	681730						2846700			1	F1:7446	MM_AJ_R0_MeCN_050321_run1.raw	2	1	0	0	0	0	0	1	0	0	1044	1052			PEAKS DB
24	32	tr|E1BKT9|E1BKT9_BOVIN	K.YQAEC(+57.02)SQFK.A	Y	35.86	1159.5	9	2.7	580.757	2	23.19			939870			1863500	379370		1524300	7	F7:4735	MM_AJ_W18_MeCN_050321_run1.raw	5	0	0	1	0	0	1	1	0	1	1075	1083	Carbamidomethylation	C5:Carbamidomethylation:1000.00	PEAKS DB
24	32	tr|E1BKT9|E1BKT9_BOVIN	K.ITRLTYEIEDEKR.R	Y	16.51	1664.87	13	0.3	417.226	4	24.63										12	F12:5226	MM_AJ_Y18_MeCN_150321_run1.raw	0	0	0	0	0	0	0	0	0	0	1121	1133			PEAKS DB
24	32	tr|E1BKT9|E1BKT9_BOVIN	R.LTYEIEDEKR.R	Y	52.4	1294.64	10	1.7	432.555	3	25.73	788580	1062100	2559300		1227100	2079300	1137500	0		5	F5:5487	MM_AJ_W0_MeCN_050321_run1.raw	8	1	1	1	0	1	1	2	0	0	1124	1133			PEAKS DB
24	32	tr|E1BKT9|E1BKT9_BOVIN	R.LTYEIEDEKRR.R	Y	49.4	1450.74	11	1.8	484.589	3	21.93							529340			3	F3:3860	MM_AJ_R18_MeCN_050321_run1.raw	2	0	0	0	0	0	0	1	0	0	1124	1134			PEAKS DB
24	32	tr|E1BKT9|E1BKT9_BOVIN	R.KAVEDRFDQQK.S	Y	16.84	1362.69	11	25.6	682.369	2	23.79					189050					8	F8:4765	MM_AJ_W8_MeCN_050321_run1.raw	1	0	0	0	0	1	0	0	0	0	1136	1146			PEAKS DB
24	32	tr|E1BKT9|E1BKT9_BOVIN	R.KREYENELAK.V	Y	30.4	1278.66	10	0.6	427.226	3	18.59						1408600			2118500	12	F12:3464	MM_AJ_Y18_MeCN_150321_run1.raw	3	0	0	0	0	0	1	0	0	1	1195	1204			PEAKS DB
24	32	tr|E1BKT9|E1BKT9_BOVIN	R.EYENELAK.V	Y	52.01	994.461	8	0.2	498.238	2	23.55	1194600000	4618400000	1476200	790510000	6134800000	21864000	0	6439700000	14619000000	5	F5:4868	MM_AJ_W0_MeCN_050321_run1.raw	28	3	3	2	3	3	2	0	1	3	1197	1204			PEAKS DB
24	32	tr|E1BKT9|E1BKT9_BOVIN	R.EYENELAK(+238.23)VR.N	Y	15.13	1487.86	10	33.7	496.977	3	71.53									1483.7	10	F10:18081	MM_AJ_Y16_MeCN_150321_run1.raw	1	0	0	0	0	0	0	0	0	1	1197	1206	C16:0	K8:C16:0:1000.00	PEAKS DB
24	32	tr|E1BKT9|E1BKT9_BOVIN	K.VRNHYNEEMSNLR.N	Y	64.81	1660.77	13	1.3	554.599	3	20.03					216800	0	419650	720220	765370	12	F12:3956	MM_AJ_Y18_MeCN_150321_run1.raw	6	0	0	0	0	1	0	1	1	1	1205	1217			PEAKS DB
24	32	tr|E1BKT9|E1BKT9_BOVIN	R.NHYNEEMSNLR.N	Y	57.94	1405.6	11	3.1	469.544	3	21.9			262780			1553300	544130	472020	901430	12	F12:4459	MM_AJ_Y18_MeCN_150321_run1.raw	9	0	0	1	0	0	2	2	1	1	1207	1217			PEAKS DB
24	32	tr|E1BKT9|E1BKT9_BOVIN	R.NKYETEINITK.T	Y	44.98	1351.7	11	0.1	451.573	3	24.22	528260	958100	1558900		952280	3035800	858860	777640	2632500	12	F12:5120	MM_AJ_Y18_MeCN_150321_run1.raw	16	1	1	1	0	1	2	2	2	2	1218	1228			PEAKS DB
24	32	tr|E1BKT9|E1BKT9_BOVIN	K.EISMQKEDDSK.N	Y	29.05	1308.59	11	2.2	437.204	3	18.74							148780		791290	12	F12:3542	MM_AJ_Y18_MeCN_150321_run1.raw	3	0	0	0	0	0	0	1	0	1	1233	1243			PEAKS DB
24	32	tr|E1BKT9|E1BKT9_BOVIN	R.AEEDALQQK.A	Y	28.44	1030.49	9	95.7	516.303	2	35.28						31059000			3684800	10	F10:8147	MM_AJ_Y16_MeCN_150321_run1.raw	3	0	0	0	0	0	1	0	0	1	1280	1288			PEAKS DB
24	32	tr|E1BKT9|E1BKT9_BOVIN	K.RRWEYENELAK.V	Y	19.37	1492.74	11	-8.4	498.584	3	23.49		107930								5	F5:4868	MM_AJ_W0_MeCN_050321_run1.raw	1	0	1	0	0	0	0	0	0	0	1350	1360			PEAKS DB
24	32	tr|E1BKT9|E1BKT9_BOVIN	K.NQFETEINITK.T	Y	43.92	1335.67	11	1.5	668.842	2	35.23		121850	372650		269620	941640	648120	522100	867120	2	F2:8307	MM_AJ_R16_MeCN_050321_run1.raw	9	0	1	1	0	1	1	1	1	1	1374	1384			PEAKS DB
24	32	tr|E1BKT9|E1BKT9_BOVIN	R.ENRSLSEEVK.R	Y	17.6	1189.59	10	5.8	595.808	2	33.54			0							9	F9:8619	MM_AJ_Y0_MeCN_150321_run1.raw	0	0	0	0	0	0	0	0	0	0	1411	1420			PEAKS DB
24	32	tr|E1BKT9|E1BKT9_BOVIN	R.KQQLEVELR.Q	Y	29.05	1141.65	9	3.3	571.832	2	24.97										3	F3:4722	MM_AJ_R18_MeCN_050321_run1.raw	1	0	0	0	0	0	0	0	0	0	1454	1462			PEAKS DB
24	32	tr|E1BKT9|E1BKT9_BOVIN	R.TVRDQDIARFQTSLK.E	Y	23.03	1776.95	15	-39.6	593.3	3	44.6		461360								5	F5:11019	MM_AJ_W0_MeCN_050321_run1.raw	1	0	1	0	0	0	0	0	0	0	1560	1574			PEAKS DB
24	32	tr|E1BKT9|E1BKT9_BOVIN	K.KLEEELEGMRR.T	Y	26.86	1388.71	11	2.6	463.911	3	26.67		535210								5	F5:5746	MM_AJ_W0_MeCN_050321_run1.raw	2	0	1	0	0	0	0	0	0	0	1603	1613			PEAKS DB
24	32	tr|E1BKT9|E1BKT9_BOVIN	R.TLK(+42.01)EQAIK.V	Y	18.13	971.565	8	-25.4	486.777	2	19.3									397040	10	F10:3327	MM_AJ_Y16_MeCN_150321_run1.raw	1	0	0	0	0	0	0	0	0	1	1614	1621	Acetylation (K)	K3:Acetylation (K):24.47	PEAKS DB
24	32	tr|E1BKT9|E1BKT9_BOVIN	R.SLNESKIEIER.L	Y	28.24	1316.69	11	1.1	439.906	3	26.53		2888500		1512300	1336700	3440900		209970		6	F6:5901	MM_AJ_W16_MeCN_050321_run1.raw	6	0	1	0	1	1	1	0	1	0	1705	1715			PEAKS DB
24	32	tr|E1BKT9|E1BKT9_BOVIN	K.EHLMLEEELR.Q	Y	55.28	1297.63	10	1.8	433.553	3	34.12			485820				767780		539670	2	F2:7945	MM_AJ_R16_MeCN_050321_run1.raw	6	0	0	2	0	0	0	2	0	2	1726	1735			PEAKS DB
24	32	tr|E1BKT9|E1BKT9_BOVIN	R.TLELQGLINDLQR.E	Y	55.14	1511.83	13	1.2	756.923	2	50.45	483530					2667800	347060	224290	214090	11	F11:13692	MM_AJ_Y8_MeCN_150321_run1.raw	10	2	0	0	0	0	2	1	1	1	1773	1785			PEAKS DB
24	32	tr|E1BKT9|E1BKT9_BOVIN	K.NQC(+57.02)TQVVQER.E	Y	51.31	1260.59	10	1.8	631.303	2	20.56		412340		11240	393620		877910	401610		7	F7:4096	MM_AJ_W18_MeCN_050321_run1.raw	6	0	1	0	1	1	0	1	1	0	1813	1822	Carbamidomethylation	C3:Carbamidomethylation:1000.00	PEAKS DB
24	32	tr|E1BKT9|E1BKT9_BOVIN	K.QQIQNDLNQWK.T	Y	43.84	1413.7	11	0.3	707.857	2	31.74			2343900			3633600		1635600	4041200	9	F9:8064	MM_AJ_Y0_MeCN_150321_run1.raw	4	0	0	1	0	0	1	0	1	1	1868	1878			PEAKS DB
24	32	tr|E1BKT9|E1BKT9_BOVIN	K.NSLRSEIER.L	Y	22.89	1102.57	9	2.5	552.295	2	19.57									293130	10	F10:3409	MM_AJ_Y16_MeCN_150321_run1.raw	1	0	0	0	0	0	0	0	0	1	1903	1911			PEAKS DB
24	32	tr|E1BKT9|E1BKT9_BOVIN	R.ETQSQLETER.C	Y	52.95	1219.57	10	2	610.793	2	20.91	1205200	1696600	821840		2458900	3461400	2186500	3245000	4427800	6	F6:4395	MM_AJ_W16_MeCN_050321_run1.raw	11	1	1	1	0	1	1	1	1	1	1933	1942			PEAKS DB
24	32	tr|E1BKT9|E1BKT9_BOVIN	K.LVFDGLRK.K	Y	17.14	946.56	8	-91.5	474.244	2	20.73									0	10	F10:3741	MM_AJ_Y16_MeCN_150321_run1.raw	0	0	0	0	0	0	0	0	0	0	1976	1983			PEAKS DB
24	32	tr|E1BKT9|E1BKT9_BOVIN	K.SVEEVASEIQPFLR.G	Y	50.01	1602.83	14	3.4	535.284	3	49.7	1457400					536930	1627300		508390	3	F3:12392	MM_AJ_R18_MeCN_050321_run1.raw	7	2	0	0	0	0	1	1	0	1	2010	2023			PEAKS DB
24	32	tr|E1BKT9|E1BKT9_BOVIN	K.LTVDSAIAR.D	Y	27.15	944.529	9	-1.1	473.271	2	27.58									387550	10	F10:5752	MM_AJ_Y16_MeCN_150321_run1.raw	2	0	0	0	0	0	0	0	0	1	2077	2085			PEAKS DB
24	32	tr|E1BKT9|E1BKT9_BOVIN	K.AITGFDDPFSGK.T	Y	59.58	1253.59	12	1.2	627.804	2	42.35	1004300						1395200	910470		1	F1:8547	MM_AJ_R0_MeCN_050321_run1.raw	4	1	0	0	0	0	0	1	1	0	2102	2113			PEAKS DB
24	32	tr|E1BKT9|E1BKT9_BOVIN	K.NLIDRETGMR.L	Y	47.92	1203.6	10	1.4	402.209	3	24.66						0		221270	478250	12	F12:5225	MM_AJ_Y18_MeCN_150321_run1.raw	3	0	0	0	0	0	0	0	1	1	2124	2133			PEAKS DB
24	32	tr|E1BKT9|E1BKT9_BOVIN	R.LLEAQIASGGVVDPVNSVFLPK.D	Y	40.94	2252.24	22	2.3	751.756	3	51.88	243740							297250		1	F1:10743	MM_AJ_R0_MeCN_050321_run1.raw	2	1	0	0	0	0	0	0	1	0	2134	2155			PEAKS DB
24	32	tr|E1BKT9|E1BKT9_BOVIN	K.NFVDPVTK.K	Y	18.98	918.481	8	5.2	460.25	2	28.79	231900									1	F1:5218	MM_AJ_R0_MeCN_050321_run1.raw	1	1	0	0	0	0	0	0	0	0	2181	2188			PEAKS DB
24	32	tr|E1BKT9|E1BKT9_BOVIN	K.LGIYEAMK.I	Y	19.02	923.479	8	1.8	462.747	2	32.35										12	F12:7368	MM_AJ_Y18_MeCN_150321_run1.raw	2	0	0	0	0	0	0	0	0	0	2282	2289			PEAKS DB
24	32	tr|E1BKT9|E1BKT9_BOVIN	K.IGLVRPGTALELLEAQAATGFIVDPVSNLR.L	Y	61.06	3119.73	30	0.3	1040.92	3	59.73	90489		3030000				1605400		2735400	10	F10:15242	MM_AJ_Y16_MeCN_150321_run1.raw	4	1	0	1	0	0	0	1	0	1	2290	2319			PEAKS DB
24	32	tr|E1BKT9|E1BKT9_BOVIN	K.IGLVRPGTALELLEAQAATGFIVDPVSNLRLPVEEAYKR.G	Y	42.04	4205.32	39	5.9	1052.34	4	56.59								354780	2624000	10	F10:14474	MM_AJ_Y16_MeCN_150321_run1.raw	2	0	0	0	0	0	0	0	1	1	2290	2328			PEAKS DB
24	32	tr|E1BKT9|E1BKT9_BOVIN	R.LPVEEAYKR.G	Y	51	1103.6	9	2.2	552.807	2	24.06		175700			0	1103500	1318300	441880	740020	2	F2:5185	MM_AJ_R16_MeCN_050321_run1.raw	7	0	1	0	0	0	1	1	1	1	2320	2328			PEAKS DB
24	32	tr|E1BKT9|E1BKT9_BOVIN	R.GLVGIEFKEK.L	Y	51.18	1118.63	10	1.8	560.325	2	31.78							640170	318710	1072800	3	F3:6725	MM_AJ_R18_MeCN_050321_run1.raw	4	0	0	0	0	0	0	1	1	1	2329	2338			PEAKS DB
24	32	tr|E1BKT9|E1BKT9_BOVIN	R.AVTGYNDPETGNIISLFQAMNK.E	Y	58.74	2382.15	22	1.6	795.059	3	56.41	1433700						1694700	1559800	727690	2	F2:14437	MM_AJ_R16_MeCN_050321_run1.raw	8	1	0	0	0	0	0	1	1	1	2345	2366			PEAKS DB
24	32	tr|E1BKT9|E1BKT9_BOVIN	R.LLEAQIATGGIIDPK.E	Y	31.95	1537.87	15	0.3	769.943	2	41.42			1671300			2761300		1559100	3653300	10	F10:10159	MM_AJ_Y16_MeCN_150321_run1.raw	5	0	0	1	0	0	1	0	1	1	2377	2391			PEAKS DB
24	32	tr|E1BKT9|E1BKT9_BOVIN	K.ESHRLPVDIAYKR.G	Y	41.55	1582.86	13	1.6	528.627	3	26.66							437770			2	F2:5923	MM_AJ_R16_MeCN_050321_run1.raw	1	0	0	0	0	0	0	1	0	0	2392	2404			PEAKS DB
24	32	tr|E1BKT9|E1BKT9_BOVIN	R.GYFNEELSEILSDPSDDTK.G	Y	48.68	2157.96	19	5.6	1079.99	2	53.84	652490		135830			802890	3371500	984080	907110	2	F2:13824	MM_AJ_R16_MeCN_050321_run1.raw	9	2	0	1	0	0	1	1	2	1	2405	2423			PEAKS DB
24	32	tr|E1BKT9|E1BKT9_BOVIN	K.GFFDPNTEENLTYLQLK.E	Y	63.38	2027.98	17	0.7	1015	2	51.44	1723700		466950		0	3340000	2869600	1443400	2528900	11	F11:13979	MM_AJ_Y8_MeCN_150321_run1.raw	12	2	0	1	0	0	1	1	2	3	2424	2440			PEAKS DB
24	32	tr|E1BKT9|E1BKT9_BOVIN	R.VVIVDPETNK.E	Y	38.98	1112.61	10	3.4	557.313	2	27.95	218150					1685400	596210	301930	897060	1	F1:4979	MM_AJ_R0_MeCN_050321_run1.raw	5	1	0	0	0	0	1	1	1	1	2476	2485			PEAKS DB
24	32	tr|E1BKT9|E1BKT9_BOVIN	R.LLEAQAC(+57.02)TGGIIHPTTGQK.L	Y	30.29	1994.03	19	1	665.683	3	31.06					509590					8	F8:6816	MM_AJ_W8_MeCN_050321_run1.raw	1	0	0	0	0	1	0	0	0	0	2668	2686	Carbamidomethylation	C7:Carbamidomethylation:1000.00	PEAKS DB
24	32	tr|E1BKT9|E1BKT9_BOVIN	K.KM(+15.99)SAAEAVKEK.W	Y	16.26	1206.63	11	76.9	604.368	2	63.77				1083100						4	F4:14133	MM_AJ_R8_MeCN_050321_run1.raw	1	0	0	0	1	0	0	0	0	0	2724	2734	Oxidation (M)	M2:Oxidation (M):1000.00	PEAKS DB
23	33	tr|A0A3Q1MYR8|A0A3Q1MYR8_BOVIN	K.FASFIDK.V	N	46.25	826.423	7	1.6	414.219	2	33.27	32523000	52520000	264830000	3471700	54153000	246120000	124080000	92488000	272470000	4	F4:6559	MM_AJ_R8_MeCN_050321_run1.raw	14	1	1	3	1	1	1	1	2	1	194	200			PEAKS DB
23	33	tr|A0A3Q1MYR8|A0A3Q1MYR8_BOVIN	K.FASFIDKVR.F	N	47.61	1081.59	9	2.1	541.804	2	32.48						6533000	7802800	1566400	7563800	3	F3:6906	MM_AJ_R18_MeCN_050321_run1.raw	7	0	0	0	0	0	1	1	1	1	194	202			PEAKS DB
23	33	tr|A0A3Q1MYR8|A0A3Q1MYR8_BOVIN	K.VRFLEQQNK.V	N	27.67	1160.63	9	2.6	581.324	2	23.18		2787400			3116700		1023100	4676200	5340200	5	F5:4784	MM_AJ_W0_MeCN_050321_run1.raw	7	0	1	0	0	1	0	1	1	1	201	209			PEAKS DB
23	33	tr|A0A3Q1MYR8|A0A3Q1MYR8_BOVIN	R.FLEQQNK.V	N	21.22	905.461	7	2.1	453.738	2	20.72										12	F12:4134	MM_AJ_Y18_MeCN_150321_run1.raw	1	0	0	0	0	0	0	0	0	0	203	209			PEAKS DB
23	33	tr|A0A3Q1MYR8|A0A3Q1MYR8_BOVIN	R.FLEQQNKVLETK.W	N	30.09	1475.8	12	2.5	492.941	3	27.96	4380300						313750	995620		6	F6:6272	MM_AJ_W16_MeCN_050321_run1.raw	4	2	0	0	0	0	0	1	1	0	203	214			PEAKS DB
23	33	tr|A0A3Q1MYR8|A0A3Q1MYR8_BOVIN	R.GRLDSELR.N	N	23.81	944.504	8	-0.5	473.259	2	19.4			19295000							9	F9:4470	MM_AJ_Y0_MeCN_150321_run1.raw	1	0	0	1	0	0	0	0	0	0	255	262			PEAKS DB
23	33	tr|A0A3Q1MYR8|A0A3Q1MYR8_BOVIN	R.NMQDLVEDFK.K	N	40.6	1237.56	10	0.6	619.79	2	42.9	1574300	4126400	14328000	303890	5401900	9261100	6745300	3757800	6348600	9	F9:11565	MM_AJ_Y0_MeCN_150321_run1.raw	10	1	1	1	1	1	1	1	1	1	263	272			PEAKS DB
23	33	tr|A0A3Q1MYR8|A0A3Q1MYR8_BOVIN	R.NM(+15.99)QDLVEDFK.K	N	16.12	1253.56	10	0.6	627.788	2	33.73			250250							9	F9:8685	MM_AJ_Y0_MeCN_150321_run1.raw	1	0	0	1	0	0	0	0	0	0	263	272	Oxidation (M)	M2:Oxidation (M):1000.00	PEAKS DB
23	33	tr|A0A3Q1MYR8|A0A3Q1MYR8_BOVIN	K.KYEDEINKR.T	N	44.3	1193.6	9	0.1	597.809	2	20.11			2401000			5905100	1668900	3330000	4121700	6	F6:4154	MM_AJ_W16_MeCN_050321_run1.raw	7	0	0	1	0	0	1	1	1	1	274	282			PEAKS DB
23	33	tr|A0A3Q1MYR8|A0A3Q1MYR8_BOVIN	K.YEDEINKR.T	N	48.63	1065.51	8	2	533.763	2	18.7			1747800		404540	4577800	144870	637450	2814200	10	F10:3040	MM_AJ_Y16_MeCN_150321_run1.raw	7	0	0	1	0	1	1	1	1	1	275	282			PEAKS DB
23	33	tr|A0A3Q1MYR8|A0A3Q1MYR8_BOVIN	K.RTAAENEFVTLKK.D	N	42.19	1505.82	13	0.3	502.947	3	21.65						303300			536990	10	F10:4010	MM_AJ_Y16_MeCN_150321_run1.raw	2	0	0	0	0	0	1	0	0	1	282	294			PEAKS DB
23	33	tr|A0A3Q1MYR8|A0A3Q1MYR8_BOVIN	R.TAAENEFVTLK.K	N	56.4	1221.62	11	3.1	611.821	2	32.1	901560	636030	0			2891500	1215900	736070	2067600	11	F11:7677	MM_AJ_Y8_MeCN_150321_run1.raw	9	1	1	0	0	0	1	1	1	1	283	293			PEAKS DB
23	33	tr|A0A3Q1MYR8|A0A3Q1MYR8_BOVIN	R.TAAENEFVTLKK.D	N	60.88	1349.72	12	2.5	450.915	3	27.77	45469000	10281000	48787000	362400	14328000	68871000	13972000	12475000	47310000	7	F7:5903	MM_AJ_W18_MeCN_050321_run1.raw	23	2	2	2	1	2	2	2	2	2	283	294			PEAKS DB
23	33	tr|A0A3Q1MYR8|A0A3Q1MYR8_BOVIN	K.KDVDAAYMNKVELQAK.V	N	58.88	1821.93	16	2.9	608.319	3	28.76	439920	190650	195290		94890	361620	291080	232180		2	F2:6465	MM_AJ_R16_MeCN_050321_run1.raw	10	2	1	1	0	1	1	1	1	0	294	309			PEAKS DB
23	33	tr|A0A3Q1MYR8|A0A3Q1MYR8_BOVIN	K.DVDAAYMNK.V	N	18.78	1025.45	9	-0.7	513.731	2	25.1		593310			406760		363340		0	10	F10:5029	MM_AJ_Y16_MeCN_150321_run1.raw	3	0	1	0	0	1	0	1	0	0	295	303			PEAKS DB
23	33	tr|A0A3Q1MYR8|A0A3Q1MYR8_BOVIN	K.DVDAAYMNKVELQAK.V	N	55.03	1693.83	15	1.1	847.925	2	34.27	8054900	726280	13209000		630700	23433000	13641000	1425500	11215000	3	F3:7392	MM_AJ_R18_MeCN_050321_run1.raw	16	2	1	2	0	1	2	2	1	2	295	309			PEAKS DB
23	33	tr|A0A3Q1MYR8|A0A3Q1MYR8_BOVIN	K.DVDAAYM(+15.99)NKVELQAK.V	N	19.23	1709.83	15	-0.1	570.95	3	28.74	1957100									1	F1:5167	MM_AJ_R0_MeCN_050321_run1.raw	1	1	0	0	0	0	0	0	0	0	295	309	Oxidation (M)	M7:Oxidation (M):1000.00	PEAKS DB
23	33	tr|A0A3Q1MYR8|A0A3Q1MYR8_BOVIN	R.SLDLDSIIAEVK.A	N	60.06	1301.71	12	0	434.91	3	52.43	69712000	267370000	455780000	41256000	92457000	958060000	759530000	503850000	976190000	11	F11:14214	MM_AJ_Y8_MeCN_150321_run1.raw	43	4	2	3	4	2	4	4	6	4	349	360			PEAKS DB
23	33	tr|A0A3Q1MYR8|A0A3Q1MYR8_BOVIN	K.AQYEEIAQR.S	N	47.94	1106.54	9	1.2	554.276	2	22.58	139230000		120890000			227780000	68298000	43104000	219000000	10	F10:4239	MM_AJ_Y16_MeCN_150321_run1.raw	8	1	0	1	0	0	1	1	1	1	361	369			PEAKS DB
23	33	tr|A0A3Q1MYR8|A0A3Q1MYR8_BOVIN	R.SKAEAEALYQTK.L	N	32.91	1337.68	12	1.6	669.85	2	19.57						489590			65434	11	F11:3849	MM_AJ_Y8_MeCN_150321_run1.raw	2	0	0	0	0	0	1	0	0	1	370	381			PEAKS DB
23	33	tr|A0A3Q1MYR8|A0A3Q1MYR8_BOVIN	K.LGELQTTAGR.H	N	35.37	1044.56	10	3.4	523.287	2	25.17										7	F7:5241	MM_AJ_W18_MeCN_050321_run1.raw	1	0	0	0	0	0	0	0	0	0	382	391			PEAKS DB
23	33	tr|A0A3Q1MYR8|A0A3Q1MYR8_BOVIN	R.LLRDYQELMNVK.L	N	43.96	1520.8	12	1.1	761.409	2	35.96			719930			792830			1035400	10	F10:8371	MM_AJ_Y16_MeCN_150321_run1.raw	3	0	0	1	0	0	1	0	0	1	466	477			PEAKS DB
23	33	tr|A0A3Q1MYR8|A0A3Q1MYR8_BOVIN	R.LLRDYQELM(+15.99)NVK.L	N	44.43	1536.8	12	2.6	513.274	3	31.29			367670			574030			1270700	3	F3:6584	MM_AJ_R18_MeCN_050321_run1.raw	6	0	0	1	0	0	1	0	0	1	466	477	Oxidation (M)	M9:Oxidation (M):1000.00	PEAKS DB
23	33	tr|A0A3Q1MYR8|A0A3Q1MYR8_BOVIN	R.DYQELMNVK.L	N	43.44	1138.53	9	3	570.275	2	37.32	735910	762330	62695000		1614700	34498000	8146900	1570800	8745900	2	F2:8897	MM_AJ_R16_MeCN_050321_run1.raw	11	1	1	1	0	1	1	1	1	1	469	477			PEAKS DB
23	33	tr|A0A3Q1MYR8|A0A3Q1MYR8_BOVIN	R.DYQELM(+15.99)NVK.L	N	31.75	1154.53	9	3.4	578.273	2	27.65			1525900			4337300			0	11	F11:6234	MM_AJ_Y8_MeCN_150321_run1.raw	2	0	0	1	0	0	1	0	0	0	469	477	Oxidation (M)	M6:Oxidation (M):1000.00	PEAKS DB
23	33	tr|A0A3Q1MYR8|A0A3Q1MYR8_BOVIN	K.LALDVEIATYR.K	N	58.91	1262.69	11	1.3	632.352	2	43.54	28738000	200070	48921000					785870	17961000	1	F1:8767	MM_AJ_R0_MeCN_050321_run1.raw	13	1	1	7	0	0	0	0	1	1	478	488			PEAKS DB
23	33	tr|A0A3Q1MYR8|A0A3Q1MYR8_BOVIN	K.LALDVEIATYRK.L	N	36.36	1390.78	12	0.9	464.602	3	36.8			0				3878200		6139300	3	F3:8175	MM_AJ_R18_MeCN_050321_run1.raw	3	0	0	0	0	0	0	1	0	1	478	489			PEAKS DB
23	33	tr|A0A3Q1MYR8|A0A3Q1MYR8_BOVIN	R.KLLEGEEC(+57.02)R.W	N	40.84	1132.55	9	1.9	567.286	2	20.67	921360	3776400	10556000		3628900	15858000	4725800	2012100	5888400	5	F5:4139	MM_AJ_W0_MeCN_050321_run1.raw	11	1	1	1	0	1	1	1	1	1	489	497	Carbamidomethylation	C8:Carbamidomethylation:1000.00	PEAKS DB
23	33	tr|A0A3Q1MYR8|A0A3Q1MYR8_BOVIN	K.LLEGEEC(+57.02)R.W	N	16.23	1004.46	8	0.3	503.237	2	20.83									15431000	10	F10:3745	MM_AJ_Y16_MeCN_150321_run1.raw	1	0	0	0	0	0	0	0	0	1	490	497	Carbamidomethylation	C7:Carbamidomethylation:1000.00	PEAKS DB
22	36	tr|G3N0V2|G3N0V2_BOVIN	R.SLINLGGSK.S	Y	17.19	887.508	9	32	444.775	2	28.39	439030									1	F1:5103	MM_AJ_R0_MeCN_050321_run1.raw	1	1	0	0	0	0	0	0	0	0	66	74			PEAKS DB
22	36	tr|G3N0V2|G3N0V2_BOVIN	K.SLNNQFASFIDK.V	N	57.83	1382.68	12	0.9	692.349	2	41.97	73789000	273870000	629750000	31345000	254560000	600740000	533690000	117750000	683950000	12	F12:10297	MM_AJ_Y18_MeCN_150321_run1.raw	23	2	3	4	1	2	1	1	4	1	182	193			PEAKS DB
22	36	tr|G3N0V2|G3N0V2_BOVIN	K.SLNNQFASFIDKVR.F	N	67.88	1637.85	14	1.5	819.935	2	44.13	26347000	9598800	50405000	3823400	25696000	53091000	90557000	49169000	86892000	6	F6:11161	MM_AJ_W16_MeCN_050321_run1.raw	34	2	3	3	1	4	4	3	3	2	182	195			PEAKS DB
22	36	tr|G3N0V2|G3N0V2_BOVIN	K.VRFLEQQNQVLQTK.W	N	64.08	1729.95	14	2.3	865.983	2	32.53		1528000			6045700		2915200	11328000	51630000	6	F6:7522	MM_AJ_W16_MeCN_050321_run1.raw	15	0	1	0	0	2	0	2	2	2	194	207			PEAKS DB
22	36	tr|G3N0V2|G3N0V2_BOVIN	R.FLEQQNQVLQTK.W	N	50.57	1474.78	12	1.5	738.397	2	32.05	55950000	81136000	1039400000	8844100	57447000	1104600000	435530000	60292000	466250000	8	F8:7028	MM_AJ_W8_MeCN_050321_run1.raw	30	1	1	7	1	2	4	3	3	3	196	207			PEAKS DB
22	36	tr|G3N0V2|G3N0V2_BOVIN	K.SDQSRLDSELK.N	N	37.74	1276.63	11	1	639.321	2	23.97	0	420480000			308920000	23732000	54179000	504310000		6	F6:5173	MM_AJ_W16_MeCN_050321_run1.raw	10	0	2	0	0	2	1	2	2	0	243	253			PEAKS DB
22	36	tr|G3N0V2|G3N0V2_BOVIN	R.KYEDEINKR.T	N	44.3	1193.6	9	0.1	597.809	2	20.11			2401000			5905100	1668900	3330000	4121700	6	F6:4154	MM_AJ_W16_MeCN_050321_run1.raw	7	0	0	1	0	0	1	1	1	1	265	273			PEAKS DB
22	36	tr|G3N0V2|G3N0V2_BOVIN	K.YEDEINKR.T	N	48.63	1065.51	8	2	533.763	2	18.7			1747800		404540	4577800	144870	637450	2814200	10	F10:3040	MM_AJ_Y16_MeCN_150321_run1.raw	7	0	0	1	0	1	1	1	1	1	266	273			PEAKS DB
22	36	tr|G3N0V2|G3N0V2_BOVIN	K.KDVDAAYITK.V	Y	17.63	1122.59	10	16.2	562.312	2	42.86							2970200			2	F2:10786	MM_AJ_R16_MeCN_050321_run1.raw	1	0	0	0	0	0	0	1	0	0	285	294			PEAKS DB
22	36	tr|G3N0V2|G3N0V2_BOVIN	K.AQYEEIAQR.S	N	47.94	1106.54	9	1.2	554.276	2	22.58	139230000		120890000			227780000	68298000	43104000	219000000	10	F10:4239	MM_AJ_Y16_MeCN_150321_run1.raw	8	1	0	1	0	0	1	1	1	1	352	360			PEAKS DB
22	36	tr|G3N0V2|G3N0V2_BOVIN	R.SKAEAEALYQTK.Y	N	32.91	1337.68	12	1.6	669.85	2	19.57						489590			65434	11	F11:3849	MM_AJ_Y8_MeCN_150321_run1.raw	2	0	0	0	0	0	1	0	0	1	361	372			PEAKS DB
22	36	tr|G3N0V2|G3N0V2_BOVIN	K.NTKVEISELNR.V	Y	32.16	1301.69	11	-0.2	434.905	3	24.85	1271300				0	143210000	16629000			11	F11:5434	MM_AJ_Y8_MeCN_150321_run1.raw	5	1	0	0	0	0	2	1	0	0	389	399			PEAKS DB
22	36	tr|G3N0V2|G3N0V2_BOVIN	K.NTK(+42.01)VEISELNR.V	Y	15.35	1343.7	11	32.8	448.923	3	35.58	0									1	F1:6792	MM_AJ_R0_MeCN_050321_run1.raw	0	0	0	0	0	0	0	0	0	0	389	399	Acetylation (K)	K3:Acetylation (K):1000.00	PEAKS DB
22	36	tr|G3N0V2|G3N0V2_BOVIN	K.NTKVEISELNRVIQR.L	Y	43.19	1798.01	15	2.3	450.51	4	33.69							2071800			2	F2:7830	MM_AJ_R16_MeCN_050321_run1.raw	1	0	0	0	0	0	0	1	0	0	389	403			PEAKS DB
22	36	tr|G3N0V2|G3N0V2_BOVIN	R.LLRDYQELMNTK.L	N	58.21	1522.78	12	2.1	762.399	2	34.71	3999000	24093000	54735000	1453500	24436000	90440000	23874000	22246000	56914000	3	F3:7550	MM_AJ_R18_MeCN_050321_run1.raw	24	2	2	2	2	2	2	2	2	2	457	468			PEAKS DB
22	36	tr|G3N0V2|G3N0V2_BOVIN	R.LLRDYQELM(+15.99)NTK.L	N	51.84	1538.78	12	2.1	513.934	3	28.83		811740	2909600		562320	4006700	432060	305050	6963200	5	F5:6313	MM_AJ_W0_MeCN_050321_run1.raw	10	0	1	1	0	1	1	1	1	2	457	468	Oxidation (M)	M9:Oxidation (M):1000.00	PEAKS DB
22	36	tr|G3N0V2|G3N0V2_BOVIN	R.DYQELMNTK.L	N	54.72	1140.51	9	2.3	571.265	2	33.4	5366400		176900000	658280		157280000	50622000	8867500	52866000	2	F2:7715	MM_AJ_R16_MeCN_050321_run1.raw	8	1	0	1	1	0	1	1	1	1	460	468			PEAKS DB
22	36	tr|G3N0V2|G3N0V2_BOVIN	R.DYQELM(+15.99)NTK.L	N	35.66	1156.51	9	0.4	579.261	2	23.41	2773700		13390000			1523900	877290		331490	9	F9:5740	MM_AJ_Y0_MeCN_150321_run1.raw	8	1	0	3	0	0	1	1	0	1	460	468	Oxidation (M)	M6:Oxidation (M):1000.00	PEAKS DB
22	36	tr|G3N0V2|G3N0V2_BOVIN	R.DYQELM(+15.99)NTK(+126.10)LALDVEIATYR.T	Y	18.67	2527.29	20	-32.5	632.809	4	43.84										12	F12:10968	MM_AJ_Y18_MeCN_150321_run1.raw	1	0	0	0	0	0	0	0	0	0	460	479	Oxidation (M); C8:0	M6:Oxidation (M):1000.00;K9:C8:0:1000.00	PEAKS DB
22	36	tr|G3N0V2|G3N0V2_BOVIN	K.LALDVEIATYR.T	N	58.91	1262.69	11	1.3	632.352	2	43.54	28738000	200070	48921000					785870	17961000	1	F1:8767	MM_AJ_R0_MeCN_050321_run1.raw	13	1	1	7	0	0	0	0	1	1	469	479			PEAKS DB
22	36	tr|G3N0V2|G3N0V2_BOVIN	R.TLLEGEESR.M	N	47.19	1032.51	9	3	517.263	2	26.07	59260000	182690000	302830000	4685800	160850000	829820000	106050000	53814000	462180000	7	F7:5468	MM_AJ_W18_MeCN_050321_run1.raw	13	1	1	1	1	1	1	1	1	1	480	488			PEAKS DB
22	36	tr|G3N0V2|G3N0V2_BOVIN	R.MSGEC(+57.02)VPNVSVSVSTSHTSISGGGGR.G	Y	15.55	2548.16	26	2.6	850.398	3	34.28							0			2	F2:7997	MM_AJ_R16_MeCN_050321_run1.raw	0	0	0	0	0	0	0	0	0	0	489	514	Carbamidomethylation	C5:Carbamidomethylation:1000.00	PEAKS DB
22	36	tr|G3N0V2|G3N0V2_BOVIN	R.AGGSYGSGGGSSGSR.R	Y	16.14	1242.52	15	39.1	622.293	2	18.3						18318				11	F11:3319	MM_AJ_Y8_MeCN_150321_run1.raw	1	0	0	0	0	0	1	0	0	0	546	560			PEAKS DB
22	36	tr|G3N0V2|G3N0V2_BOVIN	R.GGSGGGGGSSGGSFISSGGRASSTKTSGGSSSVK(+238.23)FVSTSYSR.G	Y	17.99	4013.99	42	-23.2	574.422	7	50.28	1133500		77888000			11818000				11	F11:13668	MM_AJ_Y8_MeCN_150321_run1.raw	4	1	0	1	0	0	1	0	0	0	562	603		K34:C16:0:0.00	PEAKS DB
46	37	tr|G3MXL6|G3MXL6_BOVIN	K.GILAADESVGTMGNR.L	Y	75.52	1489.72	15	1.2	745.868	2	35.62	356610	1526000	6148300	221200	2786800	11125000	2648500	2812300	7198500	6	F6:8377	MM_AJ_W16_MeCN_050321_run1.raw	12	1	1	1	1	1	1	1	1	1	85	99			PEAKS DB
46	37	tr|G3MXL6|G3MXL6_BOVIN	K.GILAADESVGTMGNRLQR.I	Y	42.25	1886.96	18	0.9	629.996	3	34.83					644400			0		8	F8:7828	MM_AJ_W8_MeCN_050321_run1.raw	1	0	0	0	0	1	0	0	0	0	85	102			PEAKS DB
46	37	tr|G3MXL6|G3MXL6_BOVIN	R.IKVENTEENRR.Q	Y	23.14	1386.72	11	-0.1	463.248	3	18.15			3670700			10134000				11	F11:3269	MM_AJ_Y8_MeCN_150321_run1.raw	2	0	0	1	0	0	1	0	0	0	103	113			PEAKS DB
46	37	tr|G3MXL6|G3MXL6_BOVIN	K.LDQGVAPLAGTNK.E	Y	51.47	1282.69	13	2.9	642.353	2	29.09	753250	1409000	8661800		1807600	12172000	2978800	2365200	8211300	6	F6:6561	MM_AJ_W16_MeCN_050321_run1.raw	11	1	1	1	0	1	1	1	1	1	165	177			PEAKS DB
46	37	tr|G3MXL6|G3MXL6_BOVIN	K.ETTVQGLDGLSER.C	Y	51.24	1403.69	13	2.3	702.854	2	34.67			5609900		0	8812100		3154000	5434900	7	F7:7712	MM_AJ_W18_MeCN_050321_run1.raw	5	0	0	1	0	0	1	0	1	1	178	190			PEAKS DB
46	37	tr|G3MXL6|G3MXL6_BOVIN	K.DGADFGKWR.A	Y	49.75	1050.49	9	0.1	526.251	2	28.46		382590			522370	0		202480	471020	12	F12:6324	MM_AJ_Y18_MeCN_150321_run1.raw	6	0	1	0	0	1	0	0	1	1	197	205			PEAKS DB
46	37	tr|G3MXL6|G3MXL6_BOVIN	K.DGADFGK(+42.01)WR.A	Y	16.49	1092.5	9	45.9	547.282	2	32.09								121400		6	F6:7412	MM_AJ_W16_MeCN_050321_run1.raw	1	0	0	0	0	0	0	0	1	0	197	205	Acetylation (K)	K7:Acetylation (K):1000.00	PEAKS DB
46	37	tr|G3MXL6|G3MXL6_BOVIN	K.IDNQC(+57.02)PSHLAIQENANTLAR.Y	Y	83.32	2264.1	20	1.3	755.707	3	31.03	468190	1971700	5892200	295620		4719400	582930	882860	2414000	3	F3:6497	MM_AJ_R18_MeCN_050321_run1.raw	10	1	1	1	1	0	1	1	1	1	210	229	Carbamidomethylation	C5:Carbamidomethylation:1000.00	PEAKS DB
46	37	tr|G3MXL6|G3MXL6_BOVIN	K.ALNDHHVYLEGTLLKPNMVTAGHAC(+57.02)TK.K	Y	54.11	2989.49	27	0.9	598.906	5	31.25			2119500		925510	2523400		458170	0	9	F9:7921	MM_AJ_Y0_MeCN_150321_run1.raw	5	0	0	1	0	1	1	0	1	0	272	298	Carbamidomethylation	C25:Carbamidomethylation:1000.00	PEAKS DB
46	37	tr|G3MXL6|G3MXL6_BOVIN	K.KYTPEQVAMATVTALHR.T	Y	77.19	1915	17	1.5	639.341	3	39.41		3130100			3841200	7876300	3589900		6838000	2	F2:9719	MM_AJ_R16_MeCN_050321_run1.raw	7	0	1	0	0	1	1	1	0	1	299	315			PEAKS DB
46	37	tr|G3MXL6|G3MXL6_BOVIN	K.YTPEQVAMATVTALHR.T	Y	51.77	1786.9	16	3.1	596.644	3	45.76			877350	337020			0			2	F2:11654	MM_AJ_R16_MeCN_050321_run1.raw	5	0	0	1	1	0	0	0	0	0	300	315			PEAKS DB
46	37	tr|G3MXL6|G3MXL6_BOVIN	K.LSFSYGR.A	Y	36.72	828.413	7	0.8	415.214	2	29.97		1918300			1730600	7957100	1319100	834640	5191600	11	F11:6986	MM_AJ_Y8_MeCN_150321_run1.raw	8	0	1	0	0	1	1	1	1	1	354	360			PEAKS DB
46	37	tr|G3MXL6|G3MXL6_BOVIN	R.ALQASALAAWGGK.A	Y	55.46	1242.67	13	2.3	622.345	2	39.42		1647900			1729500			3563600	1042800	8	F8:9293	MM_AJ_W8_MeCN_050321_run1.raw	6	0	1	0	0	1	0	0	1	1	361	373			PEAKS DB
46	37	tr|G3MXL6|G3MXL6_BOVIN	K.ATQEAFMK.R	Y	16.33	924.438	8	2.3	463.227	2	24.42		1047700								5	F5:5113	MM_AJ_W0_MeCN_050321_run1.raw	1	0	1	0	0	0	0	0	0	0	379	386			PEAKS DB
46	38	Q3T0S5|ALDOB_BOVIN	K.GILAADESVGTMGNR.L	Y	75.52	1489.72	15	1.2	745.868	2	35.62	356610	1526000	6148300	221200	2786800	11125000	2648500	2812300	7198500	6	F6:8377	MM_AJ_W16_MeCN_050321_run1.raw	12	1	1	1	1	1	1	1	1	1	29	43			PEAKS DB
46	38	Q3T0S5|ALDOB_BOVIN	K.GILAADESVGTMGNRLQR.I	Y	42.25	1886.96	18	0.9	629.996	3	34.83					644400			0		8	F8:7828	MM_AJ_W8_MeCN_050321_run1.raw	1	0	0	0	0	1	0	0	0	0	29	46			PEAKS DB
46	38	Q3T0S5|ALDOB_BOVIN	R.IKVENTEENRR.Q	Y	23.14	1386.72	11	-0.1	463.248	3	18.15			3670700			10134000				11	F11:3269	MM_AJ_Y8_MeCN_150321_run1.raw	2	0	0	1	0	0	1	0	0	0	47	57			PEAKS DB
46	38	Q3T0S5|ALDOB_BOVIN	K.LDQGVAPLAGTNK.E	Y	51.47	1282.69	13	2.9	642.353	2	29.09	753250	1409000	8661800		1807600	12172000	2978800	2365200	8211300	6	F6:6561	MM_AJ_W16_MeCN_050321_run1.raw	11	1	1	1	0	1	1	1	1	1	109	121			PEAKS DB
46	38	Q3T0S5|ALDOB_BOVIN	K.ETTVQGLDGLSER.C	Y	51.24	1403.69	13	2.3	702.854	2	34.67			5609900		0	8812100		3154000	5434900	7	F7:7712	MM_AJ_W18_MeCN_050321_run1.raw	5	0	0	1	0	0	1	0	1	1	122	134			PEAKS DB
46	38	Q3T0S5|ALDOB_BOVIN	K.DGADFGKWR.A	Y	49.75	1050.49	9	0.1	526.251	2	28.46		382590			522370	0		202480	471020	12	F12:6324	MM_AJ_Y18_MeCN_150321_run1.raw	6	0	1	0	0	1	0	0	1	1	141	149			PEAKS DB
46	38	Q3T0S5|ALDOB_BOVIN	K.DGADFGK(+42.01)WR.A	Y	16.49	1092.5	9	45.9	547.282	2	32.09								121400		6	F6:7412	MM_AJ_W16_MeCN_050321_run1.raw	1	0	0	0	0	0	0	0	1	0	141	149	Acetylation (K)	K7:Acetylation (K):1000.00	PEAKS DB
46	38	Q3T0S5|ALDOB_BOVIN	K.IDNQC(+57.02)PSHLAIQENANTLAR.Y	Y	83.32	2264.1	20	1.3	755.707	3	31.03	468190	1971700	5892200	295620		4719400	582930	882860	2414000	3	F3:6497	MM_AJ_R18_MeCN_050321_run1.raw	10	1	1	1	1	0	1	1	1	1	154	173	Carbamidomethylation	C5:Carbamidomethylation:1000.00	PEAKS DB
46	38	Q3T0S5|ALDOB_BOVIN	K.ALNDHHVYLEGTLLKPNMVTAGHAC(+57.02)TK.K	Y	54.11	2989.49	27	0.9	598.906	5	31.25			2119500		925510	2523400		458170	0	9	F9:7921	MM_AJ_Y0_MeCN_150321_run1.raw	5	0	0	1	0	1	1	0	1	0	216	242	Carbamidomethylation	C25:Carbamidomethylation:1000.00	PEAKS DB
46	38	Q3T0S5|ALDOB_BOVIN	K.KYTPEQVAMATVTALHR.T	Y	77.19	1915	17	1.5	639.341	3	39.41		3130100			3841200	7876300	3589900		6838000	2	F2:9719	MM_AJ_R16_MeCN_050321_run1.raw	7	0	1	0	0	1	1	1	0	1	243	259			PEAKS DB
46	38	Q3T0S5|ALDOB_BOVIN	K.YTPEQVAMATVTALHR.T	Y	51.77	1786.9	16	3.1	596.644	3	45.76			877350	337020			0			2	F2:11654	MM_AJ_R16_MeCN_050321_run1.raw	5	0	0	1	1	0	0	0	0	0	244	259			PEAKS DB
46	38	Q3T0S5|ALDOB_BOVIN	K.LSFSYGR.A	Y	36.72	828.413	7	0.8	415.214	2	29.97		1918300			1730600	7957100	1319100	834640	5191600	11	F11:6986	MM_AJ_Y8_MeCN_150321_run1.raw	8	0	1	0	0	1	1	1	1	1	298	304			PEAKS DB
46	38	Q3T0S5|ALDOB_BOVIN	R.ALQASALAAWGGK.A	Y	55.46	1242.67	13	2.3	622.345	2	39.42		1647900			1729500			3563600	1042800	8	F8:9293	MM_AJ_W8_MeCN_050321_run1.raw	6	0	1	0	0	1	0	0	1	1	305	317			PEAKS DB
46	38	Q3T0S5|ALDOB_BOVIN	K.TTQEAFMK.R	Y	16.57	954.448	8	-0.1	478.231	2	24.89										7	F7:5165	MM_AJ_W18_MeCN_050321_run1.raw	1	0	0	0	0	0	0	0	0	0	323	330			PEAKS DB
32	39	Q8SPJ1|PLAK_BOVIN	K.SAIVHLINYQDDAELATR.A	Y	78.15	2028.03	18	1.3	677.017	3	39.39	2116600			0			3023600			1	F1:7794	MM_AJ_R0_MeCN_050321_run1.raw	2	1	0	0	0	0	0	1	0	0	125	142			PEAKS DB
32	39	Q8SPJ1|PLAK_BOVIN	R.ALPELTKLLNDEDPVVVTK.A	Y	31.24	2093.16	19	-0.2	698.728	3	47.03									0	10	F10:11901	MM_AJ_Y16_MeCN_150321_run1.raw	1	0	0	0	0	0	0	0	0	0	143	161			PEAKS DB
32	39	Q8SPJ1|PLAK_BOVIN	K.LLNDEDPVVVTK.A	Y	54.25	1340.72	12	2.6	671.368	2	34.08	1130600		3745900			6879500	4268700		4625100	2	F2:7936	MM_AJ_R16_MeCN_050321_run1.raw	8	1	0	1	0	0	1	1	0	1	150	161			PEAKS DB
32	39	Q8SPJ1|PLAK_BOVIN	K.AAMIVNQLSK.K	Y	42.85	1073.59	10	2	537.803	2	31.21		705590	3629200		212480	3749500	1733700	1243000	3710700	2	F2:7153	MM_AJ_R16_MeCN_050321_run1.raw	9	0	1	1	0	1	1	1	1	1	162	171			PEAKS DB
32	39	Q8SPJ1|PLAK_BOVIN	K.AAMIVNQLSKK.E	Y	44.47	1201.69	11	-0.7	601.85	2	26.29							60225	334420	3091300	2	F2:5818	MM_AJ_R16_MeCN_050321_run1.raw	9	0	0	0	0	0	0	1	2	2	162	172			PEAKS DB
32	39	Q8SPJ1|PLAK_BOVIN	R.RALMGSPQLVAAVVR.T	Y	48.12	1566.9	15	1.4	523.309	3	35.83									489170	10	F10:8365	MM_AJ_Y16_MeCN_150321_run1.raw	1	0	0	0	0	0	0	0	0	1	177	191			PEAKS DB
32	39	Q8SPJ1|PLAK_BOVIN	R.ALMGSPQLVAAVVR.T	Y	55.49	1410.8	14	-0.9	706.408	2	44.8							5975100	2467700	5201400	6	F6:11325	MM_AJ_W16_MeCN_050321_run1.raw	4	0	0	0	0	0	0	2	1	1	178	191			PEAKS DB
32	39	Q8SPJ1|PLAK_BOVIN	R.ALM(+15.99)GSPQLVAAVVR.T	Y	47.8	1426.8	14	0.5	714.406	2	38.19	396950								205970	10	F10:9149	MM_AJ_Y16_MeCN_150321_run1.raw	2	1	0	0	0	0	0	0	0	1	178	191	Oxidation (M)	M3:Oxidation (M):1000.00	PEAKS DB
32	39	Q8SPJ1|PLAK_BOVIN	R.TMQNTSDLDTAR.C	Y	67.49	1351.6	12	0.6	676.81	2	23.08	737410	3042200	1774400		2625900	4793300	1267400	4531900	6491000	3	F3:4181	MM_AJ_R18_MeCN_050321_run1.raw	11	1	1	1	0	1	1	1	1	1	192	203			PEAKS DB
32	39	Q8SPJ1|PLAK_BOVIN	R.TM(+15.99)QNTSDLDTAR.C	Y	47.52	1367.6	12	0.5	684.807	2	19.23	306990	294270	224310					132450	417210	10	F10:3307	MM_AJ_Y16_MeCN_150321_run1.raw	6	1	1	1	0	0	0	0	1	1	192	203	Oxidation (M)	M2:Oxidation (M):1000.00	PEAKS DB
32	39	Q8SPJ1|PLAK_BOVIN	R.C(+57.02)TTSILHNLSHHR.E	Y	32.16	1574.77	13	3.5	525.934	3	24.87						1259100	942660			2	F2:5408	MM_AJ_R16_MeCN_050321_run1.raw	3	0	0	0	0	0	1	1	0	0	204	216	Carbamidomethylation	C1:Carbamidomethylation:1000.00	PEAKS DB
32	39	Q8SPJ1|PLAK_BOVIN	R.EGLLAIFK.S	Y	35.94	889.527	8	1.2	445.772	2	46.43		735400	2037400			2398100	3295100	760340	2824900	11	F11:12528	MM_AJ_Y8_MeCN_150321_run1.raw	7	0	1	1	0	0	1	1	1	1	217	224			PEAKS DB
32	39	Q8SPJ1|PLAK_BOVIN	K.SGGIPALVR.M	Y	23.65	868.513	9	3.4	435.265	2	33.18			3414800					1366200		6	F6:7655	MM_AJ_W16_MeCN_050321_run1.raw	2	0	0	1	0	0	0	0	1	0	225	233			PEAKS DB
32	39	Q8SPJ1|PLAK_BOVIN	K.MVPLLNK.N	Y	41.26	813.478	7	3.2	407.748	2	32.21		1116500				5025800	2409700	1966400	5894400	2	F2:7419	MM_AJ_R16_MeCN_050321_run1.raw	8	0	1	0	0	0	1	1	1	1	273	279			PEAKS DB
32	39	Q8SPJ1|PLAK_BOVIN	K.FLAITTDC(+57.02)LQLLAYGNQESK.L	Y	36.76	2284.14	20	1.2	762.389	3	52.68							145350		843770	10	F10:13479	MM_AJ_Y16_MeCN_150321_run1.raw	2	0	0	0	0	0	0	1	0	1	284	303	Carbamidomethylation	C8:Carbamidomethylation:1000.00	PEAKS DB
32	39	Q8SPJ1|PLAK_BOVIN	K.LIILANGGPQALVQIMR.N	Y	53.5	1806.05	17	2.4	904.037	2	53.38							413530			2	F2:13717	MM_AJ_R16_MeCN_050321_run1.raw	1	0	0	0	0	0	0	1	0	0	304	320			PEAKS DB
32	39	Q8SPJ1|PLAK_BOVIN	K.LLWTTSR.V	Y	35.72	875.486	7	1.7	438.751	2	34.47		433060				3372300				5	F5:7841	MM_AJ_W0_MeCN_050321_run1.raw	2	0	1	0	0	0	1	0	0	0	327	333			PEAKS DB
32	39	Q8SPJ1|PLAK_BOVIN	K.VLSVC(+57.02)PSNKPAIVEAGGMQALGK.H	Y	48.54	2325.22	23	-0.8	776.08	3	36.01									3534300	10	F10:8385	MM_AJ_Y16_MeCN_150321_run1.raw	1	0	0	0	0	0	0	0	0	1	337	359	Carbamidomethylation	C5:Carbamidomethylation:1000.00	PEAKS DB
32	39	Q8SPJ1|PLAK_BOVIN	K.HLTSNSPR.L	Y	24.37	910.462	8	-40	456.22	2	18.08			596870							9	F9:3997	MM_AJ_Y0_MeCN_150321_run1.raw	1	0	0	1	0	0	0	0	0	0	360	367			PEAKS DB
32	39	Q8SPJ1|PLAK_BOVIN	R.LVQNC(+57.02)LWTLR.N	Y	47.59	1301.69	10	1.4	651.854	2	41.89	0						0		0	3	F3:9923	MM_AJ_R18_MeCN_050321_run1.raw	1	0	0	0	0	0	0	0	0	0	368	377	Carbamidomethylation	C5:Carbamidomethylation:1000.00	PEAKS DB
32	39	Q8SPJ1|PLAK_BOVIN	R.NLSDVATK.Q	Y	26.37	846.445	8	0.5	424.23	2	22.58							2299800	2192000		6	F6:4831	MM_AJ_W16_MeCN_050321_run1.raw	3	0	0	0	0	0	0	1	1	0	378	385			PEAKS DB
32	39	Q8SPJ1|PLAK_BOVIN	K.QEGLESVLK.I	Y	32.39	1001.54	9	1.2	501.777	2	31.87		616060	3419200			4022800	1869800			11	F11:7616	MM_AJ_Y8_MeCN_150321_run1.raw	5	0	1	1	0	0	1	1	0	0	386	394			PEAKS DB
32	39	Q8SPJ1|PLAK_BOVIN	K.TLVTQNSGVEALIHAILR.A	Y	78.22	1934.09	18	4.4	645.708	3	55.21	192640	129180	3153900		2125100	6474900	184850	110100	14168000	1	F1:11489	MM_AJ_R0_MeCN_050321_run1.raw	12	1	1	1	0	2	2	1	1	2	427	444			PEAKS DB
32	39	Q8SPJ1|PLAK_BOVIN	R.HLTSRHPEAEMAQNSVR.L	Y	64.42	1961.95	17	0.3	654.99	3	19.57		3544100			3115200		2024900	6331500		12	F12:3830	MM_AJ_Y18_MeCN_150321_run1.raw	10	0	1	0	0	1	0	2	2	0	461	477			PEAKS DB
32	39	Q8SPJ1|PLAK_BOVIN	R.HPEAEMAQNSVR.L	Y	40.12	1367.63	12	0.2	684.82	2	19	866510		0			0	1015500			9	F9:4336	MM_AJ_Y0_MeCN_150321_run1.raw	2	1	0	0	0	0	0	1	0	0	466	477			PEAKS DB
32	39	Q8SPJ1|PLAK_BOVIN	R.HPEAEM(+15.99)AQNSVR.L	Y	38.58	1383.62	12	4.9	692.821	2	18.49						323200				11	F11:3399	MM_AJ_Y8_MeCN_150321_run1.raw	1	0	0	0	0	0	1	0	0	0	466	477	Oxidation (M)	M6:Oxidation (M):1000.00	PEAKS DB
32	39	Q8SPJ1|PLAK_BOVIN	R.LNYGIPAIVK.L	Y	37.39	1086.64	10	0.9	544.33	2	40.56	1103400		4131500		1748900		5196600	3515100	5361500	3	F3:9453	MM_AJ_R18_MeCN_050321_run1.raw	9	1	0	1	0	1	0	1	1	1	478	487			PEAKS DB
32	39	Q8SPJ1|PLAK_BOVIN	K.LLNQPNQWPLVK.A	Y	23.17	1448.81	12	-1.3	725.413	2	39.93			1482400			1435200				9	F9:10610	MM_AJ_Y0_MeCN_150321_run1.raw	2	0	0	1	0	0	1	0	0	0	488	499			PEAKS DB
32	39	Q8SPJ1|PLAK_BOVIN	R.NLALC(+57.02)PANHAPLQEAAVIPR.L	Y	78.85	2154.14	20	1.8	719.054	3	38.77		743980			286720		3127400	1570900		6	F6:9382	MM_AJ_W16_MeCN_050321_run1.raw	5	0	1	0	0	1	0	1	1	0	507	526	Carbamidomethylation	C5:Carbamidomethylation:1000.00	PEAKS DB
32	39	Q8SPJ1|PLAK_BOVIN	R.LVQLLVK.A	Y	32.15	811.553	7	2.1	406.785	2	35.67					2334500					7	F7:8033	MM_AJ_W18_MeCN_050321_run1.raw	3	0	0	0	0	1	0	0	0	0	527	533			PEAKS DB
32	39	Q8SPJ1|PLAK_BOVIN	R.HVAAGTQQPYTDGVR.M	Y	73.83	1598.78	15	1	533.934	3	21.23	1788900	2688900	1687500	59924	2416400	7364800	7680700	6950000	3999600	3	F3:3710	MM_AJ_R18_MeCN_050321_run1.raw	24	1	2	2	1	2	3	2	3	1	541	555			PEAKS DB
32	39	Q8SPJ1|PLAK_BOVIN	R.MEEIVEGC(+57.02)TGALHILAR.D	Y	40.28	1897.94	17	0.5	633.654	3	40.43							845930			2	F2:10048	MM_AJ_R16_MeCN_050321_run1.raw	1	0	0	0	0	0	0	1	0	0	556	572	Carbamidomethylation	C8:Carbamidomethylation:1000.00	PEAKS DB
32	39	Q8SPJ1|PLAK_BOVIN	R.LNTIPLFVQLLYSSVENIQR.V	Y	47.94	2346.29	20	3.5	783.108	3	63.74							1102600	0		2	F2:16176	MM_AJ_R16_MeCN_050321_run1.raw	2	0	0	0	0	0	0	1	0	0	583	602			PEAKS DB
32	39	Q8SPJ1|PLAK_BOVIN	R.VAAGVLC(+57.02)ELAQDKEAADAIDAEGASAPLMELLHSR.N	Y	47.34	3620.78	35	4.3	906.207	4	53.84							3599100		3225300	2	F2:13828	MM_AJ_R16_MeCN_050321_run1.raw	3	0	0	0	0	0	0	1	0	1	603	637	Carbamidomethylation	C7:Carbamidomethylation:1000.00	PEAKS DB
32	39	Q8SPJ1|PLAK_BOVIN	K.EAADAIDAEGASAPLMELLHSR.N	Y	36.72	2266.09	22	2.5	756.372	3	49.44						140500				11	F11:13416	MM_AJ_Y8_MeCN_150321_run1.raw	1	0	0	0	0	0	1	0	0	0	616	637			PEAKS DB
32	39	Q8SPJ1|PLAK_BOVIN	R.NEGTATYAAAVLFR.I	Y	43.98	1482.75	14	4.6	742.384	2	44.89						0		1197400	1070100	6	F6:11397	MM_AJ_W16_MeCN_050321_run1.raw	2	0	0	0	0	0	0	0	1	1	638	651			PEAKS DB
33	45	tr|A0A3Q1LSG0|A0A3Q1LSG0_BOVIN	M(+15.99)AATTTSIR.Q	Y	18.74	966.48	9	53	484.273	2	40.44										7	F7:9510	MM_AJ_W18_MeCN_050321_run1.raw	1	0	0	0	0	0	0	0	0	0	1	9	Oxidation (M)	M1:Oxidation (M):1000.00	PEAKS DB
33	45	tr|A0A3Q1LSG0|A0A3Q1LSG0_BOVIN	R.LASYLDK.V	N	28.54	808.433	7	1.3	405.224	2	23.74		537510000		8483000			187920000		852300000	10	F10:4698	MM_AJ_Y16_MeCN_150321_run1.raw	5	0	1	0	1	0	0	1	0	1	106	112			PEAKS DB
33	45	tr|A0A3Q1LSG0|A0A3Q1LSG0_BOVIN	R.LASYLDKVR.A	N	31.88	1063.6	9	2.6	532.81	2	27.71							1407400		4030200	2	F2:6174	MM_AJ_R16_MeCN_050321_run1.raw	2	0	0	0	0	0	0	1	0	1	106	114			PEAKS DB
33	45	tr|A0A3Q1LSG0|A0A3Q1LSG0_BOVIN	K.VRALEEANADLEVK.I	N	63.32	1555.82	14	1.7	519.615	3	28.69	1254300	3470700			3993600		1377300	8551900	10752000	12	F12:6382	MM_AJ_Y18_MeCN_150321_run1.raw	18	2	2	0	0	2	0	2	2	2	113	126			PEAKS DB
33	45	tr|A0A3Q1LSG0|A0A3Q1LSG0_BOVIN	R.ALEEANADLEVK.I	N	50.74	1300.65	12	1.9	651.334	2	30.89	68947000	33105000	123730000	1593000	33405000	151420000	109070000	74164000	141210000	5	F5:6878	MM_AJ_W0_MeCN_050321_run1.raw	21	3	2	1	1	2	2	2	3	1	115	126			PEAKS DB
33	45	tr|A0A3Q1LSG0|A0A3Q1LSG0_BOVIN	R.LAADDFR.T	N	18.61	806.392	7	1	404.204	2	28.2										7	F7:6037	MM_AJ_W18_MeCN_050321_run1.raw	0	0	0	0	0	0	0	0	0	0	175	181			PEAKS DB
33	45	tr|A0A3Q1LSG0|A0A3Q1LSG0_BOVIN	R.TKYETELNLR.M	N	47.24	1265.66	10	1.2	633.839	2	27.69	8521700	5757600	34385000		9049200	28186000	5684300	1344700	7108200	8	F8:5871	MM_AJ_W8_MeCN_050321_run1.raw	15	2	2	2	0	2	2	2	1	1	182	191			PEAKS DB
33	45	tr|A0A3Q1LSG0|A0A3Q1LSG0_BOVIN	K.YETELNLR.M	N	17.21	1036.52	8	1.9	519.268	2	29.35						715320				11	F11:6802	MM_AJ_Y8_MeCN_150321_run1.raw	1	0	0	0	0	0	1	0	0	0	184	191			PEAKS DB
33	45	tr|A0A3Q1LSG0|A0A3Q1LSG0_BOVIN	R.M(+15.99)SVEADINGLR.R	N	19.95	1219.59	11	64.3	610.84	2	31.56			271240							9	F9:8019	MM_AJ_Y0_MeCN_150321_run1.raw	2	0	0	2	0	0	0	0	0	0	192	202	Oxidation (M)	M1:Oxidation (M):1000.00	PEAKS DB
33	45	tr|A0A3Q1LSG0|A0A3Q1LSG0_BOVIN	R.MSVEADINGLRR.V	N	32.94	1359.69	12	1.9	454.239	3	31.81	1155100	2799800	3311200			3937300	4252100		8952600	1	F1:5905	MM_AJ_R0_MeCN_050321_run1.raw	12	2	2	1	0	0	1	2	0	2	192	203			PEAKS DB
33	45	tr|A0A3Q1LSG0|A0A3Q1LSG0_BOVIN	R.RVLDELTLAR.A	N	54.58	1184.69	10	2.1	593.352	2	35.25	1571200	550930	0		743310	6211600	3715300	1629500		6	F6:8248	MM_AJ_W16_MeCN_050321_run1.raw	7	1	1	0	0	1	1	1	1	0	203	212			PEAKS DB
33	45	tr|A0A3Q1LSG0|A0A3Q1LSG0_BOVIN	R.VLDELTLAR.A	N	48.7	1028.59	9	1.9	515.302	2	37.79	31353000				267110	24680000				1	F1:7338	MM_AJ_R0_MeCN_050321_run1.raw	4	1	0	0	0	1	1	0	0	0	204	212			PEAKS DB
33	45	tr|A0A3Q1LSG0|A0A3Q1LSG0_BOVIN	R.KNHEEEMNALR.G	N	53.34	1369.64	11	0.7	457.555	3	18.81			3894900			5014200	1261100			11	F11:3532	MM_AJ_Y8_MeCN_150321_run1.raw	3	0	0	1	0	0	1	1	0	0	231	241			PEAKS DB
33	45	tr|A0A3Q1LSG0|A0A3Q1LSG0_BOVIN	K.NHEEEMNALR.G	N	58.24	1241.55	10	2.1	621.782	2	22.72	3041700	513010	7076100			10530000	4646600		817170	2	F2:4842	MM_AJ_R16_MeCN_050321_run1.raw	12	2	1	2	0	0	2	2	0	1	232	241			PEAKS DB
33	45	tr|A0A3Q1LSG0|A0A3Q1LSG0_BOVIN	K.NHEEEM(+15.99)NALR.G	N	35.7	1257.54	10	1.4	420.188	3	18.54			1714200			1381500				11	F11:3402	MM_AJ_Y8_MeCN_150321_run1.raw	4	0	0	2	0	0	2	0	0	0	232	241	Oxidation (M)	M6:Oxidation (M):1000.00	PEAKS DB
33	45	tr|A0A3Q1LSG0|A0A3Q1LSG0_BOVIN	R.GQVGGDVNVEMDAAPGVDLSR.I	N	64.35	2084.98	21	1.1	696.001	3	40.91	4437600		2806200			752940	0			1	F1:8166	MM_AJ_R0_MeCN_050321_run1.raw	4	2	0	1	0	0	1	0	0	0	242	262			PEAKS DB
33	45	tr|A0A3Q1LSG0|A0A3Q1LSG0_BOVIN	R.GQVGGDVNVEM(+15.99)DAAPGVDLSR.I	N	51.19	2100.97	21	0.3	1051.49	2	36.72	490490		0						198310	1	F1:7093	MM_AJ_R0_MeCN_050321_run1.raw	3	2	0	0	0	0	0	0	0	1	242	262	Oxidation (M)	M11:Oxidation (M):1000.00	PEAKS DB
33	45	tr|A0A3Q1LSG0|A0A3Q1LSG0_BOVIN	R.ILNEMRDQYEK.M	N	48.33	1437.69	11	-0.7	719.853	2	23.81	39836000		8734400	372850	10449000		13795000	15552000		9	F9:5711	MM_AJ_Y0_MeCN_150321_run1.raw	7	1	0	1	1	1	0	1	1	0	263	273			PEAKS DB
33	45	tr|A0A3Q1LSG0|A0A3Q1LSG0_BOVIN	K.DAEDWFFSK.T	N	25.33	1143.49	9	2.8	572.753	2	49.65	1624900									1	F1:10238	MM_AJ_R0_MeCN_050321_run1.raw	1	1	0	0	0	0	0	0	0	0	281	289			PEAKS DB
33	45	tr|A0A3Q1LSG0|A0A3Q1LSG0_BOVIN	K.DAEDWFFSKTEELNR.E	N	68.95	1885.85	15	1.9	943.933	2	45.93	21172000	1895600	3460100	672260	3535500	10228000	13194000	11527000	17551000	11	F11:12381	MM_AJ_Y8_MeCN_150321_run1.raw	19	2	1	2	1	1	2	1	2	2	281	295			PEAKS DB
28	47	tr|F1MKE7|F1MKE7_BOVIN	R.SLYGLGGSK.R	N	33.6	880.465	9	1.8	441.241	2	30	21843000				2562200		9776400	7534900		2	F2:6804	MM_AJ_R16_MeCN_050321_run1.raw	5	1	0	0	0	1	0	1	1	0	59	67			PEAKS DB
28	47	tr|F1MKE7|F1MKE7_BOVIN	R.SLYGLGGSKR.I	N	37.51	1036.57	10	3	519.292	2	25.73	51282000				7876600		27930000	9993100		6	F6:5579	MM_AJ_W16_MeCN_050321_run1.raw	7	1	0	0	0	1	0	1	1	0	59	68			PEAKS DB
28	47	tr|F1MKE7|F1MKE7_BOVIN	R.VRTEEREQIK.T	N	30.26	1286.69	10	0.7	644.355	2	18.01		4889900				14307000			24985000	12	F12:3290	MM_AJ_Y18_MeCN_150321_run1.raw	8	0	1	0	0	0	2	0	0	1	159	168			PEAKS DB
28	47	tr|F1MKE7|F1MKE7_BOVIN	K.FASFIDK.V	N	46.25	826.423	7	1.6	414.219	2	33.27	32523000	52520000	264830000	3471700	54153000	246120000	124080000	92488000	272470000	4	F4:6559	MM_AJ_R8_MeCN_050321_run1.raw	14	1	1	3	1	1	1	1	2	1	174	180			PEAKS DB
28	47	tr|F1MKE7|F1MKE7_BOVIN	K.FASFIDKVR.F	N	47.61	1081.59	9	2.1	541.804	2	32.48						6533000	7802800	1566400	7563800	3	F3:6906	MM_AJ_R18_MeCN_050321_run1.raw	7	0	0	0	0	0	1	1	1	1	174	182			PEAKS DB
28	47	tr|F1MKE7|F1MKE7_BOVIN	K.VRFLEQQNK.V	N	27.67	1160.63	9	2.6	581.324	2	23.18		2787400			3116700		1023100	4676200	5340200	5	F5:4784	MM_AJ_W0_MeCN_050321_run1.raw	7	0	1	0	0	1	0	1	1	1	181	189			PEAKS DB
28	47	tr|F1MKE7|F1MKE7_BOVIN	R.FLEQQNK.V	N	21.22	905.461	7	2.1	453.738	2	20.72										12	F12:4134	MM_AJ_Y18_MeCN_150321_run1.raw	1	0	0	0	0	0	0	0	0	0	183	189			PEAKS DB
28	47	tr|F1MKE7|F1MKE7_BOVIN	R.FLEQQNKVLDTK.W	N	32.77	1461.78	12	2.1	731.9	2	26.8	11820000							1000200		1	F1:4705	MM_AJ_R0_MeCN_050321_run1.raw	5	2	0	0	0	0	0	0	2	0	183	194			PEAKS DB
28	47	tr|F1MKE7|F1MKE7_BOVIN	R.TVRQNLEPLFEQYINNLRR.Q	N	49.15	2402.28	19	2.4	601.579	4	47.74	1022900						660980	1266900	2890600	6	F6:12296	MM_AJ_W16_MeCN_050321_run1.raw	6	1	0	0	0	0	0	1	1	1	205	223			PEAKS DB
28	47	tr|F1MKE7|F1MKE7_BOVIN	R.QNLEPLFEQYINNLR.R	N	70.44	1889.96	15	4.4	945.993	2	55.12	9850800		6113000	188940	0	18655000	8771500	1514500	9432000	3	F3:13874	MM_AJ_R18_MeCN_050321_run1.raw	16	2	0	2	1	0	2	2	1	2	208	222			PEAKS DB
28	47	tr|F1MKE7|F1MKE7_BOVIN	R.QNLEPLFEQYINNLRR.Q	N	36.88	2046.06	16	-0.2	683.029	3	48.78	13650000	14717000	11298000		10013000		47599000	12251000		9	F9:13264	MM_AJ_Y0_MeCN_150321_run1.raw	9	1	1	1	0	1	0	1	1	0	208	223			PEAKS DB
28	47	tr|F1MKE7|F1MKE7_BOVIN	R.GRLDSELR.G	N	23.81	944.504	8	-0.5	473.259	2	19.4			19295000							9	F9:4470	MM_AJ_Y0_MeCN_150321_run1.raw	1	0	0	1	0	0	0	0	0	0	233	240			PEAKS DB
28	47	tr|F1MKE7|F1MKE7_BOVIN	K.NKYEDEINK.R	N	25.73	1151.55	9	0.2	576.78	2	19.13			2958100			6223400			3796200	10	F10:3233	MM_AJ_Y16_MeCN_150321_run1.raw	5	0	0	1	0	0	1	0	0	1	251	259			PEAKS DB
28	47	tr|F1MKE7|F1MKE7_BOVIN	K.NKYEDEINKR.T	N	56.8	1307.65	10	0.7	436.89	3	20.49	49084000	109350000	244000000	13035000	69847000	367360000	423980000	174440000	212430000	3	F3:3467	MM_AJ_R18_MeCN_050321_run1.raw	40	2	2	2	2	2	2	11	7	2	251	260			PEAKS DB
28	47	tr|F1MKE7|F1MKE7_BOVIN	K.YEDEINKR.T	N	48.63	1065.51	8	2	533.763	2	18.7			1747800		404540	4577800	144870	637450	2814200	10	F10:3040	MM_AJ_Y16_MeCN_150321_run1.raw	7	0	0	1	0	1	1	1	1	1	253	260			PEAKS DB
28	47	tr|F1MKE7|F1MKE7_BOVIN	R.NLDLDSIIAEVK.A	N	57.12	1328.72	12	1.5	665.368	2	53.64	2244800	62673000	111050000	10395000	61024000	297120000	277360000	123180000	278230000	6	F6:13830	MM_AJ_W16_MeCN_050321_run1.raw	28	2	2	3	1	3	2	2	4	2	327	338			PEAKS DB
28	47	tr|F1MKE7|F1MKE7_BOVIN	R.NLDLDSIIAEVKAQYEEIAQR.S	N	70.81	2417.24	21	5.5	605.322	4	63.08	3023700				568580		832040	9188800	15156000	6	F6:16120	MM_AJ_W16_MeCN_050321_run1.raw	11	2	0	0	0	1	0	2	2	1	327	347			PEAKS DB
28	47	tr|F1MKE7|F1MKE7_BOVIN	K.AQYEEIAQR.S	N	47.94	1106.54	9	1.2	554.276	2	22.58	139230000		120890000			227780000	68298000	43104000	219000000	10	F10:4239	MM_AJ_Y16_MeCN_150321_run1.raw	8	1	0	1	0	0	1	1	1	1	339	347			PEAKS DB
28	47	tr|F1MKE7|F1MKE7_BOVIN	R.SRAEAESWYQSKYEELRVTAGR.H	Y	45.83	2615.27	22	-18.1	654.814	4	36.51	378000							0		1	F1:7045	MM_AJ_R0_MeCN_050321_run1.raw	1	1	0	0	0	0	0	0	0	0	348	369			PEAKS DB
28	47	tr|F1MKE7|F1MKE7_BOVIN	R.LRSEIDHVK.K	N	16.89	1095.6	9	0	548.809	2	18.57			313930							9	F9:4172	MM_AJ_Y0_MeCN_150321_run1.raw	1	0	0	1	0	0	0	0	0	0	391	399			PEAKS DB
28	47	tr|F1MKE7|F1MKE7_BOVIN	R.LRSEIDHVKK.Q	N	32.58	1223.7	10	0	408.907	3	20.03	4357600		4725200			10704000				1	F1:3013	MM_AJ_R0_MeCN_050321_run1.raw	6	2	0	2	0	0	1	0	0	0	391	400			PEAKS DB
28	47	tr|F1MKE7|F1MKE7_BOVIN	R.SEIDHVKK.Q	N	15.27	954.513	8	2.9	478.265	2	18.06			146030							9	F9:3992	MM_AJ_Y0_MeCN_150321_run1.raw	1	0	0	1	0	0	0	0	0	0	393	400			PEAKS DB
28	47	tr|F1MKE7|F1MKE7_BOVIN	R.LLKEYQELMNVK.L	N	15.34	1506.81	12	1	754.414	2	37.78	1356400									1	F1:7387	MM_AJ_R0_MeCN_050321_run1.raw	1	1	0	0	0	0	0	0	0	0	444	455			PEAKS DB
28	47	tr|F1MKE7|F1MKE7_BOVIN	K.EYQELMNVK.L	N	37.86	1152.55	9	1.2	577.282	2	32.45	1934300	1072300	17846000	46711		14440000	5538300		7086500	3	F3:6884	MM_AJ_R18_MeCN_050321_run1.raw	9	1	1	1	1	0	1	1	0	1	447	455			PEAKS DB
28	47	tr|F1MKE7|F1MKE7_BOVIN	K.EYQELM(+15.99)NVK.L	N	29.28	1168.54	9	0.9	585.279	2	24.11						0			1809900	11	F11:5207	MM_AJ_Y8_MeCN_150321_run1.raw	1	0	0	0	0	0	0	0	0	1	447	455	Oxidation (M)	M6:Oxidation (M):1000.00	PEAKS DB
28	47	tr|F1MKE7|F1MKE7_BOVIN	K.LALDVEIATYR.K	N	58.91	1262.69	11	1.3	632.352	2	43.54	28738000	200070	48921000					785870	17961000	1	F1:8767	MM_AJ_R0_MeCN_050321_run1.raw	13	1	1	7	0	0	0	0	1	1	456	466			PEAKS DB
28	47	tr|F1MKE7|F1MKE7_BOVIN	K.LALDVEIATYRK.L	N	36.36	1390.78	12	0.9	464.602	3	36.8			0				3878200		6139300	3	F3:8175	MM_AJ_R18_MeCN_050321_run1.raw	3	0	0	0	0	0	0	1	0	1	456	467			PEAKS DB
28	47	tr|F1MKE7|F1MKE7_BOVIN	R.KLLEGEEC(+57.02)R.L	N	40.84	1132.55	9	1.9	567.286	2	20.67	921360	3776400	10556000		3628900	15858000	4725800	2012100	5888400	5	F5:4139	MM_AJ_W0_MeCN_050321_run1.raw	11	1	1	1	0	1	1	1	1	1	467	475	Carbamidomethylation	C8:Carbamidomethylation:1000.00	PEAKS DB
28	47	tr|F1MKE7|F1MKE7_BOVIN	K.LLEGEEC(+57.02)R.L	N	16.23	1004.46	8	0.3	503.237	2	20.83									15431000	10	F10:3745	MM_AJ_Y16_MeCN_150321_run1.raw	1	0	0	0	0	0	0	0	0	1	468	475	Carbamidomethylation	C7:Carbamidomethylation:1000.00	PEAKS DB
28	48	tr|F1MUY2|F1MUY2_BOVIN	R.SLYGLGGSK.R	N	33.6	880.465	9	1.8	441.241	2	30	21843000				2562200		9776400	7534900		2	F2:6804	MM_AJ_R16_MeCN_050321_run1.raw	5	1	0	0	0	1	0	1	1	0	59	67			PEAKS DB
28	48	tr|F1MUY2|F1MUY2_BOVIN	R.SLYGLGGSKR.I	N	37.51	1036.57	10	3	519.292	2	25.73	51282000				7876600		27930000	9993100		6	F6:5579	MM_AJ_W16_MeCN_050321_run1.raw	7	1	0	0	0	1	0	1	1	0	59	68			PEAKS DB
28	48	tr|F1MUY2|F1MUY2_BOVIN	R.VRTEEREQIK.T	N	30.26	1286.69	10	0.7	644.355	2	18.01		4889900				14307000			24985000	12	F12:3290	MM_AJ_Y18_MeCN_150321_run1.raw	8	0	1	0	0	0	2	0	0	1	159	168			PEAKS DB
28	48	tr|F1MUY2|F1MUY2_BOVIN	K.FASFIDK.V	N	46.25	826.423	7	1.6	414.219	2	33.27	32523000	52520000	264830000	3471700	54153000	246120000	124080000	92488000	272470000	4	F4:6559	MM_AJ_R8_MeCN_050321_run1.raw	14	1	1	3	1	1	1	1	2	1	174	180			PEAKS DB
28	48	tr|F1MUY2|F1MUY2_BOVIN	K.FASFIDKVR.F	N	47.61	1081.59	9	2.1	541.804	2	32.48						6533000	7802800	1566400	7563800	3	F3:6906	MM_AJ_R18_MeCN_050321_run1.raw	7	0	0	0	0	0	1	1	1	1	174	182			PEAKS DB
28	48	tr|F1MUY2|F1MUY2_BOVIN	K.VRFLEQQNK.V	N	27.67	1160.63	9	2.6	581.324	2	23.18		2787400			3116700		1023100	4676200	5340200	5	F5:4784	MM_AJ_W0_MeCN_050321_run1.raw	7	0	1	0	0	1	0	1	1	1	181	189			PEAKS DB
28	48	tr|F1MUY2|F1MUY2_BOVIN	R.FLEQQNK.V	N	21.22	905.461	7	2.1	453.738	2	20.72										12	F12:4134	MM_AJ_Y18_MeCN_150321_run1.raw	1	0	0	0	0	0	0	0	0	0	183	189			PEAKS DB
28	48	tr|F1MUY2|F1MUY2_BOVIN	R.FLEQQNKVLDTK.W	N	32.77	1461.78	12	2.1	731.9	2	26.8	11820000							1000200		1	F1:4705	MM_AJ_R0_MeCN_050321_run1.raw	5	2	0	0	0	0	0	0	2	0	183	194			PEAKS DB
28	48	tr|F1MUY2|F1MUY2_BOVIN	R.TVRQNLEPLFEQYINNLRR.Q	N	49.15	2402.28	19	2.4	601.579	4	47.74	1022900						660980	1266900	2890600	6	F6:12296	MM_AJ_W16_MeCN_050321_run1.raw	6	1	0	0	0	0	0	1	1	1	205	223			PEAKS DB
28	48	tr|F1MUY2|F1MUY2_BOVIN	R.QNLEPLFEQYINNLR.R	N	70.44	1889.96	15	4.4	945.993	2	55.12	9850800		6113000	188940	0	18655000	8771500	1514500	9432000	3	F3:13874	MM_AJ_R18_MeCN_050321_run1.raw	16	2	0	2	1	0	2	2	1	2	208	222			PEAKS DB
28	48	tr|F1MUY2|F1MUY2_BOVIN	R.QNLEPLFEQYINNLRR.Q	N	36.88	2046.06	16	-0.2	683.029	3	48.78	13650000	14717000	11298000		10013000		47599000	12251000		9	F9:13264	MM_AJ_Y0_MeCN_150321_run1.raw	9	1	1	1	0	1	0	1	1	0	208	223			PEAKS DB
28	48	tr|F1MUY2|F1MUY2_BOVIN	R.GRLDSELR.G	N	23.81	944.504	8	-0.5	473.259	2	19.4			19295000							9	F9:4470	MM_AJ_Y0_MeCN_150321_run1.raw	1	0	0	1	0	0	0	0	0	0	233	240			PEAKS DB
28	48	tr|F1MUY2|F1MUY2_BOVIN	K.NKYEDEINK.R	N	25.73	1151.55	9	0.2	576.78	2	19.13			2958100			6223400			3796200	10	F10:3233	MM_AJ_Y16_MeCN_150321_run1.raw	5	0	0	1	0	0	1	0	0	1	251	259			PEAKS DB
28	48	tr|F1MUY2|F1MUY2_BOVIN	K.NKYEDEINKR.T	N	56.8	1307.65	10	0.7	436.89	3	20.49	49084000	109350000	244000000	13035000	69847000	367360000	423980000	174440000	212430000	3	F3:3467	MM_AJ_R18_MeCN_050321_run1.raw	40	2	2	2	2	2	2	11	7	2	251	260			PEAKS DB
28	48	tr|F1MUY2|F1MUY2_BOVIN	K.YEDEINKR.T	N	48.63	1065.51	8	2	533.763	2	18.7			1747800		404540	4577800	144870	637450	2814200	10	F10:3040	MM_AJ_Y16_MeCN_150321_run1.raw	7	0	0	1	0	1	1	1	1	1	253	260			PEAKS DB
28	48	tr|F1MUY2|F1MUY2_BOVIN	R.NLDLDSIIAEVK.A	N	57.12	1328.72	12	1.5	665.368	2	53.64	2244800	62673000	111050000	10395000	61024000	297120000	277360000	123180000	278230000	6	F6:13830	MM_AJ_W16_MeCN_050321_run1.raw	28	2	2	3	1	3	2	2	4	2	327	338			PEAKS DB
28	48	tr|F1MUY2|F1MUY2_BOVIN	R.NLDLDSIIAEVKAQYEEIAQR.S	N	70.81	2417.24	21	5.5	605.322	4	63.08	3023700				568580		832040	9188800	15156000	6	F6:16120	MM_AJ_W16_MeCN_050321_run1.raw	11	2	0	0	0	1	0	2	2	1	327	347			PEAKS DB
28	48	tr|F1MUY2|F1MUY2_BOVIN	K.AQYEEIAQR.S	N	47.94	1106.54	9	1.2	554.276	2	22.58	139230000		120890000			227780000	68298000	43104000	219000000	10	F10:4239	MM_AJ_Y16_MeCN_150321_run1.raw	8	1	0	1	0	0	1	1	1	1	339	347			PEAKS DB
28	48	tr|F1MUY2|F1MUY2_BOVIN	R.SRAEAESWYQSKYEELRVTAGR.H	Y	45.83	2615.27	22	-18.1	654.814	4	36.51	378000							0		1	F1:7045	MM_AJ_R0_MeCN_050321_run1.raw	1	1	0	0	0	0	0	0	0	0	348	369			PEAKS DB
28	48	tr|F1MUY2|F1MUY2_BOVIN	R.LRSEIDHVK.K	N	16.89	1095.6	9	0	548.809	2	18.57			313930							9	F9:4172	MM_AJ_Y0_MeCN_150321_run1.raw	1	0	0	1	0	0	0	0	0	0	391	399			PEAKS DB
28	48	tr|F1MUY2|F1MUY2_BOVIN	R.LRSEIDHVKK.Q	N	32.58	1223.7	10	0	408.907	3	20.03	4357600		4725200			10704000				1	F1:3013	MM_AJ_R0_MeCN_050321_run1.raw	6	2	0	2	0	0	1	0	0	0	391	400			PEAKS DB
28	48	tr|F1MUY2|F1MUY2_BOVIN	R.SEIDHVKK.Q	N	15.27	954.513	8	2.9	478.265	2	18.06			146030							9	F9:3992	MM_AJ_Y0_MeCN_150321_run1.raw	1	0	0	1	0	0	0	0	0	0	393	400			PEAKS DB
28	48	tr|F1MUY2|F1MUY2_BOVIN	R.LLKEYQELMNVK.L	N	15.34	1506.81	12	1	754.414	2	37.78	1356400									1	F1:7387	MM_AJ_R0_MeCN_050321_run1.raw	1	1	0	0	0	0	0	0	0	0	444	455			PEAKS DB
28	48	tr|F1MUY2|F1MUY2_BOVIN	K.EYQELMNVK.L	N	37.86	1152.55	9	1.2	577.282	2	32.45	1934300	1072300	17846000	46711		14440000	5538300		7086500	3	F3:6884	MM_AJ_R18_MeCN_050321_run1.raw	9	1	1	1	1	0	1	1	0	1	447	455			PEAKS DB
28	48	tr|F1MUY2|F1MUY2_BOVIN	K.EYQELM(+15.99)NVK.L	N	29.28	1168.54	9	0.9	585.279	2	24.11						0			1809900	11	F11:5207	MM_AJ_Y8_MeCN_150321_run1.raw	1	0	0	0	0	0	0	0	0	1	447	455	Oxidation (M)	M6:Oxidation (M):1000.00	PEAKS DB
28	48	tr|F1MUY2|F1MUY2_BOVIN	K.LALDVEIATYR.K	N	58.91	1262.69	11	1.3	632.352	2	43.54	28738000	200070	48921000					785870	17961000	1	F1:8767	MM_AJ_R0_MeCN_050321_run1.raw	13	1	1	7	0	0	0	0	1	1	456	466			PEAKS DB
28	48	tr|F1MUY2|F1MUY2_BOVIN	K.LALDVEIATYRK.L	N	36.36	1390.78	12	0.9	464.602	3	36.8			0				3878200		6139300	3	F3:8175	MM_AJ_R18_MeCN_050321_run1.raw	3	0	0	0	0	0	0	1	0	1	456	467			PEAKS DB
28	48	tr|F1MUY2|F1MUY2_BOVIN	R.KLLEGEEC(+57.02)R.L	N	40.84	1132.55	9	1.9	567.286	2	20.67	921360	3776400	10556000		3628900	15858000	4725800	2012100	5888400	5	F5:4139	MM_AJ_W0_MeCN_050321_run1.raw	11	1	1	1	0	1	1	1	1	1	467	475	Carbamidomethylation	C8:Carbamidomethylation:1000.00	PEAKS DB
28	48	tr|F1MUY2|F1MUY2_BOVIN	K.LLEGEEC(+57.02)R.L	N	16.23	1004.46	8	0.3	503.237	2	20.83									15431000	10	F10:3745	MM_AJ_Y16_MeCN_150321_run1.raw	1	0	0	0	0	0	0	0	0	1	468	475	Carbamidomethylation	C7:Carbamidomethylation:1000.00	PEAKS DB
61	50	P02769|ALBU_BOVIN	K.YLYEIAR.R	N	34.81	926.486	7	2.3	464.251	2	33.32	154890	373400		53896	509140	6912700	722350			5	F5:7552	MM_AJ_W0_MeCN_050321_run1.raw	8	1	1	0	1	1	1	1	0	0	161	167			PEAKS DB
61	50	P02769|ALBU_BOVIN	K.YIC(+57.02)DNQDTISSK.L	Y	38.04	1442.63	12	2.2	722.326	2	24.82		363710	194780		0					5	F5:5219	MM_AJ_W0_MeCN_050321_run1.raw	3	0	1	1	0	0	0	0	0	0	286	297	Carbamidomethylation	C3:Carbamidomethylation:1000.00	PEAKS DB
61	50	P02769|ALBU_BOVIN	K.DAFLGSFLYEYSR.R	Y	54.38	1566.74	13	3.6	784.378	2	56.51							268950			2	F2:14490	MM_AJ_R16_MeCN_050321_run1.raw	1	0	0	0	0	0	0	1	0	0	347	359			PEAKS DB
61	50	P02769|ALBU_BOVIN	R.RHPEYAVSVLLR.L	Y	46.98	1438.8	12	0.5	480.609	3	29.99			1673700		182910					9	F9:7559	MM_AJ_Y0_MeCN_150321_run1.raw	2	0	0	1	0	1	0	0	0	0	360	371			PEAKS DB
61	50	P02769|ALBU_BOVIN	K.HLVDEPQNLIK.Q	Y	35.47	1304.71	11	1.5	653.363	2	31.26		235970				940650	158640			5	F5:7017	MM_AJ_W0_MeCN_050321_run1.raw	3	0	1	0	0	0	1	1	0	0	402	412			PEAKS DB
61	50	P02769|ALBU_BOVIN	K.LGEYGFQNALIVR.Y	Y	72.72	1478.79	13	1.5	740.402	2	44.61	92458		2360700			330150	143840000	1235600		2	F2:11420	MM_AJ_R16_MeCN_050321_run1.raw	5	1	0	1	0	0	1	1	1	0	421	433			PEAKS DB
61	50	P02769|ALBU_BOVIN	R.KVPQVSTPTLVEVSR.S	N	76.85	1638.93	15	-0.1	820.472	2	31.49	402760	1309600	30507000		1712000	17172000	2019100	2178400	12362000	12	F12:7153	MM_AJ_Y18_MeCN_150321_run1.raw	15	1	1	2	0	1	2	1	1	2	437	451			PEAKS DB
61	50	P02769|ALBU_BOVIN	K.ATEEQLK.T	Y	16.4	817.418	7	0.2	409.716	2	20.46						1357200			0	10	F10:3661	MM_AJ_Y16_MeCN_150321_run1.raw	1	0	0	0	0	0	1	0	0	0	562	568			PEAKS DB
61	51	tr|A0A140T897|A0A140T897_BOVIN	K.YLYEIAR.R	N	34.81	926.486	7	2.3	464.251	2	33.32	154890	373400		53896	509140	6912700	722350			5	F5:7552	MM_AJ_W0_MeCN_050321_run1.raw	8	1	1	0	1	1	1	1	0	0	161	167			PEAKS DB
61	51	tr|A0A140T897|A0A140T897_BOVIN	K.YIC(+57.02)DNQDTISSK.L	Y	38.04	1442.63	12	2.2	722.326	2	24.82		363710	194780		0					5	F5:5219	MM_AJ_W0_MeCN_050321_run1.raw	3	0	1	1	0	0	0	0	0	0	286	297	Carbamidomethylation	C3:Carbamidomethylation:1000.00	PEAKS DB
61	51	tr|A0A140T897|A0A140T897_BOVIN	K.DAFLGSFLYEYSR.R	Y	54.38	1566.74	13	3.6	784.378	2	56.51							268950			2	F2:14490	MM_AJ_R16_MeCN_050321_run1.raw	1	0	0	0	0	0	0	1	0	0	347	359			PEAKS DB
61	51	tr|A0A140T897|A0A140T897_BOVIN	R.RHPEYAVSVLLR.L	Y	46.98	1438.8	12	0.5	480.609	3	29.99			1673700		182910					9	F9:7559	MM_AJ_Y0_MeCN_150321_run1.raw	2	0	0	1	0	1	0	0	0	0	360	371			PEAKS DB
61	51	tr|A0A140T897|A0A140T897_BOVIN	K.HLVDEPQNLIK.Q	Y	35.47	1304.71	11	1.5	653.363	2	31.26		235970				940650	158640			5	F5:7017	MM_AJ_W0_MeCN_050321_run1.raw	3	0	1	0	0	0	1	1	0	0	402	412			PEAKS DB
61	51	tr|A0A140T897|A0A140T897_BOVIN	K.LGEYGFQNALIVR.Y	Y	72.72	1478.79	13	1.5	740.402	2	44.61	92458		2360700			330150	143840000	1235600		2	F2:11420	MM_AJ_R16_MeCN_050321_run1.raw	5	1	0	1	0	0	1	1	1	0	421	433			PEAKS DB
61	51	tr|A0A140T897|A0A140T897_BOVIN	R.KVPQVSTPTLVEVSR.S	N	76.85	1638.93	15	-0.1	820.472	2	31.49	402760	1309600	30507000		1712000	17172000	2019100	2178400	12362000	12	F12:7153	MM_AJ_Y18_MeCN_150321_run1.raw	15	1	1	2	0	1	2	1	1	2	437	451			PEAKS DB
61	51	tr|A0A140T897|A0A140T897_BOVIN	K.ATEEQLK.T	Y	16.4	817.418	7	0.2	409.716	2	20.46						1357200			0	10	F10:3661	MM_AJ_Y16_MeCN_150321_run1.raw	1	0	0	0	0	0	1	0	0	0	562	568			PEAKS DB
29	52	Q08D91|K2C75_BOVIN	K.FASFIDK.V	N	46.25	826.423	7	1.6	414.219	2	33.27	32523000	52520000	264830000	3471700	54153000	246120000	124080000	92488000	272470000	4	F4:6559	MM_AJ_R8_MeCN_050321_run1.raw	14	1	1	3	1	1	1	1	2	1	156	162			PEAKS DB
29	52	Q08D91|K2C75_BOVIN	K.FASFIDKVR.F	N	47.61	1081.59	9	2.1	541.804	2	32.48						6533000	7802800	1566400	7563800	3	F3:6906	MM_AJ_R18_MeCN_050321_run1.raw	7	0	0	0	0	0	1	1	1	1	156	164			PEAKS DB
29	52	Q08D91|K2C75_BOVIN	K.VRFLEQQNK.V	N	27.67	1160.63	9	2.6	581.324	2	23.18		2787400			3116700		1023100	4676200	5340200	5	F5:4784	MM_AJ_W0_MeCN_050321_run1.raw	7	0	1	0	0	1	0	1	1	1	163	171			PEAKS DB
29	52	Q08D91|K2C75_BOVIN	R.FLEQQNK.V	N	21.22	905.461	7	2.1	453.738	2	20.72										12	F12:4134	MM_AJ_Y18_MeCN_150321_run1.raw	1	0	0	0	0	0	0	0	0	0	165	171			PEAKS DB
29	52	Q08D91|K2C75_BOVIN	R.FLEQQNKVLETK.W	N	30.09	1475.8	12	2.5	492.941	3	27.96	4380300						313750	995620		6	F6:6272	MM_AJ_W16_MeCN_050321_run1.raw	4	2	0	0	0	0	0	1	1	0	165	176			PEAKS DB
29	52	Q08D91|K2C75_BOVIN	R.YEDEINKR.T	N	48.63	1065.51	8	2	533.763	2	18.7			1747800		404540	4577800	144870	637450	2814200	10	F10:3040	MM_AJ_Y16_MeCN_150321_run1.raw	7	0	0	1	0	1	1	1	1	1	235	242			PEAKS DB
[truncated: 730 more rows]

## Sheet: B-GDH Peptides
												No AcylCoA (Area)			Octanoyl-CoA (Area)			Palmitoyl-CoA (Area)							No AcylCoA (Number of Features)			Octanoyl-CoA (Number of Features)			Palmitoyl-CoA (Number of Features)
[truncated: 385 more rows]

[truncated: 4 more sheets: C-Non-Acylated GDH Peptides, D-Acetylated GDH Peptides, E-Octanoylated GDH Peptides, F-Palmitoylated GDH Peptides]
